# Supplementary material for: Causal relationship between inflammatory cytokines and autoimmune thyroid disease: a bidirectional two-sample Mendelian randomization analysis
Source: Front Immunol. 2024 Mar 20;15:1334772. doi: 10.3389/fimmu.2024.1334772 (PMC10989681; doi:10.3389/fimmu.2024.1334772)
Supplement: Supplementary Table 1 — The F number and R2 detect the intensity of the IVs between 41 Inflammatory cytokines and GD in MR analyses. GD, Graves’ Disease; IVs, instrumental variables. [file Table_1.xlsx]

## Sheet: Sheet1
Inflammatory cytokines	SNP	effect_allele.exposure	other_allele.exposure	effect_allele.outcome	other_allele.outcome	beta.exposure	beta.outcome	eaf.exposure	eaf.outcome	remove	palindromic	ambiguous	id.outcome	chr	pos	se.outcome	samplesize.outcome	pval.outcome	outcome	originalname.outcome	outcome.deprecated	mr_keep.outcome	data_source.outcome	chr.exposure	samplesize.exposure	pos.exposure	pval.exposure	se.exposure	id.exposure	exposure	mr_keep.exposure	pval_origin.exposure	data_source.exposure	action	mr_keep	reliability.exposure	R2	F
CTACK	rs10820706	T	G	T	G	0.1731	0.001	0.0736	0.143687	FALSE	FALSE	FALSE	ebi-a-GCST90018847	9	107446362	0.0273	458620	0.9717	Graves' disease || id:ebi-a-GCST90018847	Graves' disease	Graves' disease || ||	TRUE	igd	9	3631	107446362	8.689e-06	0.0392	ebi-a-GCST004420	|| id:ebi-a-GCST004420	TRUE	reported	igd	2	TRUE	high	0.00534158	19.4887
	rs116303454	A	G	A	G	0.383	0.0809	0.0288	0.0223472	FALSE	FALSE	FALSE	ebi-a-GCST90018847	3	27294655	0.1146	458620	0.4803	Graves' disease || id:ebi-a-GCST90018847	Graves' disease	Graves' disease || ||	TRUE	igd	3	3631	27294655	3.27198e-06	0.0816	ebi-a-GCST004420	|| id:ebi-a-GCST004420	TRUE	reported	igd	2	TRUE	high	0.00603065	22.018
	rs118084576	A	G	A	G	0.5544	0.0918	0.0139	0.0114733	FALSE	FALSE	FALSE	ebi-a-GCST90018847	9	21172502	0.1852	458620	0.6201	Graves' disease || id:ebi-a-GCST90018847	Graves' disease	Graves' disease || ||	TRUE	igd	9	3631	21172502	6.70394e-06	0.1231	ebi-a-GCST004420	|| id:ebi-a-GCST004420	TRUE	reported	igd	2	TRUE	high	0.00555501	20.2717
	rs145902143	G	A	G	A	0.2838	-0.0742	0.0378	0.0399547	FALSE	FALSE	FALSE	ebi-a-GCST90018847	12	20944907	0.0771	458620	0.3362	Graves' disease || id:ebi-a-GCST90018847	Graves' disease	Graves' disease || ||	TRUE	igd	12	3631	20944907	1.02799e-06	0.0581	ebi-a-GCST004420	|| id:ebi-a-GCST004420	TRUE	reported	igd	2	TRUE	high	0.00652832	23.847
	rs17337873	A	G	A	G	-0.1562	-0.0124	0.1203	0.117239	FALSE	FALSE	FALSE	ebi-a-GCST90018847	9	33408019	0.0318	458620	0.6971	Graves' disease || id:ebi-a-GCST90018847	Graves' disease	Graves' disease || ||	TRUE	igd	9	3631	33408019	7.49894e-06	0.0348	ebi-a-GCST004420	|| id:ebi-a-GCST004420	TRUE	reported	igd	2	TRUE	high	0.00551791	20.1356
	rs2070074	G	A	G	A	-0.4467	0.0236	0.1024	0.0736108	FALSE	FALSE	FALSE	ebi-a-GCST90018847	9	34649442	0.0545	458620	0.665301	Graves' disease || id:ebi-a-GCST90018847	Graves' disease	Graves' disease || ||	TRUE	igd	9	3631	34649442	1.78484e-32	0.0374	ebi-a-GCST004420	|| id:ebi-a-GCST004420	TRUE	reported	igd	2	TRUE	high	0.037803	142.577
	rs208623	C	T	C	T	0.1409	0.0119	0.7763	0.787443	FALSE	FALSE	FALSE	ebi-a-GCST90018847	16	22944593	0.0288	458620	0.679301	Graves' disease || id:ebi-a-GCST90018847	Graves' disease	Graves' disease || ||	TRUE	igd	16	3631	22944593	5.14505e-06	0.0309	ebi-a-GCST004420	|| id:ebi-a-GCST004420	TRUE	reported	igd	2	TRUE	high	0.00569376	20.781
	rs2731674	G	T	G	T	0.1333	-0.0312	0.7753	0.63401	FALSE	FALSE	FALSE	ebi-a-GCST90018847	5	176839890	0.0235	458620	0.1849	Graves' disease || id:ebi-a-GCST90018847	Graves' disease	Graves' disease || ||	TRUE	igd	5	3631	176839890	5.63495e-07	0.0267	ebi-a-GCST004420	|| id:ebi-a-GCST004420	TRUE	reported	igd	2	TRUE	high	0.00681774	24.9114
	rs3766110	C	A	C	A	0.1287	0.0076	0.2326	0.222847	FALSE	FALSE	FALSE	ebi-a-GCST90018847	1	169515183	0.0268	458620	0.778099	Graves' disease || id:ebi-a-GCST90018847	Graves' disease	Graves' disease || ||	TRUE	igd	1	3631	169515183	3.85496e-06	0.0278	ebi-a-GCST004420	|| id:ebi-a-GCST004420	TRUE	reported	igd	2	TRUE	high	0.00586794	21.4204
	rs55764737	C	T	C	T	-0.5313	0.0724	0.0229	0.0314086	FALSE	FALSE	FALSE	ebi-a-GCST90018847	15	61323414	0.1238	458620	0.5585	Graves' disease || id:ebi-a-GCST90018847	Graves' disease	Graves' disease || ||	TRUE	igd	15	3631	61323414	4.61796e-08	0.0972	ebi-a-GCST004420	|| id:ebi-a-GCST004420	TRUE	reported	igd	2	TRUE	high	0.00816135	29.8612
	rs57338032	G	A	G	A	-0.1583	-0.0375	0.1799	0.154836	FALSE	FALSE	FALSE	ebi-a-GCST90018847	15	78798939	0.0313	458620	0.2298	Graves' disease || id:ebi-a-GCST90018847	Graves' disease	Graves' disease || ||	TRUE	igd	15	3631	78798939	6.22802e-07	0.0317	ebi-a-GCST004420	|| id:ebi-a-GCST004420	TRUE	reported	igd	2	TRUE	high	0.00682095	24.9232
	rs57789542	C	T	C	T	0.7447	-0.0188	0.0109	0.012655	FALSE	FALSE	FALSE	ebi-a-GCST90018847	3	52807586	0.1651	458620	0.9095	Graves' disease || id:ebi-a-GCST90018847	Graves' disease	Graves' disease || ||	TRUE	igd	3	3631	52807586	6.27206e-06	0.166	ebi-a-GCST004420	|| id:ebi-a-GCST004420	TRUE	reported	igd	2	TRUE	high	0.00551213	20.1144
	rs60247384	T	C	T	C	0.1106	0.0125	0.2942	0.27626	FALSE	FALSE	FALSE	ebi-a-GCST90018847	3	35237382	0.0242	458620	0.6058	Graves' disease || id:ebi-a-GCST90018847	Graves' disease	Graves' disease || ||	TRUE	igd	3	3631	35237382	7.79292e-06	0.0247	ebi-a-GCST004420	|| id:ebi-a-GCST004420	TRUE	reported	igd	2	TRUE	high	0.0054916	20.039
	rs7333764	T	C	T	C	0.2773	0.1786	0.0268	0.0240552	FALSE	FALSE	FALSE	ebi-a-GCST90018847	13	34208801	0.0991	458620	0.0715599	Graves' disease || id:ebi-a-GCST90018847	Graves' disease	Graves' disease || ||	TRUE	igd	13	3631	34208801	2.85397e-06	0.0593	ebi-a-GCST004420	|| id:ebi-a-GCST004420	TRUE	reported	igd	2	TRUE	high	0.00598627	21.855
	rs76395525	A	G	A	G	0.5277	-0.2196	0.0149	0.0125325	FALSE	FALSE	FALSE	ebi-a-GCST90018847	15	79741391	0.1668	458620	0.1878	Graves' disease || id:ebi-a-GCST90018847	Graves' disease	Graves' disease || ||	TRUE	igd	15	3631	79741391	9.54905e-07	0.1083	ebi-a-GCST004420	|| id:ebi-a-GCST004420	TRUE	reported	igd	2	TRUE	high	0.00649622	23.7289
	rs77240236	T	C	T	C	0.2551	0.047	0.0437	0.0587118	FALSE	FALSE	FALSE	ebi-a-GCST90018847	2	232105420	0.0803	458620	0.558399	Graves' disease || id:ebi-a-GCST90018847	Graves' disease	Graves' disease || ||	TRUE	igd	2	3631	232105420	5.05999e-06	0.0564	ebi-a-GCST004420	|| id:ebi-a-GCST004420	TRUE	reported	igd	2	TRUE	high	0.00560269	20.4467
	rs77557587	T	C	T	C	0.2875	0.0987	0.0408	0.0350328	FALSE	FALSE	FALSE	ebi-a-GCST90018847	8	108710646	0.0869	458620	0.2563	Graves' disease || id:ebi-a-GCST90018847	Graves' disease	Graves' disease || ||	TRUE	igd	8	3631	108710646	8.99394e-06	0.0647	ebi-a-GCST004420	|| id:ebi-a-GCST004420	TRUE	reported	igd	2	TRUE	high	0.00540861	19.7346
	SNP	effect_allele.exposure	other_allele.exposure	effect_allele.outcome	other_allele.outcome	beta.exposure	beta.outcome	eaf.exposure	eaf.outcome	remove	palindromic	ambiguous	id.outcome	chr	pos	se.outcome	samplesize.outcome	pval.outcome	outcome	originalname.outcome	outcome.deprecated	mr_keep.outcome	data_source.outcome	se.exposure	pval.exposure	samplesize.exposure	chr.exposure	pos.exposure	id.exposure	exposure	mr_keep.exposure	pval_origin.exposure	data_source.exposure	action	mr_keep	reliability.exposure	R2	F
βNGF	rs1334726	G	T	G	T	-0.1153	0.0362	0.6044	0.580005	FALSE	FALSE	FALSE	ebi-a-GCST90018847	6	63193678	0.0224	458620	0.107	Graves' disease || id:ebi-a-GCST90018847	Graves' disease	Graves' disease || ||	TRUE	igd	0.026	8.85299e-06	3531	6	63193678	ebi-a-GCST004421	|| id:ebi-a-GCST004421	TRUE	reported	igd	2	TRUE	high	0.00553863	19.6547
	rs1390897	G	A	G	A	0.1092	0.0012	0.5547	0.601605	FALSE	FALSE	FALSE	ebi-a-GCST90018847	16	77054356	0.0227	458620	0.9583	Graves' disease || id:ebi-a-GCST90018847	Graves' disease	Graves' disease || ||	TRUE	igd	0.0244	7.50205e-06	3531	16	77054356	ebi-a-GCST004421	|| id:ebi-a-GCST004421	TRUE	reported	igd	2	TRUE	high	0.00564042	20.0179
	rs28637706	T	G	T	G	-0.1589	-0.0096	0.3171	0.323406	FALSE	FALSE	FALSE	ebi-a-GCST90018847	19	34285368	0.0256	458620	0.706801	Graves' disease || id:ebi-a-GCST90018847	Graves' disease	Graves' disease || ||	TRUE	igd	0.0263	1.42298e-09	3531	19	34285368	ebi-a-GCST004421	|| id:ebi-a-GCST004421	TRUE	reported	igd	2	TRUE	high	0.0102323	36.483
	rs3102215	C	A	C	A	-0.1038	0.0135	0.4891	0.468612	FALSE	FALSE	FALSE	ebi-a-GCST90018847	13	61747303	0.0218	458620	0.5342	Graves' disease || id:ebi-a-GCST90018847	Graves' disease	Graves' disease || ||	TRUE	igd	0.0234	9.41001e-06	3531	13	61747303	ebi-a-GCST004421	|| id:ebi-a-GCST004421	TRUE	reported	igd	2	TRUE	high	0.00554181	19.666
	rs4963227	T	C	T	C	-0.2031	-0.0271	0.8966	0.898976	FALSE	FALSE	FALSE	ebi-a-GCST90018847	11	62783150	0.0356	458620	0.4468	Graves' disease || id:ebi-a-GCST90018847	Graves' disease	Graves' disease || ||	TRUE	igd	0.0459	8.07997e-06	3531	11	62783150	ebi-a-GCST004421	|| id:ebi-a-GCST004421	TRUE	reported	igd	2	TRUE	high	0.00551436	19.5681
	rs66515854	C	T	C	T	0.1948	0.0241	0.1044	0.171408	FALSE	FALSE	FALSE	ebi-a-GCST90018847	3	3891306	0.0265	458620	0.3634	Graves' disease || id:ebi-a-GCST90018847	Graves' disease	Graves' disease || ||	TRUE	igd	0.0434	7.12804e-06	3531	3	3891306	ebi-a-GCST004421	|| id:ebi-a-GCST004421	TRUE	reported	igd	2	TRUE	high	0.00567322	20.135
	rs67476890	T	C	T	C	0.1769	0.0188	0.1362	0.118559	FALSE	FALSE	FALSE	ebi-a-GCST90018847	15	62791494	0.0552	458620	0.733	Graves' disease || id:ebi-a-GCST90018847	Graves' disease	Graves' disease || ||	TRUE	igd	0.0379	3.12702e-06	3531	15	62791494	ebi-a-GCST004421	|| id:ebi-a-GCST004421	TRUE	reported	igd	2	TRUE	high	0.00613209	21.7736
	rs71641308	T	C	T	C	0.2043	-0.0109	0.0537	0.061726	FALSE	FALSE	FALSE	ebi-a-GCST90018847	1	78086718	0.0615	458620	0.8589	Graves' disease || id:ebi-a-GCST90018847	Graves' disease	Graves' disease || ||	TRUE	igd	0.0432	2.30102e-06	3531	1	78086718	ebi-a-GCST004421	|| id:ebi-a-GCST004421	TRUE	reported	igd	2	TRUE	high	0.00629404	22.3523
	rs72701786	A	G	A	G	-0.1215	-0.048	0.1938	0.237467	FALSE	FALSE	FALSE	ebi-a-GCST90018847	1	168342847	0.0242	458620	0.0474996	Graves' disease || id:ebi-a-GCST90018847	Graves' disease	Graves' disease || ||	TRUE	igd	0.0271	8.32492e-06	3531	1	168342847	ebi-a-GCST004421	|| id:ebi-a-GCST004421	TRUE	reported	igd	2	TRUE	high	0.00566045	20.0894
	rs72780728	A	G	A	G	0.1883	-0.0813	0.1193	0.0916033	FALSE	FALSE	FALSE	ebi-a-GCST90018847	10	17603701	0.0395	458620	0.0396598	Graves' disease || id:ebi-a-GCST90018847	Graves' disease	Graves' disease || ||	TRUE	igd	0.0403	2.99302e-06	3531	10	17603701	ebi-a-GCST004421	|| id:ebi-a-GCST004421	TRUE	reported	igd	2	TRUE	high	0.00614492	21.8195
	rs73472576	C	T	C	T	0.1181	0.0139	0.6044	0.585598	FALSE	FALSE	FALSE	ebi-a-GCST90018847	18	72124182	0.0226	458620	0.5387	Graves' disease || id:ebi-a-GCST90018847	Graves' disease	Graves' disease || ||	TRUE	igd	0.0252	2.689e-06	3531	18	72124182	ebi-a-GCST004421	|| id:ebi-a-GCST004421	TRUE	reported	igd	2	TRUE	high	0.0061817	21.9509
	rs74966328	A	G	A	G	-0.293	-0.0057	0.0229	0.0285056	FALSE	FALSE	FALSE	ebi-a-GCST90018847	1	235707209	0.218	458620	0.9792	Graves' disease || id:ebi-a-GCST90018847	Graves' disease	Graves' disease || ||	TRUE	igd	0.0618	2.12701e-06	3531	1	235707209	ebi-a-GCST004421	|| id:ebi-a-GCST004421	TRUE	reported	igd	2	TRUE	high	0.00632564	22.4653
	rs7970581	G	T	G	T	-0.138	0.0041	0.7644	0.778462	FALSE	FALSE	FALSE	ebi-a-GCST90018847	12	113265248	0.03	458620	0.8922	Graves' disease || id:ebi-a-GCST90018847	Graves' disease	Graves' disease || ||	TRUE	igd	0.0282	9.27107e-07	3531	12	113265248	ebi-a-GCST004421	|| id:ebi-a-GCST004421	TRUE	reported	igd	2	TRUE	high	0.00673638	23.9339
	rs9436119	A	G	A	G	-0.1121	-0.0028	0.3837	0.365063	FALSE	FALSE	FALSE	ebi-a-GCST90018847	1	150467753	0.0235	458620	0.9066	Graves' disease || id:ebi-a-GCST90018847	Graves' disease	Graves' disease || ||	TRUE	igd	0.0246	3.90598e-06	3531	1	150467753	ebi-a-GCST004421	|| id:ebi-a-GCST004421	TRUE	reported	igd	2	TRUE	high	0.00584651	20.7537
	SNP	effect_allele.exposure	other_allele.exposure	effect_allele.outcome	other_allele.outcome	beta.exposure	beta.outcome	eaf.exposure	eaf.outcome	remove	palindromic	ambiguous	id.outcome	chr	pos	se.outcome	samplesize.outcome	pval.outcome	outcome	originalname.outcome	outcome.deprecated	mr_keep.outcome	data_source.outcome	samplesize.exposure	pval.exposure	se.exposure	chr.exposure	pos.exposure	id.exposure	exposure	mr_keep.exposure	pval_origin.exposure	data_source.exposure	action	mr_keep	reliability.exposure	R2	F
VEGF	rs10153304	A	G	A	G	0.1547	-0.0898	0.1123	0.106359	FALSE	FALSE	FALSE	ebi-a-GCST90018847	17	7721931	0.061	458620	0.1407	Graves' disease || id:ebi-a-GCST90018847	Graves' disease	Graves' disease || ||	TRUE	igd	7118	1.94299e-06	0.0325	17	7721931	ebi-a-GCST004422	|| id:ebi-a-GCST004422	TRUE	reported	igd	2	TRUE	high	0.00317304	22.6512
	rs10886366	G	A	G	A	0.0815	0.0127	0.6133	0.619227	FALSE	FALSE	FALSE	ebi-a-GCST90018847	10	120780215	0.0229	458620	0.577801	Graves' disease || id:ebi-a-GCST90018847	Graves' disease	Graves' disease || ||	TRUE	igd	7118	6.20098e-06	0.018	10	120780215	ebi-a-GCST004422	|| id:ebi-a-GCST004422	TRUE	reported	igd	2	TRUE	high	0.00287186	20.495
	rs10934631	C	T	C	T	0.1151	0.0747	0.1799	0.160823	FALSE	FALSE	FALSE	ebi-a-GCST90018847	3	122697600	0.0338	458620	0.02716	Graves' disease || id:ebi-a-GCST90018847	Graves' disease	Graves' disease || ||	TRUE	igd	7118	2.46899e-06	0.0245	3	122697600	ebi-a-GCST004422	|| id:ebi-a-GCST004422	TRUE	reported	igd	2	TRUE	high	0.00309112	22.0646
	rs10948108	C	T	C	T	-0.1636	-0.0189	0.1123	0.136024	FALSE	FALSE	FALSE	ebi-a-GCST90018847	6	43904294	0.0292	458620	0.516699	Graves' disease || id:ebi-a-GCST90018847	Graves' disease	Graves' disease || ||	TRUE	igd	7118	5.15597e-06	0.0362	6	43904294	ebi-a-GCST004422	|| id:ebi-a-GCST004422	TRUE	reported	igd	2	TRUE	high	0.00286119	20.4187
	rs10967186	C	T	C	T	-0.0898	0.0003	0.4324	0.351175	FALSE	FALSE	FALSE	ebi-a-GCST90018847	9	2617099	0.0292	458620	0.9905	Graves' disease || id:ebi-a-GCST90018847	Graves' disease	Graves' disease || ||	TRUE	igd	7118	1.232e-07	0.017	9	2617099	ebi-a-GCST004422	|| id:ebi-a-GCST004422	TRUE	reported	igd	2	TRUE	high	0.00390479	27.8954
	rs117580153	T	C	T	C	-0.167	-0.0006	0.0795	0.0735408	FALSE	FALSE	FALSE	ebi-a-GCST90018847	7	66951983	0.0474	458620	0.9902	Graves' disease || id:ebi-a-GCST90018847	Graves' disease	Graves' disease || ||	TRUE	igd	7118	5.73601e-06	0.0371	7	66951983	ebi-a-GCST004422	|| id:ebi-a-GCST004422	TRUE	reported	igd	2	TRUE	high	0.00283852	20.2564
	rs12456390	C	T	C	T	0.0815	-0.0096	0.3171	0.296985	FALSE	FALSE	FALSE	ebi-a-GCST90018847	18	8998030	0.0249	458620	0.7011	Graves' disease || id:ebi-a-GCST90018847	Graves' disease	Graves' disease || ||	TRUE	igd	7118	5.48403e-06	0.018	18	8998030	ebi-a-GCST004422	|| id:ebi-a-GCST004422	TRUE	reported	igd	2	TRUE	high	0.00287186	20.495
	rs13209117	A	G	A	G	0.1302	-0.0328	0.2843	0.22267	FALSE	FALSE	FALSE	ebi-a-GCST90018847	6	44151765	0.0326	458620	0.3145	Graves' disease || id:ebi-a-GCST90018847	Graves' disease	Graves' disease || ||	TRUE	igd	7118	5.28202e-11	0.0201	6	44151765	ebi-a-GCST004422	|| id:ebi-a-GCST004422	TRUE	reported	igd	2	TRUE	high	0.00586029	41.9477
	rs143479231	A	G	A	G	-0.2598	-0.0503	0.0219	0.0262851	FALSE	FALSE	FALSE	ebi-a-GCST90018847	3	193110794	0.0964	458620	0.6018	Graves' disease || id:ebi-a-GCST90018847	Graves' disease	Graves' disease || ||	TRUE	igd	7118	1.895e-07	0.0491	3	193110794	ebi-a-GCST004422	|| id:ebi-a-GCST004422	TRUE	reported	igd	2	TRUE	high	0.00391789	27.9894
	rs144160960	A	C	A	C	-0.2573	-0.1149	0.0229	0.0208997	FALSE	FALSE	FALSE	ebi-a-GCST90018847	9	110021487	0.1225	458620	0.3479	Graves' disease || id:ebi-a-GCST90018847	Graves' disease	Graves' disease || ||	TRUE	igd	7118	8.683e-06	0.0578	9	110021487	ebi-a-GCST004422	|| id:ebi-a-GCST004422	TRUE	reported	igd	2	TRUE	high	0.00277625	19.8108
	rs4082730	A	G	A	G	0.2522	-0.0437	0.0457	0.0333272	FALSE	FALSE	FALSE	ebi-a-GCST90018847	15	90523558	0.1058	458620	0.68	Graves' disease || id:ebi-a-GCST90018847	Graves' disease	Graves' disease || ||	TRUE	igd	7118	2.63797e-06	0.0534	15	90523558	ebi-a-GCST004422	|| id:ebi-a-GCST004422	TRUE	reported	igd	2	TRUE	high	0.00312386	22.299
	rs61829244	A	G	A	G	-0.6658	0.1404	0.0199	0.0105817	FALSE	FALSE	FALSE	ebi-a-GCST90018847	1	239949266	0.1735	458620	0.4182	Graves' disease || id:ebi-a-GCST90018847	Graves' disease	Graves' disease || ||	TRUE	igd	7118	6.84495e-06	0.1485	1	239949266	ebi-a-GCST004422	|| id:ebi-a-GCST004422	TRUE	reported	igd	2	TRUE	high	0.00281613	20.0961
	rs6921438	A	G	A	G	-0.49	-0.0093	0.4672	0.471978	FALSE	FALSE	FALSE	ebi-a-GCST90018847	6	43925607	0.0222	458620	0.674899	Graves' disease || id:ebi-a-GCST90018847	Graves' disease	Graves' disease || ||	TRUE	igd	7118	2.0893e-171	0.0175	6	43925607	ebi-a-GCST004422	|| id:ebi-a-GCST004422	TRUE	reported	igd	2	TRUE	high	0.0992154	783.78
	rs73081996	G	A	G	A	-0.2195	0.0923	0.0249	0.032641	FALSE	FALSE	FALSE	ebi-a-GCST90018847	7	25548694	0.0949	458620	0.3309	Graves' disease || id:ebi-a-GCST90018847	Graves' disease	Graves' disease || ||	TRUE	igd	7118	9.54509e-06	0.0495	7	25548694	ebi-a-GCST004422	|| id:ebi-a-GCST004422	TRUE	reported	igd	2	TRUE	high	0.00275488	19.6579
	rs73418461	A	G	A	G	-0.2492	0.0598	0.0606	0.0466139	FALSE	FALSE	FALSE	ebi-a-GCST90018847	10	120222996	0.0545	458620	0.272	Graves' disease || id:ebi-a-GCST90018847	Graves' disease	Graves' disease || ||	TRUE	igd	7118	1.67498e-06	0.0521	10	120222996	ebi-a-GCST004422	|| id:ebi-a-GCST004422	TRUE	reported	igd	2	TRUE	high	0.00320383	22.8717
	rs73872715	T	C	T	C	-0.5962	-0.0404	0.0199	0.0252498	FALSE	FALSE	FALSE	ebi-a-GCST90018847	3	141134344	0.0562	458620	0.4721	Graves' disease || id:ebi-a-GCST90018847	Graves' disease	Graves' disease || ||	TRUE	igd	7118	5.52103e-06	0.131	3	141134344	ebi-a-GCST004422	|| id:ebi-a-GCST004422	TRUE	reported	igd	2	TRUE	high	0.00290149	20.7071
	rs77899560	G	A	G	A	0.2113	0.0227	0.0109	0.0157618	FALSE	FALSE	FALSE	ebi-a-GCST90018847	14	61944422	0.116	458620	0.8447	Graves' disease || id:ebi-a-GCST90018847	Graves' disease	Graves' disease || ||	TRUE	igd	7118	5.97503e-06	0.0463	14	61944422	ebi-a-GCST004422	|| id:ebi-a-GCST004422	TRUE	reported	igd	2	TRUE	high	0.0029175	20.8216
	rs8045833	A	G	A	G	0.108	0.0065	0.2634	0.302413	FALSE	FALSE	FALSE	ebi-a-GCST90018847	16	88575439	0.024	458620	0.786401	Graves' disease || id:ebi-a-GCST90018847	Graves' disease	Graves' disease || ||	TRUE	igd	7118	2.828e-07	0.0211	16	88575439	ebi-a-GCST004422	|| id:ebi-a-GCST004422	TRUE	reported	igd	2	TRUE	high	0.00366715	26.1915
	rs9472183	G	A	G	A	0.1282	0.0245	0.4891	0.404893	FALSE	FALSE	FALSE	ebi-a-GCST90018847	6	43940202	0.0276	458620	0.375	Graves' disease || id:ebi-a-GCST90018847	Graves' disease	Graves' disease || ||	TRUE	igd	7118	5.18561e-14	0.017	6	43940202	ebi-a-GCST004422	|| id:ebi-a-GCST004422	TRUE	reported	igd	2	TRUE	high	0.00792619	56.8534
	SNP	effect_allele.exposure	other_allele.exposure	effect_allele.outcome	other_allele.outcome	beta.exposure	beta.outcome	eaf.exposure	eaf.outcome	remove	palindromic	ambiguous	id.outcome	chr	pos	se.outcome	samplesize.outcome	pval.outcome	outcome	originalname.outcome	outcome.deprecated	mr_keep.outcome	data_source.outcome	pval.exposure	chr.exposure	pos.exposure	samplesize.exposure	se.exposure	id.exposure	exposure	mr_keep.exposure	pval_origin.exposure	data_source.exposure	action	mr_keep	reliability.exposure	R2	F
MIF	rs11084300	T	C	T	C	0.1284	0.0044	0.6938	0.673458	FALSE	FALSE	FALSE	ebi-a-GCST90018847	19	54311090	0.0237	458620	0.8517	Graves' disease || id:ebi-a-GCST90018847	Graves' disease	Graves' disease || ||	TRUE	igd	8.29908e-06	19	54311090	3494	0.0289	ebi-a-GCST004423	|| id:ebi-a-GCST004423	TRUE	reported	igd	2	TRUE	high	0.00561778	19.7281
	rs113218956	A	G	A	G	-0.8948	-0.0044	0.0109	0.00401085	FALSE	FALSE	FALSE	ebi-a-GCST90018847	22	25224834	0.28	458620	0.9873	Graves' disease || id:ebi-a-GCST90018847	Graves' disease	Graves' disease || ||	TRUE	igd	2.26199e-06	22	25224834	3494	0.1879	ebi-a-GCST004423	|| id:ebi-a-GCST004423	TRUE	reported	igd	2	TRUE	high	0.00644861	22.6647
	rs116336492	G	T	G	T	0.8693	-0.0383	0.0109	0.0163697	FALSE	FALSE	FALSE	ebi-a-GCST90018847	1	77148971	0.0793	458620	0.6292	Graves' disease || id:ebi-a-GCST90018847	Graves' disease	Graves' disease || ||	TRUE	igd	9.25209e-06	1	77148971	3494	0.2	ebi-a-GCST004423	|| id:ebi-a-GCST004423	TRUE	reported	igd	2	TRUE	high	0.00537792	18.8812
	rs118055855	C	T	C	T	-0.6907	-0.0418	0.0129	0.0220138	FALSE	FALSE	FALSE	ebi-a-GCST90018847	11	29888572	0.0639	458620	0.5131	Graves' disease || id:ebi-a-GCST90018847	Graves' disease	Graves' disease || ||	TRUE	igd	4.12601e-06	11	29888572	3494	0.15	ebi-a-GCST004423	|| id:ebi-a-GCST004423	TRUE	reported	igd	2	TRUE	high	0.00603179	21.1908
	rs12594190	G	A	G	A	-0.1355	0.0106	0.2465	0.25472	FALSE	FALSE	FALSE	ebi-a-GCST90018847	15	25036455	0.0242	458620	0.6608	Graves' disease || id:ebi-a-GCST90018847	Graves' disease	Graves' disease || ||	TRUE	igd	3.70203e-07	15	25036455	3494	0.0267	ebi-a-GCST004423	|| id:ebi-a-GCST004423	TRUE	reported	igd	2	TRUE	high	0.00731718	25.7399
	rs13142904	T	C	T	C	-0.223	-0.0799	0.0686	0.0541324	FALSE	FALSE	FALSE	ebi-a-GCST90018847	4	54318414	0.0642	458620	0.2132	Graves' disease || id:ebi-a-GCST90018847	Graves' disease	Graves' disease || ||	TRUE	igd	2.556e-07	4	54318414	3494	0.0425	ebi-a-GCST004423	|| id:ebi-a-GCST004423	TRUE	reported	igd	2	TRUE	high	0.00781808	27.5159
	rs138752705	T	C	T	C	-0.2224	-0.0655	0.1014	0.0894705	FALSE	FALSE	FALSE	ebi-a-GCST90018847	12	62380069	0.0668	458620	0.3264	Graves' disease || id:ebi-a-GCST90018847	Graves' disease	Graves' disease || ||	TRUE	igd	8.92298e-06	12	62380069	3494	0.05	ebi-a-GCST004423	|| id:ebi-a-GCST004423	TRUE	reported	igd	2	TRUE	high	0.0056306	19.7734
	rs141009259	C	T	C	T	0.6178	0.1486	0.0129	0.0118406	FALSE	FALSE	FALSE	ebi-a-GCST90018847	2	207976283	0.1683	458620	0.3772	Graves' disease || id:ebi-a-GCST90018847	Graves' disease	Graves' disease || ||	TRUE	igd	2.47201e-06	2	207976283	3494	0.1322	ebi-a-GCST004423	|| id:ebi-a-GCST004423	TRUE	reported	igd	2	TRUE	high	0.00621161	21.8265
	rs2933188	G	A	G	A	0.2317	0.0702	0.9543	0.962486	FALSE	FALSE	FALSE	ebi-a-GCST90018847	14	47382492	0.0713	458620	0.3254	Graves' disease || id:ebi-a-GCST90018847	Graves' disease	Graves' disease || ||	TRUE	igd	5.21399e-06	14	47382492	3494	0.0511	ebi-a-GCST004423	|| id:ebi-a-GCST004423	TRUE	reported	igd	2	TRUE	high	0.00584978	20.5476
	rs35890933	G	T	G	T	-0.1647	0.0629	0.2008	0.186631	FALSE	FALSE	FALSE	ebi-a-GCST90018847	19	22041119	0.048	458620	0.1897	Graves' disease || id:ebi-a-GCST90018847	Graves' disease	Graves' disease || ||	TRUE	igd	7.00406e-06	19	22041119	3494	0.0367	ebi-a-GCST004423	|| id:ebi-a-GCST004423	TRUE	reported	igd	2	TRUE	high	0.00573107	20.1283
	rs591584	A	G	A	G	-0.1096	0.0105	0.3917	0.355887	FALSE	FALSE	FALSE	ebi-a-GCST90018847	11	94325839	0.0233	458620	0.6536	Graves' disease || id:ebi-a-GCST90018847	Graves' disease	Graves' disease || ||	TRUE	igd	8.04896e-06	11	94325839	3494	0.0246	ebi-a-GCST004423	|| id:ebi-a-GCST004423	TRUE	reported	igd	2	TRUE	high	0.00564895	19.8382
	rs6894189	G	A	G	A	-0.1112	-0.0037	0.4284	0.472612	FALSE	FALSE	FALSE	ebi-a-GCST90018847	5	53784640	0.0225	458620	0.8689	Graves' disease || id:ebi-a-GCST90018847	Graves' disease	Graves' disease || ||	TRUE	igd	9.76697e-06	5	53784640	3494	0.0252	ebi-a-GCST004423	|| id:ebi-a-GCST004423	TRUE	reported	igd	2	TRUE	high	0.00554207	19.4608
	rs72982121	A	G	A	G	0.2792	0.0568	0.0865	0.0765356	FALSE	FALSE	FALSE	ebi-a-GCST90018847	2	235148182	0.0711	458620	0.4244	Graves' disease || id:ebi-a-GCST90018847	Graves' disease	Graves' disease || ||	TRUE	igd	5.90405e-06	2	235148182	3494	0.0616	ebi-a-GCST004423	|| id:ebi-a-GCST004423	TRUE	reported	igd	2	TRUE	high	0.00584522	20.5315
	rs7807224	T	C	T	C	0.2085	0.0093	0.0626	0.0925777	FALSE	FALSE	FALSE	ebi-a-GCST90018847	7	70675645	0.0337	458620	0.782699	Graves' disease || id:ebi-a-GCST90018847	Graves' disease	Graves' disease || ||	TRUE	igd	9.17994e-06	7	70675645	3494	0.047	ebi-a-GCST004423	|| id:ebi-a-GCST004423	TRUE	reported	igd	2	TRUE	high	0.00560085	19.6683
	rs78098071	C	T	C	T	0.4867	-0.0399	0.0189	0.0132784	FALSE	FALSE	FALSE	ebi-a-GCST90018847	5	163309739	0.1443	458620	0.7822	Graves' disease || id:ebi-a-GCST90018847	Graves' disease	Graves' disease || ||	TRUE	igd	1.77902e-07	5	163309739	3494	0.0918	ebi-a-GCST004423	|| id:ebi-a-GCST004423	TRUE	reported	igd	2	TRUE	high	0.00798058	28.0924
	SNP	effect_allele.exposure	other_allele.exposure	effect_allele.outcome	other_allele.outcome	beta.exposure	beta.outcome	eaf.exposure	eaf.outcome	remove	palindromic	ambiguous	id.outcome	chr	pos	se.outcome	samplesize.outcome	pval.outcome	outcome	originalname.outcome	outcome.deprecated	mr_keep.outcome	data_source.outcome	samplesize.exposure	chr.exposure	pval.exposure	pos.exposure	se.exposure	id.exposure	exposure	mr_keep.exposure	pval_origin.exposure	data_source.exposure	action	mr_keep	reliability.exposure	R2	F
TRAIL	rs11618126	G	A	G	A	-0.8908	-0.1755	0.0149	0.0121987	FALSE	FALSE	FALSE	ebi-a-GCST90018847	13	50826239	0.2258	458620	0.437	Graves' disease || id:ebi-a-GCST90018847	Graves' disease	Graves' disease || ||	TRUE	igd	8186	13	1.45999e-06	50826239	0.1914	ebi-a-GCST004424	|| id:ebi-a-GCST004424	TRUE	reported	igd	2	TRUE	high	0.00263911	21.6556
	rs116300444	T	C	T	C	0.2228	-0.0054	0.0169	0.02458	FALSE	FALSE	FALSE	ebi-a-GCST90018847	15	102063641	0.1381	458620	0.9688	Graves' disease || id:ebi-a-GCST90018847	Graves' disease	Graves' disease || ||	TRUE	igd	8186	15	5.52497e-06	102063641	0.049	ebi-a-GCST004424	|| id:ebi-a-GCST004424	TRUE	reported	igd	2	TRUE	high	0.00251925	20.6696
	rs11657269	G	A	G	A	-0.1188	0.0194	0.1193	0.211514	FALSE	FALSE	FALSE	ebi-a-GCST90018847	17	6319784	0.0254	458620	0.4461	Graves' disease || id:ebi-a-GCST90018847	Graves' disease	Graves' disease || ||	TRUE	igd	8186	17	4.78101e-06	6319784	0.026	ebi-a-GCST004424	|| id:ebi-a-GCST004424	TRUE	reported	igd	2	TRUE	high	0.00254395	20.8728
	rs116908580	C	A	C	A	-0.1495	-0.0131	0.0746	0.0502409	FALSE	FALSE	FALSE	ebi-a-GCST90018847	19	54615500	0.076	458620	0.8632	Graves' disease || id:ebi-a-GCST90018847	Graves' disease	Graves' disease || ||	TRUE	igd	8186	19	7.18406e-06	54615500	0.0334	ebi-a-GCST004424	|| id:ebi-a-GCST004424	TRUE	reported	igd	2	TRUE	high	0.0024415	20.0301
	rs11699445	G	T	G	T	-0.0746	-0.0133	0.3867	0.449151	FALSE	FALSE	FALSE	ebi-a-GCST90018847	20	15750790	0.026	458620	0.609101	Graves' disease || id:ebi-a-GCST90018847	Graves' disease	Graves' disease || ||	TRUE	igd	8186	20	3.26798e-06	15750790	0.0161	ebi-a-GCST004424	|| id:ebi-a-GCST004424	TRUE	reported	igd	2	TRUE	high	0.00261587	21.4645
	rs13185784	A	G	A	G	0.0846	-0.0112	0.2903	0.220585	FALSE	FALSE	FALSE	ebi-a-GCST90018847	5	179694068	0.0302	458620	0.7098	Graves' disease || id:ebi-a-GCST90018847	Graves' disease	Graves' disease || ||	TRUE	igd	8186	5	3.89798e-06	179694068	0.0183	ebi-a-GCST004424	|| id:ebi-a-GCST004424	TRUE	reported	igd	2	TRUE	high	0.00260396	21.3665
	rs13236967	C	T	C	T	0.3734	-0.2346	0.0119	0.0136752	FALSE	FALSE	FALSE	ebi-a-GCST90018847	7	86941715	0.1774	458620	0.186	Graves' disease || id:ebi-a-GCST90018847	Graves' disease	Graves' disease || ||	TRUE	igd	8186	7	9.41304e-06	86941715	0.0846	ebi-a-GCST004424	|| id:ebi-a-GCST004424	TRUE	reported	igd	2	TRUE	high	0.00237413	19.4761
	rs13278062	T	G	T	G	0.0801	-0.0079	0.503	0.469746	FALSE	FALSE	FALSE	ebi-a-GCST90018847	8	23082971	0.0226	458620	0.7259	Graves' disease || id:ebi-a-GCST90018847	Graves' disease	Graves' disease || ||	TRUE	igd	8186	8	3.57001e-07	23082971	0.0157	ebi-a-GCST004424	|| id:ebi-a-GCST004424	TRUE	reported	igd	2	TRUE	high	0.00316968	26.0231
	rs138987090	G	A	G	A	0.7497	-0.106	0.0129	0.0090489	FALSE	FALSE	FALSE	ebi-a-GCST90018847	18	30366247	0.1645	458620	0.5192	Graves' disease || id:ebi-a-GCST90018847	Graves' disease	Graves' disease || ||	TRUE	igd	8186	18	4.50194e-23	30366247	0.0752	ebi-a-GCST004424	|| id:ebi-a-GCST004424	TRUE	reported	igd	2	TRUE	high	0.0119957	99.365
	rs145692133	G	T	G	T	0.2037	0.0763	0.0179	0.0177888	FALSE	FALSE	FALSE	ebi-a-GCST90018847	11	45360318	0.0994	458620	0.443	Graves' disease || id:ebi-a-GCST90018847	Graves' disease	Graves' disease || ||	TRUE	igd	8186	11	6.07995e-06	45360318	0.0453	ebi-a-GCST004424	|| id:ebi-a-GCST004424	TRUE	reported	igd	2	TRUE	high	0.00246401	20.2153
	rs146783010	G	A	G	A	0.6016	-0.2916	0.0109	0.0139547	FALSE	FALSE	FALSE	ebi-a-GCST90018847	11	89260213	0.1978	458620	0.1405	Graves' disease || id:ebi-a-GCST90018847	Graves' disease	Graves' disease || ||	TRUE	igd	8186	11	4.83203e-06	89260213	0.135	ebi-a-GCST004424	|| id:ebi-a-GCST004424	TRUE	reported	igd	2	TRUE	high	0.00242005	19.8537
	rs148051545	T	C	T	C	-0.3921	-0.1404	0.0129	0.0273309	FALSE	FALSE	FALSE	ebi-a-GCST90018847	19	38602957	0.2125	458620	0.5087	Graves' disease || id:ebi-a-GCST90018847	Graves' disease	Graves' disease || ||	TRUE	igd	8186	19	3.85798e-06	38602957	0.0848	ebi-a-GCST004424	|| id:ebi-a-GCST004424	TRUE	reported	igd	2	TRUE	high	0.00260494	21.3745
	rs17434886	T	C	T	C	-0.0897	-0.0249	0.1769	0.154473	FALSE	FALSE	FALSE	ebi-a-GCST90018847	2	10534375	0.0317	458620	0.4323	Graves' disease || id:ebi-a-GCST90018847	Graves' disease	Graves' disease || ||	TRUE	igd	8186	2	7.77696e-06	10534375	0.02	ebi-a-GCST004424	|| id:ebi-a-GCST004424	TRUE	reported	igd	2	TRUE	high	0.00245125	20.1103
	rs193112415	C	T	C	T	1.0421	0.2885	0.0139	0.0194004	FALSE	FALSE	FALSE	ebi-a-GCST90018847	18	28835120	0.1275	458620	0.0236701	Graves' disease || id:ebi-a-GCST90018847	Graves' disease	Graves' disease || ||	TRUE	igd	8186	18	2.14585e-62	28835120	0.0623	ebi-a-GCST004424	|| id:ebi-a-GCST004424	TRUE	reported	igd	2	TRUE	high	0.0330503	279.728
	rs4760	G	A	G	A	0.0984	0.0159	0.1491	0.15955	FALSE	FALSE	FALSE	ebi-a-GCST90018847	19	44153100	0.0479	458620	0.7396	Graves' disease || id:ebi-a-GCST90018847	Graves' disease	Graves' disease || ||	TRUE	igd	8186	19	6.46994e-06	44153100	0.0213	ebi-a-GCST004424	|| id:ebi-a-GCST004424	TRUE	reported	igd	2	TRUE	high	0.00260033	21.3366
	rs57396456	C	T	C	T	0.5626	-0.0402	0.0338	0.0591204	FALSE	FALSE	FALSE	ebi-a-GCST90018847	18	27945877	0.0435	458620	0.3555	Graves' disease || id:ebi-a-GCST90018847	Graves' disease	Graves' disease || ||	TRUE	igd	8186	18	1.25199e-27	27945877	0.0518	ebi-a-GCST004424	|| id:ebi-a-GCST004424	TRUE	reported	igd	2	TRUE	high	0.0142054	117.933
	rs62093514	T	C	T	C	1.0618	0.2768	0.0258	0.026948	FALSE	FALSE	FALSE	ebi-a-GCST90018847	18	29230977	0.1188	458620	0.0198002	Graves' disease || id:ebi-a-GCST90018847	Graves' disease	Graves' disease || ||	TRUE	igd	8186	18	6.85962e-82	29230977	0.0552	ebi-a-GCST004424	|| id:ebi-a-GCST004424	TRUE	reported	igd	2	TRUE	high	0.043245	369.914
	rs72761145	T	C	T	C	0.1858	0.1109	0.0427	0.0445474	FALSE	FALSE	FALSE	ebi-a-GCST90018847	1	245507916	0.0852	458620	0.1931	Graves' disease || id:ebi-a-GCST90018847	Graves' disease	Graves' disease || ||	TRUE	igd	8186	1	6.03198e-06	245507916	0.041	ebi-a-GCST004424	|| id:ebi-a-GCST004424	TRUE	reported	igd	2	TRUE	high	0.00250244	20.5314
	rs73039026	C	A	C	A	0.2999	-0.1095	0.0159	0.0135476	FALSE	FALSE	FALSE	ebi-a-GCST90018847	3	172160481	0.1334	458620	0.4115	Graves' disease || id:ebi-a-GCST90018847	Graves' disease	Graves' disease || ||	TRUE	igd	8186	3	2.024e-06	172160481	0.0635	ebi-a-GCST004424	|| id:ebi-a-GCST004424	TRUE	reported	igd	2	TRUE	high	0.00271739	22.2997
	rs747324	C	T	C	T	0.0855	0.0021	0.6412	0.579951	FALSE	FALSE	FALSE	ebi-a-GCST90018847	14	74689644	0.0241	458620	0.9318	Graves' disease || id:ebi-a-GCST90018847	Graves' disease	Graves' disease || ||	TRUE	igd	8186	14	1.60702e-06	74689644	0.0178	ebi-a-GCST004424	|| id:ebi-a-GCST004424	TRUE	reported	igd	2	TRUE	high	0.00281059	23.0667
	rs74778900	T	C	T	C	0.5906	-0.1453	0.0139	0.0142641	FALSE	FALSE	FALSE	ebi-a-GCST90018847	18	28086266	0.1509	458620	0.3355	Graves' disease || id:ebi-a-GCST90018847	Graves' disease	Graves' disease || ||	TRUE	igd	8186	18	2.58583e-28	28086266	0.0532	ebi-a-GCST004424	|| id:ebi-a-GCST004424	TRUE	reported	igd	2	TRUE	high	0.0148321	123.213
	rs75928541	A	G	A	G	0.275	-0.1807	0.0169	0.0208626	FALSE	FALSE	FALSE	ebi-a-GCST90018847	4	16401771	0.1211	458620	0.1356	Graves' disease || id:ebi-a-GCST90018847	Graves' disease	Graves' disease || ||	TRUE	igd	8186	4	4.24004e-06	16401771	0.0593	ebi-a-GCST004424	|| id:ebi-a-GCST004424	TRUE	reported	igd	2	TRUE	high	0.00262026	21.5006
	rs79287178	A	G	A	G	-0.4317	0.0626	0.0258	0.0338821	FALSE	FALSE	FALSE	ebi-a-GCST90018847	3	172294500	0.0928	458620	0.500299	Graves' disease || id:ebi-a-GCST90018847	Graves' disease	Graves' disease || ||	TRUE	igd	8186	3	9.11801e-25	172294500	0.0421	ebi-a-GCST004424	|| id:ebi-a-GCST004424	TRUE	reported	igd	2	TRUE	high	0.0126819	105.122
	SNP	effect_allele.exposure	other_allele.exposure	effect_allele.outcome	other_allele.outcome	beta.exposure	beta.outcome	eaf.exposure	eaf.outcome	remove	palindromic	ambiguous	id.outcome	chr	pos	se.outcome	samplesize.outcome	pval.outcome	outcome	originalname.outcome	outcome.deprecated	mr_keep.outcome	data_source.outcome	samplesize.exposure	pval.exposure	pos.exposure	chr.exposure	se.exposure	id.exposure	exposure	mr_keep.exposure	pval_origin.exposure	data_source.exposure	action	mr_keep	reliability.exposure	R2	F
TNFβ	rs10925040	T	C	T	C	0.1755	0.0094	0.3887	0.396247	FALSE	FALSE	FALSE	ebi-a-GCST90018847	1	247622698	0.0222	458620	0.6712	Graves' disease || id:ebi-a-GCST90018847	Graves' disease	Graves' disease || ||	TRUE	igd	1559	2.666e-06	247622698	1	0.0373	ebi-a-GCST004425	|| id:ebi-a-GCST004425	TRUE	reported	igd	2	TRUE	high	0.0140013	22.1095
	rs115424381	A	G	A	G	0.3192	0.0601	0.0507	0.0643811	FALSE	FALSE	FALSE	ebi-a-GCST90018847	1	22703503	0.0683	458620	0.3789	Graves' disease || id:ebi-a-GCST90018847	Graves' disease	Graves' disease || ||	TRUE	igd	1559	5.14198e-06	22703503	1	0.0701	ebi-a-GCST004425	|| id:ebi-a-GCST004425	TRUE	reported	igd	2	TRUE	high	0.0131252	20.7077
	rs139568	C	T	C	T	-0.1639	-0.0007	0.329	0.358872	FALSE	FALSE	FALSE	ebi-a-GCST90018847	22	42210985	0.0226	458620	0.9758	Graves' disease || id:ebi-a-GCST90018847	Graves' disease	Graves' disease || ||	TRUE	igd	1559	9.49905e-06	42210985	22	0.037	ebi-a-GCST004425	|| id:ebi-a-GCST004425	TRUE	reported	igd	2	TRUE	high	0.0124301	19.5973
	rs28535566	T	C	T	C	-0.2589	-0.0823	0.1093	0.0991934	FALSE	FALSE	FALSE	ebi-a-GCST90018847	14	69490003	0.0387	458620	0.03322	Graves' disease || id:ebi-a-GCST90018847	Graves' disease	Graves' disease || ||	TRUE	igd	1559	8.57492e-06	69490003	14	0.0581	ebi-a-GCST004425	|| id:ebi-a-GCST004425	TRUE	reported	igd	2	TRUE	high	0.0125768	19.8314
	rs35781474	C	T	C	T	-0.1604	-0.0378	0.5408	0.543646	FALSE	FALSE	FALSE	ebi-a-GCST90018847	10	132941408	0.0219	458620	0.0848301	Graves' disease || id:ebi-a-GCST90018847	Graves' disease	Graves' disease || ||	TRUE	igd	1559	9.55697e-06	132941408	10	0.0362	ebi-a-GCST004425	|| id:ebi-a-GCST004425	TRUE	reported	igd	2	TRUE	high	0.0124368	19.608
	rs753274	T	C	T	C	-0.1736	0.0124	0.5358	0.608361	FALSE	FALSE	FALSE	ebi-a-GCST90018847	19	14436462	0.0236	458620	0.5988	Graves' disease || id:ebi-a-GCST90018847	Graves' disease	Graves' disease || ||	TRUE	igd	1559	2.773e-06	14436462	19	0.0371	ebi-a-GCST004425	|| id:ebi-a-GCST004425	TRUE	reported	igd	2	TRUE	high	0.01385	21.8672
	rs7629875	G	A	G	A	-0.3766	-0.0307	0.0577	0.0869751	FALSE	FALSE	FALSE	ebi-a-GCST90018847	3	174385622	0.0327	458620	0.3479	Graves' disease || id:ebi-a-GCST90018847	Graves' disease	Graves' disease || ||	TRUE	igd	1559	1.373e-06	174385622	3	0.0774	ebi-a-GCST004425	|| id:ebi-a-GCST004425	TRUE	reported	igd	2	TRUE	high	0.0149585	23.644
	rs78296352	T	G	T	G	1.2215	0.19	0.0288	0.0324641	FALSE	FALSE	FALSE	ebi-a-GCST90018847	1	22821844	0.1231	458620	0.1227	Graves' disease || id:ebi-a-GCST90018847	Graves' disease	Graves' disease || ||	TRUE	igd	1559	4.75773e-21	22821844	1	0.1366	ebi-a-GCST004425	|| id:ebi-a-GCST004425	TRUE	reported	igd	2	TRUE	high	0.0487884	79.8598
	SNP	effect_allele.exposure	other_allele.exposure	effect_allele.outcome	other_allele.outcome	beta.exposure	beta.outcome	eaf.exposure	eaf.outcome	remove	palindromic	ambiguous	id.outcome	chr	pos	se.outcome	samplesize.outcome	pval.outcome	outcome	originalname.outcome	outcome.deprecated	mr_keep.outcome	data_source.outcome	pos.exposure	pval.exposure	se.exposure	samplesize.exposure	chr.exposure	id.exposure	exposure	mr_keep.exposure	pval_origin.exposure	data_source.exposure	action	mr_keep	reliability.exposure	R2	F
TNFα	rs10511404	A	G	A	G	0.1336	0.0029	0.2127	0.260228	FALSE	FALSE	FALSE	ebi-a-GCST90018847	3	120518357	0.0248	458620	0.9074	Graves' disease || id:ebi-a-GCST90018847	Graves' disease	Graves' disease || ||	TRUE	igd	120518357	6.49397e-06	0.0297	3454	3	ebi-a-GCST004426	|| id:ebi-a-GCST004426	TRUE	reported	igd	2	TRUE	high	0.00582426	20.2231
	rs10814274	T	C	T	C	-0.1085	0.0131	0.4344	0.426314	FALSE	FALSE	FALSE	ebi-a-GCST90018847	9	35734956	0.022	458620	0.551001	Graves' disease || id:ebi-a-GCST90018847	Graves' disease	Graves' disease || ||	TRUE	igd	35734956	8.389e-06	0.0244	3454	9	ebi-a-GCST004426	|| id:ebi-a-GCST004426	TRUE	reported	igd	2	TRUE	high	0.00569218	19.7619
	rs10834997	A	G	A	G	-0.1247	0.0219	0.6402	0.736964	FALSE	FALSE	FALSE	ebi-a-GCST90018847	11	26526948	0.0271	458620	0.4191	Graves' disease || id:ebi-a-GCST90018847	Graves' disease	Graves' disease || ||	TRUE	igd	26526948	1.32902e-06	0.0258	3454	11	ebi-a-GCST004426	|| id:ebi-a-GCST004426	TRUE	reported	igd	2	TRUE	high	0.00671806	23.3476
	rs111332265	G	A	G	A	0.3766	0.075	0.0716	0.0513136	FALSE	FALSE	FALSE	ebi-a-GCST90018847	5	150393107	0.0887	458620	0.3978	Graves' disease || id:ebi-a-GCST90018847	Graves' disease	Graves' disease || ||	TRUE	igd	150393107	6.62995e-07	0.0754	3454	5	ebi-a-GCST004426	|| id:ebi-a-GCST004426	TRUE	reported	igd	2	TRUE	high	0.00717084	24.9325
	rs115669577	A	G	A	G	0.9889	0.1775	0.0119	0.00780303	FALSE	FALSE	FALSE	ebi-a-GCST90018847	4	124361448	0.2374	458620	0.4548	Graves' disease || id:ebi-a-GCST90018847	Graves' disease	Graves' disease || ||	TRUE	igd	124361448	8.284e-07	0.1995	3454	4	ebi-a-GCST004426	|| id:ebi-a-GCST004426	TRUE	reported	igd	2	TRUE	high	0.00706347	24.5566
	rs116434579	A	G	A	G	-0.3734	-0.2172	0.0239	0.0247483	FALSE	FALSE	FALSE	ebi-a-GCST90018847	2	12994550	0.1272	458620	0.0877304	Graves' disease || id:ebi-a-GCST90018847	Graves' disease	Graves' disease || ||	TRUE	igd	12994550	7.87608e-06	0.0836	3454	2	ebi-a-GCST004426	|| id:ebi-a-GCST004426	TRUE	reported	igd	2	TRUE	high	0.00574265	19.9381
	rs72490194	T	C	T	C	0.1193	0.0584	0.3708	0.346319	FALSE	FALSE	FALSE	ebi-a-GCST90018847	21	15273230	0.0383	458620	0.1275	Graves' disease || id:ebi-a-GCST90018847	Graves' disease	Graves' disease || ||	TRUE	igd	15273230	7.22703e-06	0.0266	3454	21	ebi-a-GCST004426	|| id:ebi-a-GCST004426	TRUE	reported	igd	2	TRUE	high	0.00578993	20.1032
	rs72841564	T	C	T	C	-0.2604	0.1408	0.0984	0.0616	FALSE	FALSE	FALSE	ebi-a-GCST90018847	2	123034710	0.0785	458620	0.0727797	Graves' disease || id:ebi-a-GCST90018847	Graves' disease	Graves' disease || ||	TRUE	igd	123034710	7.70194e-06	0.0582	3454	2	ebi-a-GCST004426	|| id:ebi-a-GCST004426	TRUE	reported	igd	2	TRUE	high	0.00576241	20.0071
	rs79105320	A	G	A	G	0.5605	-0.1306	0.0209	0.0160156	FALSE	FALSE	FALSE	ebi-a-GCST90018847	8	18817360	0.1566	458620	0.4041	Graves' disease || id:ebi-a-GCST90018847	Graves' disease	Graves' disease || ||	TRUE	igd	18817360	3.59203e-06	0.1179	3454	8	ebi-a-GCST004426	|| id:ebi-a-GCST004426	TRUE	reported	igd	2	TRUE	high	0.00650083	22.5877
	rs8121916	A	C	A	C	0.1306	-0.0157	0.2256	0.244741	FALSE	FALSE	FALSE	ebi-a-GCST90018847	20	12401325	0.0253	458620	0.5357	Graves' disease || id:ebi-a-GCST90018847	Graves' disease	Graves' disease || ||	TRUE	igd	12401325	2.72301e-06	0.0278	3454	20	ebi-a-GCST004426	|| id:ebi-a-GCST004426	TRUE	reported	igd	2	TRUE	high	0.00634904	22.0569
	SNP	effect_allele.exposure	other_allele.exposure	effect_allele.outcome	other_allele.outcome	beta.exposure	beta.outcome	eaf.exposure	eaf.outcome	remove	palindromic	ambiguous	id.outcome	chr	pos	se.outcome	samplesize.outcome	pval.outcome	outcome	originalname.outcome	outcome.deprecated	mr_keep.outcome	data_source.outcome	se.exposure	pval.exposure	chr.exposure	samplesize.exposure	pos.exposure	id.exposure	exposure	mr_keep.exposure	pval_origin.exposure	data_source.exposure	action	mr_keep	reliability.exposure	R2	F
SDF1α	rs10474392	G	A	G	A	-0.0962	-0.0622	0.7306	0.783549	FALSE	FALSE	FALSE	ebi-a-GCST90018847	5	91494593	0.0393	458620	0.1135	Graves' disease || id:ebi-a-GCST90018847	Graves' disease	Graves' disease || ||	TRUE	igd	0.0178	1.238e-06	5	5998	91494593	ebi-a-GCST004427	|| id:ebi-a-GCST004427	TRUE	reported	igd	2	TRUE	high	0.00484612	29.1988
	rs10876525	C	T	C	T	-0.0667	-0.0397	0.4225	0.502321	FALSE	FALSE	FALSE	ebi-a-GCST90018847	12	54352626	0.0232	458620	0.0870502	Graves' disease || id:ebi-a-GCST90018847	Graves' disease	Graves' disease || ||	TRUE	igd	0.0175	9.51196e-06	12	5998	54352626	ebi-a-GCST004427	|| id:ebi-a-GCST004427	TRUE	reported	igd	2	TRUE	high	0.00241612	14.5221
	rs117286758	A	G	A	G	0.1628	-0.0518	0.0398	0.050407	FALSE	FALSE	FALSE	ebi-a-GCST90018847	11	113187224	0.0846	458620	0.5404	Graves' disease || id:ebi-a-GCST90018847	Graves' disease	Graves' disease || ||	TRUE	igd	0.0419	6.97493e-06	11	5998	113187224	ebi-a-GCST004427	|| id:ebi-a-GCST004427	TRUE	reported	igd	2	TRUE	high	0.00251063	15.0916
	rs118180610	T	C	T	C	0.2257	0.0356	0.0338	0.0327627	FALSE	FALSE	FALSE	ebi-a-GCST90018847	6	165700961	0.1041	458620	0.732099	Graves' disease || id:ebi-a-GCST90018847	Graves' disease	Graves' disease || ||	TRUE	igd	0.0596	9.50298e-06	6	5998	165700961	ebi-a-GCST004427	|| id:ebi-a-GCST004427	TRUE	reported	igd	2	TRUE	high	0.00238521	14.3359
	rs11822132	A	G	A	G	0.1934	0.0113	0.0358	0.0438664	FALSE	FALSE	FALSE	ebi-a-GCST90018847	11	78962454	0.046	458620	0.8059	Graves' disease || id:ebi-a-GCST90018847	Graves' disease	Graves' disease || ||	TRUE	igd	0.051	9.794e-06	11	5998	78962454	ebi-a-GCST004427	|| id:ebi-a-GCST004427	TRUE	reported	igd	2	TRUE	high	0.00239181	14.3757
	rs12191715	G	A	G	A	-0.2116	-0.0221	0.0388	0.0232076	FALSE	FALSE	FALSE	ebi-a-GCST90018847	6	90980457	0.1107	458620	0.8417	Graves' disease || id:ebi-a-GCST90018847	Graves' disease	Graves' disease || ||	TRUE	igd	0.0516	9.86393e-06	6	5998	90980457	ebi-a-GCST004427	|| id:ebi-a-GCST004427	TRUE	reported	igd	2	TRUE	high	0.00279582	16.8107
	rs12407262	A	G	A	G	0.1179	0.0136	0.1342	0.155129	FALSE	FALSE	FALSE	ebi-a-GCST90018847	1	63820276	0.0287	458620	0.6359	Graves' disease || id:ebi-a-GCST90018847	Graves' disease	Graves' disease || ||	TRUE	igd	0.0266	3.98804e-06	1	5998	63820276	ebi-a-GCST004427	|| id:ebi-a-GCST004427	TRUE	reported	igd	2	TRUE	high	0.00326466	19.639
	rs12810737	C	T	C	T	-0.0832	0.0352	0.2366	0.176769	FALSE	FALSE	FALSE	ebi-a-GCST90018847	12	100281197	0.0365	458620	0.3346	Graves' disease || id:ebi-a-GCST90018847	Graves' disease	Graves' disease || ||	TRUE	igd	0.0203	5.32599e-06	12	5998	100281197	ebi-a-GCST004427	|| id:ebi-a-GCST004427	TRUE	reported	igd	2	TRUE	high	0.00279276	16.7923
	rs13400104	G	A	G	A	0.0647	0.0188	0.1799	0.156627	FALSE	FALSE	FALSE	ebi-a-GCST90018847	2	233810199	0.0925	458620	0.8391	Graves' disease || id:ebi-a-GCST90018847	Graves' disease	Graves' disease || ||	TRUE	igd	0.0189	4.52595e-06	2	5998	233810199	ebi-a-GCST004427	|| id:ebi-a-GCST004427	TRUE	reported	igd	2	TRUE	high	0.00194998	11.7149
	rs139840550	A	G	A	G	0.1834	-0.0984	0.0477	0.0315046	FALSE	FALSE	FALSE	ebi-a-GCST90018847	9	38688622	0.1175	458620	0.4023	Graves' disease || id:ebi-a-GCST90018847	Graves' disease	Graves' disease || ||	TRUE	igd	0.0549	3.788e-06	9	5998	38688622	ebi-a-GCST004427	|| id:ebi-a-GCST004427	TRUE	reported	igd	2	TRUE	high	0.00185712	11.156
	rs149893336	G	A	G	A	0.5034	-0.0461	0.0199	0.0178924	FALSE	FALSE	FALSE	ebi-a-GCST90018847	4	171232591	0.1536	458620	0.7641	Graves' disease || id:ebi-a-GCST90018847	Graves' disease	Graves' disease || ||	TRUE	igd	0.1081	4.52397e-06	4	5998	171232591	ebi-a-GCST004427	|| id:ebi-a-GCST004427	TRUE	reported	igd	2	TRUE	high	0.00360248	21.6785
	rs4581824	G	T	G	T	0.0701	0.0127	0.3111	0.350652	FALSE	FALSE	FALSE	ebi-a-GCST90018847	19	9185529	0.024	458620	0.5977	Graves' disease || id:ebi-a-GCST90018847	Graves' disease	Graves' disease || ||	TRUE	igd	0.0173	3.05e-06	19	5998	9185529	ebi-a-GCST004427	|| id:ebi-a-GCST004427	TRUE	reported	igd	2	TRUE	high	0.00272992	16.4134
	rs482700	A	G	A	G	-0.0893	0.0151	0.7137	0.740505	FALSE	FALSE	FALSE	ebi-a-GCST90018847	4	116067490	0.0247	458620	0.5414	Graves' disease || id:ebi-a-GCST90018847	Graves' disease	Graves' disease || ||	TRUE	igd	0.0203	1.56899e-06	4	5998	116067490	ebi-a-GCST004427	|| id:ebi-a-GCST004427	TRUE	reported	igd	2	TRUE	high	0.00321592	19.3449
	rs67689854	A	C	A	C	-0.0681	-0.0272	0.1153	0.135749	FALSE	FALSE	FALSE	ebi-a-GCST90018847	16	89625227	0.0341	458620	0.4249	Graves' disease || id:ebi-a-GCST90018847	Graves' disease	Graves' disease || ||	TRUE	igd	0.0195	3.07199e-06	16	5998	89625227	ebi-a-GCST004427	|| id:ebi-a-GCST004427	TRUE	reported	igd	2	TRUE	high	0.00202925	12.1921
	rs6773330	G	A	G	A	0.1814	-0.0735	0.0487	0.0437696	FALSE	FALSE	FALSE	ebi-a-GCST90018847	3	30663914	0.0848	458620	0.3861	Graves' disease || id:ebi-a-GCST90018847	Graves' disease	Graves' disease || ||	TRUE	igd	0.0467	9.36893e-06	3	5998	30663914	ebi-a-GCST004427	|| id:ebi-a-GCST004427	TRUE	reported	igd	2	TRUE	high	0.00250925	15.0833
	rs78411870	C	T	C	T	-0.1448	-0.0251	0.0736	0.107512	FALSE	FALSE	FALSE	ebi-a-GCST90018847	10	108370791	0.0323	458620	0.4369	Graves' disease || id:ebi-a-GCST90018847	Graves' disease	Graves' disease || ||	TRUE	igd	0.0379	8.14892e-06	10	5998	108370791	ebi-a-GCST004427	|| id:ebi-a-GCST004427	TRUE	reported	igd	2	TRUE	high	0.00242771	14.592
	rs9267091	A	G	A	G	0.0781	0.2751	0.1779	0.177571	FALSE	FALSE	FALSE	ebi-a-GCST90018847	6	31413809	0.0408	458620	1.56315e-11	Graves' disease || id:ebi-a-GCST90018847	Graves' disease	Graves' disease || ||	TRUE	igd	0.0203	3.63396e-06	6	5998	31413809	ebi-a-GCST004427	|| id:ebi-a-GCST004427	TRUE	reported	igd	2	TRUE	high	0.00246169	14.7967
	SNP	effect_allele.exposure	other_allele.exposure	effect_allele.outcome	other_allele.outcome	beta.exposure	beta.outcome	eaf.exposure	eaf.outcome	remove	palindromic	ambiguous	id.outcome	chr	pos	se.outcome	samplesize.outcome	pval.outcome	outcome	originalname.outcome	outcome.deprecated	mr_keep.outcome	data_source.outcome	pos.exposure	samplesize.exposure	pval.exposure	se.exposure	chr.exposure	id.exposure	exposure	mr_keep.exposure	pval_origin.exposure	data_source.exposure	action	mr_keep	reliability.exposure	R2	F
SCGFβ	rs112346514	T	C	T	C	-0.3314	0.0193	0.0239	0.0320058	FALSE	FALSE	FALSE	ebi-a-GCST90018847	19	12407988	0.0948	458620	0.8387	Graves' disease || id:ebi-a-GCST90018847	Graves' disease	Graves' disease || ||	TRUE	igd	12407988	3682	2.37301e-06	0.0711	19	ebi-a-GCST004428	|| id:ebi-a-GCST004428	TRUE	reported	igd	2	TRUE	high	0.0058658	21.7135
	rs1149926	T	C	T	C	-0.3378	0.0212	0.0328	0.0264243	FALSE	FALSE	FALSE	ebi-a-GCST90018847	10	9190949	0.1124	458620	0.8506	Graves' disease || id:ebi-a-GCST90018847	Graves' disease	Graves' disease || ||	TRUE	igd	9190949	3682	6.54998e-06	0.0749	10	ebi-a-GCST004428	|| id:ebi-a-GCST004428	TRUE	reported	igd	2	TRUE	high	0.00549388	20.3292
	rs116924815	T	C	T	C	0.6079	0.0531	0.0358	0.0284472	FALSE	FALSE	FALSE	ebi-a-GCST90018847	19	51230733	0.1074	458620	0.6209	Graves' disease || id:ebi-a-GCST90018847	Graves' disease	Graves' disease || ||	TRUE	igd	51230733	3682	1.74381e-16	0.0738	19	ebi-a-GCST004428	|| id:ebi-a-GCST004428	TRUE	reported	igd	2	TRUE	high	0.0180941	67.8134
	rs117716477	A	C	A	C	0.8384	-0.0419	0.0209	0.0148463	FALSE	FALSE	FALSE	ebi-a-GCST90018847	12	104240958	0.1434	458620	0.769899	Graves' disease || id:ebi-a-GCST90018847	Graves' disease	Graves' disease || ||	TRUE	igd	104240958	3682	1.34215e-23	0.0841	12	ebi-a-GCST004428	|| id:ebi-a-GCST004428	TRUE	reported	igd	2	TRUE	high	0.0262821	99.3287
	rs12480722	C	T	C	T	-0.1624	0.0076	0.0974	0.0950226	FALSE	FALSE	FALSE	ebi-a-GCST90018847	20	20228904	0.0437	458620	0.8627	Graves' disease || id:ebi-a-GCST90018847	Graves' disease	Graves' disease || ||	TRUE	igd	20228904	3682	4.72204e-06	0.0355	20	ebi-a-GCST004428	|| id:ebi-a-GCST004428	TRUE	reported	igd	2	TRUE	high	0.00565158	20.916
	rs139413256	A	G	A	G	-0.5377	-0.0123	0.0239	0.0344092	FALSE	FALSE	FALSE	ebi-a-GCST90018847	7	145879644	0.1186	458620	0.9176	Graves' disease || id:ebi-a-GCST90018847	Graves' disease	Graves' disease || ||	TRUE	igd	145879644	3682	7.04304e-07	0.1084	7	ebi-a-GCST004428	|| id:ebi-a-GCST004428	TRUE	reported	igd	2	TRUE	high	0.00663812	24.5915
	rs143829871	C	T	C	T	0.1902	0.0466	0.0596	0.071546	FALSE	FALSE	FALSE	ebi-a-GCST90018847	3	47597245	0.0634	458620	0.463	Graves' disease || id:ebi-a-GCST90018847	Graves' disease	Graves' disease || ||	TRUE	igd	47597245	3682	1.89701e-06	0.04	3	ebi-a-GCST004428	|| id:ebi-a-GCST004428	TRUE	reported	igd	2	TRUE	high	0.00610321	22.5977
	rs149009264	G	A	G	A	-0.4483	0.2965	0.0189	0.0107459	FALSE	FALSE	FALSE	ebi-a-GCST90018847	10	45130285	0.1361	458620	0.0293799	Graves' disease || id:ebi-a-GCST90018847	Graves' disease	Graves' disease || ||	TRUE	igd	45130285	3682	5.91793e-06	0.0985	10	ebi-a-GCST004428	|| id:ebi-a-GCST004428	TRUE	reported	igd	2	TRUE	high	0.00559429	20.7028
	rs150733161	T	C	T	C	-0.5354	0.2148	0.0209	0.0157053	FALSE	FALSE	FALSE	ebi-a-GCST90018847	13	67799297	0.1557	458620	0.1677	Graves' disease || id:ebi-a-GCST90018847	Graves' disease	Graves' disease || ||	TRUE	igd	67799297	3682	6.74699e-06	0.1124	13	ebi-a-GCST004428	|| id:ebi-a-GCST004428	TRUE	reported	igd	2	TRUE	high	0.00612452	22.6771
	rs151194174	A	G	A	G	0.4635	0.0329	0.0209	0.0256801	FALSE	FALSE	FALSE	ebi-a-GCST90018847	7	20995778	0.071	458620	0.643	Graves' disease || id:ebi-a-GCST90018847	Graves' disease	Graves' disease || ||	TRUE	igd	20995778	3682	1.12899e-06	0.0942	7	ebi-a-GCST004428	|| id:ebi-a-GCST004428	TRUE	reported	igd	2	TRUE	high	0.00653232	24.197
	rs17876031	G	A	G	A	0.1514	-0.0641	0.6889	0.562711	FALSE	FALSE	FALSE	ebi-a-GCST90018847	5	176831119	0.0235	458620	0.006485	Graves' disease || id:ebi-a-GCST90018847	Graves' disease	Graves' disease || ||	TRUE	igd	176831119	3682	2.24999e-09	0.0255	5	ebi-a-GCST004428	|| id:ebi-a-GCST004428	TRUE	reported	igd	2	TRUE	high	0.00948308	35.2318
	rs226836	T	G	T	G	-0.1092	0.0227	0.3439	0.363644	FALSE	FALSE	FALSE	ebi-a-GCST90018847	20	46869047	0.0223	458620	0.3088	Graves' disease || id:ebi-a-GCST90018847	Graves' disease	Graves' disease || ||	TRUE	igd	46869047	3682	7.80405e-06	0.0244	20	ebi-a-GCST004428	|| id:ebi-a-GCST004428	TRUE	reported	igd	2	TRUE	high	0.00541036	20.0184
	rs264162	G	A	G	A	-0.1097	-0.0097	0.5229	0.519382	FALSE	FALSE	FALSE	ebi-a-GCST90018847	18	10944026	0.0221	458620	0.6618	Graves' disease || id:ebi-a-GCST90018847	Graves' disease	Graves' disease || ||	TRUE	igd	10944026	3682	2.68497e-06	0.0234	18	ebi-a-GCST004428	|| id:ebi-a-GCST004428	TRUE	reported	igd	2	TRUE	high	0.00593353	21.9657
	rs34017685	T	C	T	C	-0.2745	0.0009	0.0567	0.0793119	FALSE	FALSE	FALSE	ebi-a-GCST90018847	2	71269843	0.0373	458620	0.9808	Graves' disease || id:ebi-a-GCST90018847	Graves' disease	Graves' disease || ||	TRUE	igd	71269843	3682	7.99098e-06	0.0609	2	ebi-a-GCST004428	|| id:ebi-a-GCST004428	TRUE	reported	igd	2	TRUE	high	0.00548753	20.3055
	rs34911860	A	G	A	G	-0.3675	0.0569	0.0119	0.0129482	FALSE	FALSE	FALSE	ebi-a-GCST90018847	1	80350715	0.1494	458620	0.7031	Graves' disease || id:ebi-a-GCST90018847	Graves' disease	Graves' disease || ||	TRUE	igd	80350715	3682	3.23698e-06	0.0789	1	ebi-a-GCST004428	|| id:ebi-a-GCST004428	TRUE	reported	igd	2	TRUE	high	0.00585768	21.6833
	rs4656185	A	G	A	G	0.205	-0.002	0.3151	0.319842	FALSE	FALSE	FALSE	ebi-a-GCST90018847	1	169476326	0.0235	458620	0.9334	Graves' disease || id:ebi-a-GCST90018847	Graves' disease	Graves' disease || ||	TRUE	igd	169476326	3682	1.16011e-15	0.0256	1	ebi-a-GCST004428	|| id:ebi-a-GCST004428	TRUE	reported	igd	2	TRUE	high	0.0171177	64.0902
	rs4737732	G	A	G	A	0.1147	-0.0103	0.2276	0.375779	FALSE	FALSE	FALSE	ebi-a-GCST90018847	8	66333628	0.0243	458620	0.6712	Graves' disease || id:ebi-a-GCST90018847	Graves' disease	Graves' disease || ||	TRUE	igd	66333628	3682	4.67595e-06	0.0252	8	ebi-a-GCST004428	|| id:ebi-a-GCST004428	TRUE	reported	igd	2	TRUE	high	0.00559507	20.7057
	rs6726057	A	G	A	G	0.1653	-0.0259	0.1103	0.0923212	FALSE	FALSE	FALSE	ebi-a-GCST90018847	2	18465890	0.0481	458620	0.5911	Graves' disease || id:ebi-a-GCST90018847	Graves' disease	Graves' disease || ||	TRUE	igd	18465890	3682	6.39396e-06	0.0365	2	ebi-a-GCST004428	|| id:ebi-a-GCST004428	TRUE	reported	igd	2	TRUE	high	0.00553941	20.4986
	rs703632	A	G	A	G	-0.1025	-0.0088	0.6004	0.511706	FALSE	FALSE	FALSE	ebi-a-GCST90018847	12	104051407	0.0232	458620	0.704901	Graves' disease || id:ebi-a-GCST90018847	Graves' disease	Graves' disease || ||	TRUE	igd	104051407	3682	9.69795e-06	0.0232	12	ebi-a-GCST004428	|| id:ebi-a-GCST004428	TRUE	reported	igd	2	TRUE	high	0.00527341	19.509
	rs72967121	T	G	T	G	0.4141	-0.0653	0.0219	0.0175683	FALSE	FALSE	FALSE	ebi-a-GCST90018847	6	120067208	0.1372	458620	0.634	Graves' disease || id:ebi-a-GCST90018847	Graves' disease	Graves' disease || ||	TRUE	igd	120067208	3682	9.68211e-06	0.0938	6	ebi-a-GCST004428	|| id:ebi-a-GCST004428	TRUE	reported	igd	2	TRUE	high	0.00526536	19.4791
	rs7762066	C	T	C	T	-0.1389	-0.0087	0.3131	0.259748	FALSE	FALSE	FALSE	ebi-a-GCST90018847	6	95177967	0.0284	458620	0.760001	Graves' disease || id:ebi-a-GCST90018847	Graves' disease	Graves' disease || ||	TRUE	igd	95177967	3682	3.49502e-06	0.0299	6	ebi-a-GCST004428	|| id:ebi-a-GCST004428	TRUE	reported	igd	2	TRUE	high	0.00582694	21.5688
	rs77954165	C	T	C	T	-0.2582	0.0979	0.0755	0.116074	FALSE	FALSE	FALSE	ebi-a-GCST90018847	9	6739753	0.0309	458620	0.00156498	Graves' disease || id:ebi-a-GCST90018847	Graves' disease	Graves' disease || ||	TRUE	igd	6739753	3682	5.27995e-06	0.0566	9	ebi-a-GCST004428	|| id:ebi-a-GCST004428	TRUE	reported	igd	2	TRUE	high	0.00562015	20.7991
	rs78217154	C	T	C	T	-0.3997	-0.0797	0.0229	0.0209086	FALSE	FALSE	FALSE	ebi-a-GCST90018847	8	101554072	0.1247	458620	0.522801	Graves' disease || id:ebi-a-GCST90018847	Graves' disease	Graves' disease || ||	TRUE	igd	101554072	3682	3.77303e-06	0.0864	8	ebi-a-GCST004428	|| id:ebi-a-GCST004428	TRUE	reported	igd	2	TRUE	high	0.00577883	21.3897
	rs9365267	C	A	C	A	0.2717	0.2532	0.0487	0.0369398	FALSE	FALSE	FALSE	ebi-a-GCST90018847	6	161715722	0.1777	458620	0.1543	Graves' disease || id:ebi-a-GCST90018847	Graves' disease	Graves' disease || ||	TRUE	igd	161715722	3682	5.82304e-06	0.0596	6	ebi-a-GCST004428	|| id:ebi-a-GCST004428	TRUE	reported	igd	2	TRUE	high	0.00561253	20.7707
	SNP	effect_allele.exposure	other_allele.exposure	effect_allele.outcome	other_allele.outcome	beta.exposure	beta.outcome	eaf.exposure	eaf.outcome	remove	palindromic	ambiguous	id.outcome	chr	pos	se.outcome	samplesize.outcome	pval.outcome	outcome	originalname.outcome	outcome.deprecated	mr_keep.outcome	data_source.outcome	pos.exposure	pval.exposure	chr.exposure	samplesize.exposure	se.exposure	id.exposure	exposure	mr_keep.exposure	pval_origin.exposure	data_source.exposure	action	mr_keep	reliability.exposure	R2	F
SCF	rs10146616	A	C	A	C	0.0815	-0.0165	0.7972	0.813266	FALSE	FALSE	FALSE	ebi-a-GCST90018847	14	73331795	0.0311	458620	0.5961	Graves' disease || id:ebi-a-GCST90018847	Graves' disease	Graves' disease || ||	TRUE	igd	73331795	8.96107e-06	14	8290	0.0183	ebi-a-GCST004429	|| id:ebi-a-GCST004429	TRUE	reported	igd	2	TRUE	high	0.00238683	19.8293
	rs113127926	A	C	A	C	0.1982	0.0021	0.0626	0.0619874	FALSE	FALSE	FALSE	ebi-a-GCST90018847	14	98437511	0.0829	458620	0.9795	Graves' disease || id:ebi-a-GCST90018847	Graves' disease	Graves' disease || ||	TRUE	igd	98437511	2.27002e-06	14	8290	0.042	ebi-a-GCST004429	|| id:ebi-a-GCST004429	TRUE	reported	igd	2	TRUE	high	0.0026791	22.264
	rs117389875	T	C	T	C	0.1576	-0.1182	0.0358	0.044576	FALSE	FALSE	FALSE	ebi-a-GCST90018847	6	87673392	0.0792	458620	0.1355	Graves' disease || id:ebi-a-GCST90018847	Graves' disease	Graves' disease || ||	TRUE	igd	87673392	9.07904e-06	6	8290	0.0353	ebi-a-GCST004429	|| id:ebi-a-GCST004429	TRUE	reported	igd	2	TRUE	high	0.00239864	19.9277
	rs13412535	A	G	A	G	-0.1067	0.055	0.2256	0.219221	FALSE	FALSE	FALSE	ebi-a-GCST90018847	2	224874874	0.0278	458620	0.0479601	Graves' disease || id:ebi-a-GCST90018847	Graves' disease	Graves' disease || ||	TRUE	igd	224874874	6.03893e-07	2	8290	0.0213	ebi-a-GCST004429	|| id:ebi-a-GCST004429	TRUE	reported	igd	2	TRUE	high	0.00301788	25.0879
	rs1557570	T	G	T	G	0.1186	-0.0062	0.3151	0.320774	FALSE	FALSE	FALSE	ebi-a-GCST90018847	1	169507844	0.0234	458620	0.7915	Graves' disease || id:ebi-a-GCST90018847	Graves' disease	Graves' disease || ||	TRUE	igd	169507844	2.73905e-12	1	8290	0.017	ebi-a-GCST004429	|| id:ebi-a-GCST004429	TRUE	reported	igd	2	TRUE	high	0.0058368	48.6594
	rs1568119	T	C	T	C	-0.5906	-0.0058	0.0129	0.0505677	FALSE	FALSE	FALSE	ebi-a-GCST90018847	8	33243197	0.0371	458620	0.876	Graves' disease || id:ebi-a-GCST90018847	Graves' disease	Graves' disease || ||	TRUE	igd	33243197	1.24e-07	8	8290	0.1129	ebi-a-GCST004429	|| id:ebi-a-GCST004429	TRUE	reported	igd	2	TRUE	high	0.00329013	27.3586
	rs1942355	T	C	T	C	-0.0716	0.0232	0.5467	0.553521	FALSE	FALSE	FALSE	ebi-a-GCST90018847	18	69361739	0.0241	458620	0.3353	Graves' disease || id:ebi-a-GCST90018847	Graves' disease	Graves' disease || ||	TRUE	igd	69361739	4.69602e-06	18	8290	0.0157	ebi-a-GCST004429	|| id:ebi-a-GCST004429	TRUE	reported	igd	2	TRUE	high	0.00250256	20.7932
	rs4841899	C	T	C	T	0.1004	0.0007	0.3241	0.323819	FALSE	FALSE	FALSE	ebi-a-GCST90018847	9	137424412	0.0233	458620	0.9745	Graves' disease || id:ebi-a-GCST90018847	Graves' disease	Graves' disease || ||	TRUE	igd	137424412	1.77799e-08	9	8290	0.0178	ebi-a-GCST004429	|| id:ebi-a-GCST004429	TRUE	reported	igd	2	TRUE	high	0.00382304	31.807
	rs552446	T	C	T	C	-0.1329	-0.0537	0.0895	0.0878413	FALSE	FALSE	FALSE	ebi-a-GCST90018847	1	153505572	0.0388	458620	0.1668	Graves' disease || id:ebi-a-GCST90018847	Graves' disease	Graves' disease || ||	TRUE	igd	153505572	8.75105e-06	1	8290	0.0299	ebi-a-GCST004429	|| id:ebi-a-GCST004429	TRUE	reported	igd	2	TRUE	high	0.00237749	19.7516
	rs56406844	A	C	A	C	0.1429	0.0551	0.0616	0.0451673	FALSE	FALSE	FALSE	ebi-a-GCST90018847	11	57477825	0.0702	458620	0.4322	Graves' disease || id:ebi-a-GCST90018847	Graves' disease	Graves' disease || ||	TRUE	igd	57477825	5.98205e-06	11	8290	0.0315	ebi-a-GCST004429	|| id:ebi-a-GCST004429	TRUE	reported	igd	2	TRUE	high	0.00247635	20.5749
	rs635634	T	C	T	C	-0.1032	-0.0907	0.1849	0.21266	FALSE	FALSE	FALSE	ebi-a-GCST90018847	9	136155000	0.0254	458620	0.000346697	Graves' disease || id:ebi-a-GCST90018847	Graves' disease	Graves' disease || ||	TRUE	igd	136155000	6.74295e-08	9	8290	0.0191	ebi-a-GCST004429	|| id:ebi-a-GCST004429	TRUE	reported	igd	2	TRUE	high	0.00350923	29.1869
	rs6580585	G	A	G	A	-0.0745	-0.0525	0.7078	0.62776	FALSE	FALSE	FALSE	ebi-a-GCST90018847	5	148238969	0.0226	458620	0.01992	Graves' disease || id:ebi-a-GCST90018847	Graves' disease	Graves' disease || ||	TRUE	igd	148238969	7.83899e-06	5	8290	0.0167	ebi-a-GCST004429	|| id:ebi-a-GCST004429	TRUE	reported	igd	2	TRUE	high	0.00239488	19.8964
	rs7676737	T	C	T	C	0.0717	0.0237	0.4543	0.393159	FALSE	FALSE	FALSE	ebi-a-GCST90018847	4	6525491	0.0224	458620	0.2912	Graves' disease || id:ebi-a-GCST90018847	Graves' disease	Graves' disease || ||	TRUE	igd	6525491	5.34897e-06	4	8290	0.0158	ebi-a-GCST004429	|| id:ebi-a-GCST004429	TRUE	reported	igd	2	TRUE	high	0.00247795	20.5882
	rs78369473	T	C	T	C	-0.2205	-0.1092	0.0288	0.021879	FALSE	FALSE	FALSE	ebi-a-GCST90018847	16	81881697	0.099	458620	0.2703	Graves' disease || id:ebi-a-GCST90018847	Graves' disease	Graves' disease || ||	TRUE	igd	81881697	5.98398e-06	16	8290	0.0485	ebi-a-GCST004429	|| id:ebi-a-GCST004429	TRUE	reported	igd	2	TRUE	high	0.00248713	20.6647
	rs78666213	G	T	G	T	0.2744	0.009	0.0258	0.0292906	FALSE	FALSE	FALSE	ebi-a-GCST90018847	4	180138649	0.1136	458620	0.9365	Graves' disease || id:ebi-a-GCST90018847	Graves' disease	Graves' disease || ||	TRUE	igd	180138649	2.59298e-06	4	8290	0.0576	ebi-a-GCST004429	|| id:ebi-a-GCST004429	TRUE	reported	igd	2	TRUE	high	0.00273012	22.6892
	rs80271436	A	G	A	G	-0.237	0.0005	0.0497	0.0431289	FALSE	FALSE	FALSE	ebi-a-GCST90018847	9	135897770	0.0984	458620	0.9957	Graves' disease || id:ebi-a-GCST90018847	Graves' disease	Graves' disease || ||	TRUE	igd	135897770	9.95291e-07	9	8290	0.0485	ebi-a-GCST004429	|| id:ebi-a-GCST004429	TRUE	reported	igd	2	TRUE	high	0.00287217	23.8731
	SNP	effect_allele.exposure	other_allele.exposure	effect_allele.outcome	other_allele.outcome	beta.exposure	beta.outcome	eaf.exposure	eaf.outcome	remove	palindromic	ambiguous	id.outcome	chr	pos	se.outcome	samplesize.outcome	pval.outcome	outcome	originalname.outcome	outcome.deprecated	mr_keep.outcome	data_source.outcome	pos.exposure	chr.exposure	se.exposure	samplesize.exposure	pval.exposure	id.exposure	exposure	mr_keep.exposure	pval_origin.exposure	data_source.exposure	action	mr_keep	reliability.exposure	R2	F
IL-16	rs117217798	T	C	T	C	-0.2036	0.0407	0.0686	0.0544816	FALSE	FALSE	FALSE	ebi-a-GCST90018847	17	31483233	0.0631	458620	0.5194	Graves' disease || id:ebi-a-GCST90018847	Graves' disease	Graves' disease || ||	TRUE	igd	31483233	17	0.0444	3483	4.15298e-06	ebi-a-GCST004430	|| id:ebi-a-GCST004430	TRUE	reported	igd	2	TRUE	high	0.00600098	21.0155
	rs11787273	T	C	T	C	-0.1243	-0.0131	0.2396	0.191213	FALSE	FALSE	FALSE	ebi-a-GCST90018847	8	28341110	0.0367	458620	0.7213	Graves' disease || id:ebi-a-GCST90018847	Graves' disease	Graves' disease || ||	TRUE	igd	28341110	8	0.0274	3483	5.71702e-06	ebi-a-GCST004430	|| id:ebi-a-GCST004430	TRUE	reported	igd	2	TRUE	high	0.00587393	20.568
	rs117916513	A	G	A	G	-0.502	-0.0035	0.0209	0.0451412	FALSE	FALSE	FALSE	ebi-a-GCST90018847	11	121264274	0.0406	458620	0.9308	Graves' disease || id:ebi-a-GCST90018847	Graves' disease	Graves' disease || ||	TRUE	igd	121264274	11	0.0986	3483	3.78504e-07	ebi-a-GCST004430	|| id:ebi-a-GCST004430	TRUE	reported	igd	2	TRUE	high	0.0073872	25.9062
	rs1255143	T	C	T	C	0.1306	0.0146	0.5656	0.621279	FALSE	FALSE	FALSE	ebi-a-GCST90018847	10	130052200	0.0253	458620	0.5636	Graves' disease || id:ebi-a-GCST90018847	Graves' disease	Graves' disease || ||	TRUE	igd	130052200	10	0.0242	3483	7.09594e-08	ebi-a-GCST004430	|| id:ebi-a-GCST004430	TRUE	reported	igd	2	TRUE	high	0.00829251	29.1076
	rs12765671	A	G	A	G	-0.6023	0.1484	0.0169	0.0161008	FALSE	FALSE	FALSE	ebi-a-GCST90018847	10	106684169	0.1421	458620	0.2964	Graves' disease || id:ebi-a-GCST90018847	Graves' disease	Graves' disease || ||	TRUE	igd	106684169	10	0.1318	3483	4.83805e-06	ebi-a-GCST004430	|| id:ebi-a-GCST004430	TRUE	reported	igd	2	TRUE	high	0.00595999	20.8711
	rs140996761	G	T	G	T	0.2986	-0.2639	0.0109	0.0156317	FALSE	FALSE	FALSE	ebi-a-GCST90018847	19	39873858	0.1166	458620	0.02355	Graves' disease || id:ebi-a-GCST90018847	Graves' disease	Graves' disease || ||	TRUE	igd	39873858	19	0.0665	3483	7.46793e-06	ebi-a-GCST004430	|| id:ebi-a-GCST004430	TRUE	reported	igd	2	TRUE	high	0.00575541	20.1505
	rs144691581	A	G	A	G	0.4882	0.3157	0.0149	0.0172054	FALSE	FALSE	FALSE	ebi-a-GCST90018847	15	96953325	0.1282	458620	0.01376	Graves' disease || id:ebi-a-GCST90018847	Graves' disease	Graves' disease || ||	TRUE	igd	96953325	15	0.0967	3483	4.20001e-07	ebi-a-GCST004430	|| id:ebi-a-GCST004430	TRUE	reported	igd	2	TRUE	high	0.00726478	25.4738
	rs1801020	G	A	G	A	-0.1733	-0.0289	0.7753	0.633757	FALSE	FALSE	FALSE	ebi-a-GCST90018847	5	176836532	0.0235	458620	0.2192	Graves' disease || id:ebi-a-GCST90018847	Graves' disease	Graves' disease || ||	TRUE	igd	176836532	5	0.0272	3483	4.53002e-10	ebi-a-GCST004430	|| id:ebi-a-GCST004430	TRUE	reported	igd	2	TRUE	high	0.0115206	40.5705
	rs4253283	C	T	C	T	-0.146	0.0116	0.6998	0.733277	FALSE	FALSE	FALSE	ebi-a-GCST90018847	4	187165211	0.0274	458620	0.6728	Graves' disease || id:ebi-a-GCST90018847	Graves' disease	Graves' disease || ||	TRUE	igd	187165211	4	0.0262	3483	1.74598e-08	ebi-a-GCST004430	|| id:ebi-a-GCST004430	TRUE	reported	igd	2	TRUE	high	0.0088368	31.0351
	rs4513633	A	C	A	C	-0.2239	0.0067	0.8757	0.804381	FALSE	FALSE	FALSE	ebi-a-GCST90018847	4	113570639	0.0256	458620	0.7931	Graves' disease || id:ebi-a-GCST90018847	Graves' disease	Graves' disease || ||	TRUE	igd	113570639	4	0.0453	3483	7.44201e-07	ebi-a-GCST004430	|| id:ebi-a-GCST004430	TRUE	reported	igd	2	TRUE	high	0.00696503	24.4153
	rs4778636	A	G	A	G	-0.7272	0.0295	0.0746	0.108885	FALSE	FALSE	FALSE	ebi-a-GCST90018847	15	81591639	0.0322	458620	0.3596	Graves' disease || id:ebi-a-GCST90018847	Graves' disease	Graves' disease || ||	TRUE	igd	81591639	15	0.0633	3483	1.1079e-30	ebi-a-GCST004430	|| id:ebi-a-GCST004430	TRUE	reported	igd	2	TRUE	high	0.0365086	131.902
	rs72987269	T	C	T	C	-0.2588	0.0261	0.0348	0.0304818	FALSE	FALSE	FALSE	ebi-a-GCST90018847	18	74698121	0.0926	458620	0.778001	Graves' disease || id:ebi-a-GCST90018847	Graves' disease	Graves' disease || ||	TRUE	igd	74698121	18	0.0574	3483	7.80405e-06	ebi-a-GCST004430	|| id:ebi-a-GCST004430	TRUE	reported	igd	2	TRUE	high	0.00580262	20.3168
	rs9706053	T	C	T	C	0.4582	-0.0537	0.0159	0.0525211	FALSE	FALSE	FALSE	ebi-a-GCST90018847	12	66376310	0.0396	458620	0.1751	Graves' disease || id:ebi-a-GCST90018847	Graves' disease	Graves' disease || ||	TRUE	igd	66376310	12	0.0932	3483	7.01197e-07	ebi-a-GCST004430	|| id:ebi-a-GCST004430	TRUE	reported	igd	2	TRUE	high	0.00689162	24.1562
	SNP	effect_allele.exposure	other_allele.exposure	effect_allele.outcome	other_allele.outcome	beta.exposure	beta.outcome	eaf.exposure	eaf.outcome	remove	palindromic	ambiguous	id.outcome	chr	pos	se.outcome	samplesize.outcome	pval.outcome	outcome	proxy.outcome	target_snp.outcome	proxy_snp.outcome	target_a1.outcome	target_a2.outcome	proxy_a1.outcome	proxy_a2.outcome	originalname.outcome	outcome.deprecated	mr_keep.outcome	data_source.outcome	se.exposure	pos.exposure	chr.exposure	samplesize.exposure	pval.exposure	id.exposure	exposure	mr_keep.exposure	pval_origin.exposure	data_source.exposure	action	mr_keep	reliability.exposure	R2	F
RANTES	rs10809191	C	T	C	T	-0.1592	-0.0627	0.1441	0.14729	FALSE	FALSE	FALSE	ebi-a-GCST90018847	9	10789392	0.0508	458620	0.2169	Graves' disease || id:ebi-a-GCST90018847	FALSE	rs10809191	rs10809191					Graves' disease	Graves' disease || ||	TRUE	igd	0.0358	10789392	9	3421	8.75508e-06	ebi-a-GCST004431	|| id:ebi-a-GCST004431	TRUE	reported	igd	2	TRUE	high	0.0057473	19.7636
	rs10899562	G	A	G	A	0.1633	0.0065	0.0547	0.166769	FALSE	FALSE	FALSE	ebi-a-GCST90018847	11	78292100	0.0262	458620	0.8036	Graves' disease || id:ebi-a-GCST90018847	FALSE	rs10899562	rs10899562					Graves' disease	Graves' disease || ||	TRUE	igd	0.0367	78292100	11	3421	8.96004e-06	ebi-a-GCST004431	|| id:ebi-a-GCST004431	TRUE	reported	igd	2	TRUE	high	0.00575415	19.7873
	rs112072646	A	G	A	G	0.4286	0.0142	0.0308	0.0255136	FALSE	FALSE	FALSE	ebi-a-GCST90018847	2	53444393	0.1225	458620	0.908	Graves' disease || id:ebi-a-GCST90018847	FALSE	rs112072646	rs112072646					Graves' disease	Graves' disease || ||	TRUE	igd	0.0862	53444393	2	3421	6.48396e-07	ebi-a-GCST004431	|| id:ebi-a-GCST004431	TRUE	reported	igd	2	TRUE	high	0.0071748	24.7079
	rs144099278	T	C	T	C	-0.4834	0.0337	0.0179	0.019593	FALSE	FALSE	FALSE	ebi-a-GCST90018847	11	30053660	0.1319	458620	0.7981	Graves' disease || id:ebi-a-GCST90018847	FALSE	rs144099278	rs144099278					Graves' disease	Graves' disease || ||	TRUE	igd	0.1087	30053660	11	3421	8.03804e-06	ebi-a-GCST004431	|| id:ebi-a-GCST004431	TRUE	reported	igd	2	TRUE	high	0.00574775	19.7652
	rs147509526	T	C	T	C	-0.358	0.1088	0.0129	0.0200141	FALSE	FALSE	FALSE	ebi-a-GCST90018847	19	15776330	0.1103	458620	0.324	Graves' disease || id:ebi-a-GCST90018847	FALSE	rs147509526	rs147509526					Graves' disease	Graves' disease || ||	TRUE	igd	0.0717	15776330	19	3421	6.92899e-07	ebi-a-GCST004431	|| id:ebi-a-GCST004431	TRUE	reported	igd	2	TRUE	high	0.00723471	24.9157
	rs2731672	C	T	C	T	0.1227	-0.0286	0.7734	0.622582	FALSE	FALSE	FALSE	ebi-a-GCST90018847	5	176842474	0.0241	458620	0.2353	Graves' disease || id:ebi-a-GCST90018847	FALSE	rs2731672	rs2731672					Graves' disease	Graves' disease || ||	TRUE	igd	0.0273	176842474	5	3421	6.77595e-06	ebi-a-GCST004431	|| id:ebi-a-GCST004431	TRUE	reported	igd	2	TRUE	high	0.00587021	20.1888
	rs4940620	G	A	G	A	0.2494	-0.0029	0.0636	0.0590243	FALSE	FALSE	FALSE	ebi-a-GCST90018847	18	61971111	0.0467	458620	0.9506	Graves' disease || id:ebi-a-GCST90018847	FALSE	rs4940620	rs4940620					Graves' disease	Graves' disease || ||	TRUE	igd	0.054	61971111	18	3421	3.53704e-06	ebi-a-GCST004431	|| id:ebi-a-GCST004431	TRUE	reported	igd	2	TRUE	high	0.00619659	21.3182
	rs55890718	G	A	G	A	-0.1451	0.034	0.1223	0.118887	FALSE	FALSE	FALSE	ebi-a-GCST90018847	3	54342588	0.0358	458620	0.3429	Graves' disease || id:ebi-a-GCST90018847	FALSE	rs55890718	rs55890718					Graves' disease	Graves' disease || ||	TRUE	igd	0.0326	54342588	3	3421	8.82897e-06	ebi-a-GCST004431	|| id:ebi-a-GCST004431	TRUE	reported	igd	2	TRUE	high	0.00575756	19.7991
	rs62438851	G	A	G	A	0.1957	-0.0241	0.1352	0.103523	FALSE	FALSE	FALSE	ebi-a-GCST90018847	6	145230309	0.0467	458620	0.605701	Graves' disease || id:ebi-a-GCST90018847	FALSE	rs62438851	rs62438851					Graves' disease	Graves' disease || ||	TRUE	igd	0.0414	145230309	6	3421	2.32798e-06	ebi-a-GCST004431	|| id:ebi-a-GCST004431	TRUE	reported	igd	2	TRUE	high	0.00648934	22.332
	rs7000423	T	C	T	C	-0.1318	0.0357	0.674	0.666871	FALSE	FALSE	FALSE	ebi-a-GCST90018847	8	111053649	0.0229	458620	0.1195	Graves' disease || id:ebi-a-GCST90018847	FALSE	rs7000423	rs7000423					Graves' disease	Graves' disease || ||	TRUE	igd	0.0253	111053649	8	3421	1.82301e-07	ebi-a-GCST004431	|| id:ebi-a-GCST004431	TRUE	reported	igd	2	TRUE	high	0.00787055	27.1229
	rs72793342	A	G	A	G	-0.1487	0.0658	0.2078	0.182464	FALSE	FALSE	FALSE	ebi-a-GCST90018847	16	30548352	0.03	458620	0.0282202	Graves' disease || id:ebi-a-GCST90018847	FALSE	rs72793342	rs72793342					Graves' disease	Graves' disease || ||	TRUE	igd	0.0308	30548352	16	3421	1.48201e-06	ebi-a-GCST004431	|| id:ebi-a-GCST004431	TRUE	reported	igd	2	TRUE	high	0.00676735	23.2952
	rs74472919	T	C	T	C	0.3313	-0.0329	0.0189	0.0351395	FALSE	FALSE	FALSE	ebi-a-GCST90018847	13	82200650	0.0937	458620	0.725401	Graves' disease || id:ebi-a-GCST90018847	FALSE	rs74472919	rs74472919					Graves' disease	Graves' disease || ||	TRUE	igd	0.0605	82200650	13	3421	3.96899e-08	ebi-a-GCST004431	|| id:ebi-a-GCST004431	TRUE	reported	igd	2	TRUE	high	0.00868938	29.9694
	rs7455952	G	A	G	A	-0.1556	0.0156	0.0895	0.151632	FALSE	FALSE	FALSE	ebi-a-GCST90018847	7	150602563	0.0261	458620	0.5498	Graves' disease || id:ebi-a-GCST90018847	FALSE	rs7455952	rs7455952					Graves' disease	Graves' disease || ||	TRUE	igd	0.0344	150602563	7	3421	6.64997e-06	ebi-a-GCST004431	|| id:ebi-a-GCST004431	TRUE	reported	igd	2	TRUE	high	0.00594511	20.4479
	rs75613039	T	C	T	C	0.37	0.013	0.0308	0.0302892	FALSE	FALSE	FALSE	ebi-a-GCST90018847	11	129576583	0.1058	458620	0.902	Graves' disease || id:ebi-a-GCST90018847	FALSE	rs75613039	rs75613039					Graves' disease	Graves' disease || ||	TRUE	igd	0.081	129576583	11	3421	4.81005e-06	ebi-a-GCST004431	|| id:ebi-a-GCST004431	TRUE	reported	igd	2	TRUE	high	0.00606233	20.8535
	rs818452	T	C	T	C	0.2381	0.0282	0.0616	0.0870609	FALSE	FALSE	FALSE	ebi-a-GCST90018847	6	152915796	0.0359	458620	0.4329	Graves' disease || id:ebi-a-GCST90018847	FALSE	rs818452	rs818452					Graves' disease	Graves' disease || ||	TRUE	igd	0.0505	152915796	6	3421	2.362e-06	ebi-a-GCST004431	|| id:ebi-a-GCST004431	TRUE	reported	igd	2	TRUE	high	0.0064561	22.2168
	SNP	effect_allele.exposure	other_allele.exposure	effect_allele.outcome	other_allele.outcome	beta.exposure	beta.outcome	eaf.exposure	eaf.outcome	remove	palindromic	ambiguous	id.outcome	chr	pos	se.outcome	samplesize.outcome	pval.outcome	outcome	originalname.outcome	outcome.deprecated	mr_keep.outcome	data_source.outcome	pval.exposure	se.exposure	chr.exposure	samplesize.exposure	pos.exposure	id.exposure	exposure	mr_keep.exposure	pval_origin.exposure	data_source.exposure	action	mr_keep	reliability.exposure	R2	F
PDGFbb	rs10829477	T	C	T	C	0.0825	-0.0075	0.3777	0.330847	FALSE	FALSE	FALSE	ebi-a-GCST90018847	10	130509337	0.0266	458620	0.777	Graves' disease || id:ebi-a-GCST90018847	Graves' disease	Graves' disease || ||	TRUE	igd	5.39299e-06	0.0183	10	8293	130509337	ebi-a-GCST004432	|| id:ebi-a-GCST004432	TRUE	reported	igd	2	TRUE	high	0.00244473	20.3189
	rs116445074	T	G	T	G	0.2931	-0.1448	0.0159	0.0128098	FALSE	FALSE	FALSE	ebi-a-GCST90018847	5	51534600	0.1114	458620	0.1938	Graves' disease || id:ebi-a-GCST90018847	Graves' disease	Graves' disease || ||	TRUE	igd	3.111e-07	0.0587	5	8293	51534600	ebi-a-GCST004432	|| id:ebi-a-GCST004432	TRUE	reported	igd	2	TRUE	high	0.00299737	24.9259
	rs11766649	G	A	G	A	-0.0908	0.0291	0.2614	0.230341	FALSE	FALSE	FALSE	ebi-a-GCST90018847	7	144839247	0.0271	458620	0.2818	Graves' disease || id:ebi-a-GCST90018847	Graves' disease	Graves' disease || ||	TRUE	igd	3.53102e-06	0.0196	7	8293	144839247	ebi-a-GCST004432	|| id:ebi-a-GCST004432	TRUE	reported	igd	2	TRUE	high	0.00258122	21.4563
	rs11916118	G	A	G	A	-0.0889	0.0022	0.1352	0.166488	FALSE	FALSE	FALSE	ebi-a-GCST90018847	3	116912189	0.0275	458620	0.9368	Graves' disease || id:ebi-a-GCST90018847	Graves' disease	Graves' disease || ||	TRUE	igd	4.93197e-06	0.0194	3	8293	116912189	ebi-a-GCST004432	|| id:ebi-a-GCST004432	TRUE	reported	igd	2	TRUE	high	0.00252575	20.994
	rs12289510	G	A	G	A	0.078	-0.0068	0.5328	0.434039	FALSE	FALSE	FALSE	ebi-a-GCST90018847	11	124947051	0.0244	458620	0.781801	Graves' disease || id:ebi-a-GCST90018847	Graves' disease	Graves' disease || ||	TRUE	igd	7.69396e-07	0.0158	11	8293	124947051	ebi-a-GCST004432	|| id:ebi-a-GCST004432	TRUE	reported	igd	2	TRUE	high	0.00293014	24.3652
	rs12515788	T	C	T	C	0.0879	0.0633	0.17	0.136024	FALSE	FALSE	FALSE	ebi-a-GCST90018847	5	169271149	0.0337	458620	0.0607995	Graves' disease || id:ebi-a-GCST90018847	Graves' disease	Graves' disease || ||	TRUE	igd	6.81805e-06	0.0195	5	8293	169271149	ebi-a-GCST004432	|| id:ebi-a-GCST004432	TRUE	reported	igd	2	TRUE	high	0.00244418	20.3144
	rs13412535	A	G	A	G	0.3352	0.055	0.2256	0.219221	FALSE	FALSE	FALSE	ebi-a-GCST90018847	2	224874874	0.0278	458620	0.0479601	Graves' disease || id:ebi-a-GCST90018847	Graves' disease	Graves' disease || ||	TRUE	igd	2.46093e-55	0.0214	2	8293	224874874	ebi-a-GCST004432	|| id:ebi-a-GCST004432	TRUE	reported	igd	2	TRUE	high	0.0287347	245.288
	rs182914552	C	T	C	T	0.1834	-0.0194	0.0497	0.0502896	FALSE	FALSE	FALSE	ebi-a-GCST90018847	6	31397475	0.156	458620	0.9009	Graves' disease || id:ebi-a-GCST90018847	Graves' disease	Graves' disease || ||	TRUE	igd	6.67298e-06	0.0408	6	8293	31397475	ebi-a-GCST004432	|| id:ebi-a-GCST004432	TRUE	reported	igd	2	TRUE	high	0.00243058	20.201
	rs2324229	C	T	C	T	-0.0894	0.0382	0.3936	0.339948	FALSE	FALSE	FALSE	ebi-a-GCST90018847	6	83918131	0.024	458620	0.1111	Graves' disease || id:ebi-a-GCST90018847	Graves' disease	Graves' disease || ||	TRUE	igd	3.48401e-08	0.0161	6	8293	83918131	ebi-a-GCST004432	|| id:ebi-a-GCST004432	TRUE	reported	igd	2	TRUE	high	0.00370425	30.8261
	rs35859699	A	G	A	G	-0.3952	-0.1817	0.0229	0.0198397	FALSE	FALSE	FALSE	ebi-a-GCST90018847	4	112184751	0.1453	458620	0.2113	Graves' disease || id:ebi-a-GCST90018847	Graves' disease	Graves' disease || ||	TRUE	igd	2.066e-06	0.0842	4	8293	112184751	ebi-a-GCST004432	|| id:ebi-a-GCST004432	TRUE	reported	igd	2	TRUE	high	0.00264939	22.0244
	rs4965869	T	C	T	C	0.184	-0.0126	0.2763	0.265397	FALSE	FALSE	FALSE	ebi-a-GCST90018847	15	101990320	0.0252	458620	0.616401	Graves' disease || id:ebi-a-GCST90018847	Graves' disease	Graves' disease || ||	TRUE	igd	5.66239e-24	0.0181	15	8293	101990320	ebi-a-GCST004432	|| id:ebi-a-GCST004432	TRUE	reported	igd	2	TRUE	high	0.012308	103.317
	rs55680718	T	C	T	C	-0.1383	0.0157	0.1372	0.1256	FALSE	FALSE	FALSE	ebi-a-GCST90018847	2	225166877	0.0537	458620	0.7694	Graves' disease || id:ebi-a-GCST90018847	Graves' disease	Graves' disease || ||	TRUE	igd	1.85802e-08	0.0246	2	8293	225166877	ebi-a-GCST004432	|| id:ebi-a-GCST004432	TRUE	reported	igd	2	TRUE	high	0.00379674	31.5987
	rs72777070	G	T	G	T	0.1069	0.0356	0.1998	0.192421	FALSE	FALSE	FALSE	ebi-a-GCST90018847	2	9798877	0.0288	458620	0.2163	Graves' disease || id:ebi-a-GCST90018847	Graves' disease	Graves' disease || ||	TRUE	igd	8.98401e-08	0.02	2	8293	9798877	ebi-a-GCST004432	|| id:ebi-a-GCST004432	TRUE	reported	igd	2	TRUE	high	0.00343313	28.5621
	rs73162807	A	C	A	C	-0.2391	0.0921	0.0129	0.0228515	FALSE	FALSE	FALSE	ebi-a-GCST90018847	3	146474790	0.1151	458620	0.4234	Graves' disease || id:ebi-a-GCST90018847	Graves' disease	Graves' disease || ||	TRUE	igd	1.735e-06	0.0499	3	8293	146474790	ebi-a-GCST004432	|| id:ebi-a-GCST004432	TRUE	reported	igd	2	TRUE	high	0.00276087	22.9537
	rs9936075	G	A	G	A	0.0782	-0.0102	0.3559	0.302594	FALSE	FALSE	FALSE	ebi-a-GCST90018847	16	7321909	0.0251	458620	0.6859	Graves' disease || id:ebi-a-GCST90018847	Graves' disease	Graves' disease || ||	TRUE	igd	1.76202e-06	0.0164	16	8293	7321909	ebi-a-GCST004432	|| id:ebi-a-GCST004432	TRUE	reported	igd	2	TRUE	high	0.00273417	22.7311
	rs9941733	G	A	G	A	-0.1161	-0.0017	0.175	0.158851	FALSE	FALSE	FALSE	ebi-a-GCST90018847	20	374061	0.0335	458620	0.9602	Graves' disease || id:ebi-a-GCST90018847	Graves' disease	Graves' disease || ||	TRUE	igd	3.30598e-07	0.0228	20	8293	374061	ebi-a-GCST004432	|| id:ebi-a-GCST004432	TRUE	reported	igd	2	TRUE	high	0.00311693	25.9233
	SNP	effect_allele.exposure	other_allele.exposure	effect_allele.outcome	other_allele.outcome	beta.exposure	beta.outcome	eaf.exposure	eaf.outcome	remove	palindromic	ambiguous	id.outcome	chr	pos	se.outcome	samplesize.outcome	pval.outcome	outcome	originalname.outcome	outcome.deprecated	mr_keep.outcome	data_source.outcome	chr.exposure	se.exposure	pos.exposure	pval.exposure	samplesize.exposure	id.exposure	exposure	mr_keep.exposure	pval_origin.exposure	data_source.exposure	action	mr_keep	reliability.exposure	R2	F
MIP1β	rs11130043	A	G	A	G	-0.0731	0.0015	0.4145	0.518116	FALSE	FALSE	FALSE	ebi-a-GCST90018847	3	45111239	0.0237	458620	0.9511	Graves' disease || id:ebi-a-GCST90018847	Graves' disease	Graves' disease || ||	TRUE	igd	3	0.0157	45111239	3.21603e-06	8243	ebi-a-GCST004433	|| id:ebi-a-GCST004433	TRUE	reported	igd	2	TRUE	high	0.00262307	21.6736
	rs113010081	C	T	C	T	0.5954	-0.0143	0.1083	0.120729	FALSE	FALSE	FALSE	ebi-a-GCST90018847	3	46457412	0.0531	458620	0.788501	Graves' disease || id:ebi-a-GCST90018847	Graves' disease	Graves' disease || ||	TRUE	igd	3	0.0236	46457412	3.84592e-140	8243	ebi-a-GCST004433	|| id:ebi-a-GCST004433	TRUE	reported	igd	2	TRUE	high	0.0716812	636.339
	rs113877493	T	C	T	C	-0.6124	0.0685	0.1223	0.10137	FALSE	FALSE	FALSE	ebi-a-GCST90018847	17	34812273	0.0514	458620	0.183	Graves' disease || id:ebi-a-GCST90018847	Graves' disease	Graves' disease || ||	TRUE	igd	17	0.0218	34812273	1.62181e-173	8243	ebi-a-GCST004433	|| id:ebi-a-GCST004433	TRUE	reported	igd	2	TRUE	high	0.0873708	788.955
	rs115962808	C	T	C	T	0.2132	-0.0302	0.0268	0.0286268	FALSE	FALSE	FALSE	ebi-a-GCST90018847	14	28206650	0.1029	458620	0.7691	Graves' disease || id:ebi-a-GCST90018847	Graves' disease	Graves' disease || ||	TRUE	igd	14	0.0471	28206650	5.86098e-06	8243	ebi-a-GCST004433	|| id:ebi-a-GCST004433	TRUE	reported	igd	2	TRUE	high	0.00247953	20.4846
	rs116237296	A	G	A	G	0.5437	-0.0834	0.0159	0.00994528	FALSE	FALSE	FALSE	ebi-a-GCST90018847	1	87045516	0.2124	458620	0.6944	Graves' disease || id:ebi-a-GCST90018847	Graves' disease	Graves' disease || ||	TRUE	igd	1	0.1115	87045516	7.23203e-07	8243	ebi-a-GCST004433	|| id:ebi-a-GCST004433	TRUE	reported	igd	2	TRUE	high	0.00287629	23.7719
	rs117453826	G	A	G	A	0.5774	-0.0054	0.0159	0.0185887	FALSE	FALSE	FALSE	ebi-a-GCST90018847	17	35132809	0.1227	458620	0.9652	Graves' disease || id:ebi-a-GCST90018847	Graves' disease	Graves' disease || ||	TRUE	igd	17	0.0593	35132809	5.06524e-22	8243	ebi-a-GCST004433	|| id:ebi-a-GCST004433	TRUE	reported	igd	2	TRUE	high	0.0113708	94.7848
	rs140656846	A	G	A	G	0.2416	0.1446	0.0129	0.02509	FALSE	FALSE	FALSE	ebi-a-GCST90018847	8	90376168	0.1345	458620	0.2823	Graves' disease || id:ebi-a-GCST90018847	Graves' disease	Graves' disease || ||	TRUE	igd	8	0.054	90376168	8.13992e-06	8243	ebi-a-GCST004433	|| id:ebi-a-GCST004433	TRUE	reported	igd	2	TRUE	high	0.00242252	20.0125
	rs141102180	T	G	T	G	0.3225	-0.1533	0.0179	0.0238214	FALSE	FALSE	FALSE	ebi-a-GCST90018847	17	34436204	0.1001	458620	0.1255	Graves' disease || id:ebi-a-GCST90018847	Graves' disease	Graves' disease || ||	TRUE	igd	17	0.0393	34436204	1.07895e-16	8243	ebi-a-GCST004433	|| id:ebi-a-GCST004433	TRUE	reported	igd	2	TRUE	high	0.00810318	67.3239
	rs17138331	G	A	G	A	0.1391	0.0006	0.0944	0.136635	FALSE	FALSE	FALSE	ebi-a-GCST90018847	7	7866368	0.0299	458620	0.9843	Graves' disease || id:ebi-a-GCST90018847	Graves' disease	Graves' disease || ||	TRUE	igd	7	0.0295	7866368	2.26001e-06	8243	ebi-a-GCST004433	|| id:ebi-a-GCST004433	TRUE	reported	igd	2	TRUE	high	0.00269002	22.2282
	rs17641689	G	A	G	A	0.2448	-0.0278	0.0835	0.0971212	FALSE	FALSE	FALSE	ebi-a-GCST90018847	17	35024819	0.0583	458620	0.6329	Graves' disease || id:ebi-a-GCST90018847	Graves' disease	Graves' disease || ||	TRUE	igd	17	0.0293	35024819	1.28292e-16	8243	ebi-a-GCST004433	|| id:ebi-a-GCST004433	TRUE	reported	igd	2	TRUE	high	0.00839731	69.7882
	rs2079664	G	A	G	A	-0.0995	-0.0348	0.2763	0.295968	FALSE	FALSE	FALSE	ebi-a-GCST90018847	17	33007955	0.0238	458620	0.1437	Graves' disease || id:ebi-a-GCST90018847	Graves' disease	Graves' disease || ||	TRUE	igd	17	0.0176	33007955	1.50699e-08	8243	ebi-a-GCST004433	|| id:ebi-a-GCST004433	TRUE	reported	igd	2	TRUE	high	0.00386238	31.9533
	rs281749	C	T	C	T	-0.0799	-0.0018	0.7087	0.687484	FALSE	FALSE	FALSE	ebi-a-GCST90018847	8	108638645	0.0235	458620	0.9379	Graves' disease || id:ebi-a-GCST90018847	Graves' disease	Graves' disease || ||	TRUE	igd	8	0.0171	108638645	3.17402e-06	8243	ebi-a-GCST004433	|| id:ebi-a-GCST004433	TRUE	reported	igd	2	TRUE	high	0.0026416	21.8271
	rs34437725	C	T	C	T	0.2633	-0.0423	0.0239	0.0372494	FALSE	FALSE	FALSE	ebi-a-GCST90018847	17	33826785	0.0555	458620	0.4461	Graves' disease || id:ebi-a-GCST90018847	Graves' disease	Graves' disease || ||	TRUE	igd	17	0.0483	33826785	7.67397e-08	8243	ebi-a-GCST004433	|| id:ebi-a-GCST004433	TRUE	reported	igd	2	TRUE	high	0.00359219	29.71
	rs55915659	A	G	A	G	-0.221	-0.0292	0.0457	0.0418096	FALSE	FALSE	FALSE	ebi-a-GCST90018847	10	61794926	0.0952	458620	0.7586	Graves' disease || id:ebi-a-GCST90018847	Graves' disease	Graves' disease || ||	TRUE	igd	10	0.0491	61794926	7.68104e-06	8243	ebi-a-GCST004433	|| id:ebi-a-GCST004433	TRUE	reported	igd	2	TRUE	high	0.00245172	20.2543
	rs58969369	G	A	G	A	0.1362	-0.0389	0.0716	0.178539	FALSE	FALSE	FALSE	ebi-a-GCST90018847	21	29422424	0.034	458620	0.2525	Graves' disease || id:ebi-a-GCST90018847	Graves' disease	Graves' disease || ||	TRUE	igd	21	0.0307	29422424	8.24195e-06	8243	ebi-a-GCST004433	|| id:ebi-a-GCST004433	TRUE	reported	igd	2	TRUE	high	0.00238208	19.6776
	rs6908843	G	A	G	A	-0.0941	-0.0022	0.8191	0.859671	FALSE	FALSE	FALSE	ebi-a-GCST90018847	6	166621956	0.0395	458620	0.9553	Graves' disease || id:ebi-a-GCST90018847	Graves' disease	Graves' disease || ||	TRUE	igd	6	0.0209	166621956	7.01294e-06	8243	ebi-a-GCST004433	|| id:ebi-a-GCST004433	TRUE	reported	igd	2	TRUE	high	0.00245321	20.2666
	rs7251275	T	C	T	C	0.0752	-0.0068	0.2744	0.239541	FALSE	FALSE	FALSE	ebi-a-GCST90018847	19	44140605	0.0298	458620	0.8204	Graves' disease || id:ebi-a-GCST90018847	Graves' disease	Graves' disease || ||	TRUE	igd	19	0.0169	44140605	8.03896e-06	8243	ebi-a-GCST004433	|| id:ebi-a-GCST004433	TRUE	reported	igd	2	TRUE	high	0.00239627	19.7951
	rs72791296	T	C	T	C	0.2369	0.0133	0.0586	0.0429	FALSE	FALSE	FALSE	ebi-a-GCST90018847	5	120950050	0.0939	458620	0.8875	Graves' disease || id:ebi-a-GCST90018847	Graves' disease	Graves' disease || ||	TRUE	igd	5	0.0466	120950050	3.78303e-07	8243	ebi-a-GCST004433	|| id:ebi-a-GCST004433	TRUE	reported	igd	2	TRUE	high	0.00312546	25.8376
	rs72799710	T	C	T	C	-0.1014	0.009	0.166	0.167493	FALSE	FALSE	FALSE	ebi-a-GCST90018847	5	123161665	0.0309	458620	0.771401	Graves' disease || id:ebi-a-GCST90018847	Graves' disease	Graves' disease || ||	TRUE	igd	5	0.0218	123161665	3.20501e-06	8243	ebi-a-GCST004433	|| id:ebi-a-GCST004433	TRUE	reported	igd	2	TRUE	high	0.00261782	21.6301
	rs74810984	C	T	C	T	-0.2206	0.0706	0.0219	0.0221436	FALSE	FALSE	FALSE	ebi-a-GCST90018847	10	129674466	0.1161	458620	0.543	Graves' disease || id:ebi-a-GCST90018847	Graves' disease	Graves' disease || ||	TRUE	igd	10	0.0474	129674466	1.95898e-06	8243	ebi-a-GCST004433	|| id:ebi-a-GCST004433	TRUE	reported	igd	2	TRUE	high	0.00262077	21.6545
	rs75697268	C	T	C	T	0.4675	0.0957	0.0129	0.0262986	FALSE	FALSE	FALSE	ebi-a-GCST90018847	10	2083538	0.0537	458620	0.0747498	Graves' disease || id:ebi-a-GCST90018847	Graves' disease	Graves' disease || ||	TRUE	igd	10	0.1046	2083538	7.15105e-06	8243	ebi-a-GCST004433	|| id:ebi-a-GCST004433	TRUE	reported	igd	2	TRUE	high	0.00241748	19.9708
	rs76582507	A	G	A	G	0.3175	-0.0479	0.0268	0.015322	FALSE	FALSE	FALSE	ebi-a-GCST90018847	9	37510072	0.1741	458620	0.7831	Graves' disease || id:ebi-a-GCST90018847	Graves' disease	Graves' disease || ||	TRUE	igd	9	0.0677	37510072	3.26002e-06	8243	ebi-a-GCST004433	|| id:ebi-a-GCST004433	TRUE	reported	igd	2	TRUE	high	0.00266114	21.989
	rs76583883	T	G	T	G	-0.2317	-0.1116	0.0318	0.0397711	FALSE	FALSE	FALSE	ebi-a-GCST90018847	21	47356359	0.0942	458620	0.2362	Graves' disease || id:ebi-a-GCST90018847	Graves' disease	Graves' disease || ||	TRUE	igd	21	0.0511	47356359	4.98999e-06	8243	ebi-a-GCST004433	|| id:ebi-a-GCST004433	TRUE	reported	igd	2	TRUE	high	0.00248796	20.5544
	rs76776296	G	A	G	A	-0.2997	-0.1279	0.0368	0.0340898	FALSE	FALSE	FALSE	ebi-a-GCST90018847	7	115128487	0.1117	458620	0.252	Graves' disease || id:ebi-a-GCST90018847	Graves' disease	Graves' disease || ||	TRUE	igd	7	0.0598	115128487	5.54702e-07	8243	ebi-a-GCST004433	|| id:ebi-a-GCST004433	TRUE	reported	igd	2	TRUE	high	0.00303784	25.1111
	rs77005134	C	T	C	T	0.3845	0.2694	0.0189	0.0089705	FALSE	FALSE	FALSE	ebi-a-GCST90018847	3	56532906	0.1878	458620	0.1514	Graves' disease || id:ebi-a-GCST90018847	Graves' disease	Graves' disease || ||	TRUE	igd	3	0.0846	56532906	5.45205e-06	8243	ebi-a-GCST004433	|| id:ebi-a-GCST004433	TRUE	reported	igd	2	TRUE	high	0.00249965	20.6513
	rs79243092	T	C	T	C	-0.2049	0.031	0.0298	0.0264756	FALSE	FALSE	FALSE	ebi-a-GCST90018847	5	161826193	0.1041	458620	0.7656	Graves' disease || id:ebi-a-GCST90018847	Graves' disease	Graves' disease || ||	TRUE	igd	5	0.0453	161826193	6.66807e-06	8243	ebi-a-GCST004433	|| id:ebi-a-GCST004433	TRUE	reported	igd	2	TRUE	high	0.00247586	20.4542
	SNP	effect_allele.exposure	other_allele.exposure	effect_allele.outcome	other_allele.outcome	beta.exposure	beta.outcome	eaf.exposure	eaf.outcome	remove	palindromic	ambiguous	id.outcome	chr	pos	se.outcome	samplesize.outcome	pval.outcome	outcome	originalname.outcome	outcome.deprecated	mr_keep.outcome	data_source.outcome	samplesize.exposure	chr.exposure	pos.exposure	se.exposure	pval.exposure	id.exposure	exposure	mr_keep.exposure	pval_origin.exposure	data_source.exposure	action	mr_keep	reliability.exposure	R2	F
MIP1α	rs10835056	G	T	G	T	-0.1194	-0.0215	0.7555	0.735861	FALSE	FALSE	FALSE	ebi-a-GCST90018847	11	26697017	0.025	458620	0.3895	Graves' disease || id:ebi-a-GCST90018847	Graves' disease	Graves' disease || ||	TRUE	igd	3522	11	26697017	0.0254	2.60399e-06	ebi-a-GCST004434	|| id:ebi-a-GCST004434	TRUE	reported	igd	2	TRUE	high	0.00623499	22.0849
	rs113889446	A	G	A	G	-0.1638	0.176	0.1382	0.13542	FALSE	FALSE	FALSE	ebi-a-GCST90018847	10	64197968	0.097	458620	0.0696803	Graves' disease || id:ebi-a-GCST90018847	Graves' disease	Graves' disease || ||	TRUE	igd	3522	10	64197968	0.0364	6.72698e-06	ebi-a-GCST004434	|| id:ebi-a-GCST004434	TRUE	reported	igd	2	TRUE	high	0.00571671	20.2385
	rs116615337	A	G	A	G	0.1278	0.065	0.7087	0.715706	FALSE	FALSE	FALSE	ebi-a-GCST90018847	1	193533132	0.0774	458620	0.4013	Graves' disease || id:ebi-a-GCST90018847	Graves' disease	Graves' disease || ||	TRUE	igd	3522	1	193533132	0.0279	4.82203e-06	ebi-a-GCST004434	|| id:ebi-a-GCST004434	TRUE	reported	igd	2	TRUE	high	0.00592222	20.9704
	rs12690897	A	G	A	G	0.1248	0.0051	0.2813	0.436848	FALSE	FALSE	FALSE	ebi-a-GCST90018847	7	85346177	0.0296	458620	0.8632	Graves' disease || id:ebi-a-GCST90018847	Graves' disease	Graves' disease || ||	TRUE	igd	3522	7	85346177	0.0262	2.10698e-06	ebi-a-GCST004434	|| id:ebi-a-GCST004434	TRUE	reported	igd	2	TRUE	high	0.00640101	22.6767
	rs12973634	C	T	C	T	-0.108	-0.0087	0.327	0.396644	FALSE	FALSE	FALSE	ebi-a-GCST90018847	19	28853228	0.022	458620	0.6924	Graves' disease || id:ebi-a-GCST90018847	Graves' disease	Graves' disease || ||	TRUE	igd	3522	19	28853228	0.0245	9.78498e-06	ebi-a-GCST004434	|| id:ebi-a-GCST004434	TRUE	reported	igd	2	TRUE	high	0.00548702	19.4209
	rs137875	G	A	G	A	-0.1051	0.028	0.495	0.521896	FALSE	FALSE	FALSE	ebi-a-GCST90018847	22	50451951	0.023	458620	0.2226	Graves' disease || id:ebi-a-GCST90018847	Graves' disease	Graves' disease || ||	TRUE	igd	3522	22	50451951	0.0238	9.68702e-06	ebi-a-GCST004434	|| id:ebi-a-GCST004434	TRUE	reported	igd	2	TRUE	high	0.00550635	19.4897
	rs139507938	A	G	A	G	-0.907	-0.2182	0.0209	0.00744189	FALSE	FALSE	FALSE	ebi-a-GCST90018847	6	30818348	0.2501	458620	0.383	Graves' disease || id:ebi-a-GCST90018847	Graves' disease	Graves' disease || ||	TRUE	igd	3522	6	30818348	0.2012	6.51193e-06	ebi-a-GCST004434	|| id:ebi-a-GCST004434	TRUE	reported	igd	2	TRUE	high	0.00573681	20.3101
	rs184154340	A	G	A	G	0.331	-0.0875	0.0408	0.0426516	FALSE	FALSE	FALSE	ebi-a-GCST90018847	11	80502036	0.0893	458620	0.3273	Graves' disease || id:ebi-a-GCST90018847	Graves' disease	Graves' disease || ||	TRUE	igd	3522	11	80502036	0.0693	1.86402e-06	ebi-a-GCST004434	|| id:ebi-a-GCST004434	TRUE	reported	igd	2	TRUE	high	0.00643571	22.8004
	rs2682471	G	T	G	T	0.1143	-0.0042	0.4095	0.329146	FALSE	FALSE	FALSE	ebi-a-GCST90018847	12	10599347	0.0286	458620	0.883	Graves' disease || id:ebi-a-GCST90018847	Graves' disease	Graves' disease || ||	TRUE	igd	3522	12	10599347	0.0253	6.27206e-06	ebi-a-GCST004434	|| id:ebi-a-GCST004434	TRUE	reported	igd	2	TRUE	high	0.00576173	20.3988
	rs33202	G	A	G	A	0.1379	-0.0646	0.1988	0.146048	FALSE	FALSE	FALSE	ebi-a-GCST90018847	12	30946069	0.0414	458620	0.1185	Graves' disease || id:ebi-a-GCST90018847	Graves' disease	Graves' disease || ||	TRUE	igd	3522	12	30946069	0.0309	7.93597e-06	ebi-a-GCST004434	|| id:ebi-a-GCST004434	TRUE	reported	igd	2	TRUE	high	0.00562307	19.9051
	rs34771762	G	A	G	A	-0.249	-0.0073	0.0736	0.0503616	FALSE	FALSE	FALSE	ebi-a-GCST90018847	2	201412655	0.0675	458620	0.9136	Graves' disease || id:ebi-a-GCST90018847	Graves' disease	Graves' disease || ||	TRUE	igd	3522	2	201412655	0.0523	2.133e-06	ebi-a-GCST004434	|| id:ebi-a-GCST004434	TRUE	reported	igd	2	TRUE	high	0.0063947	22.6542
	rs55723389	T	G	T	G	0.3438	0.1011	0.0199	0.0244527	FALSE	FALSE	FALSE	ebi-a-GCST90018847	3	117421410	0.1111	458620	0.3626	Graves' disease || id:ebi-a-GCST90018847	Graves' disease	Graves' disease || ||	TRUE	igd	3522	3	117421410	0.0783	9.20598e-06	ebi-a-GCST004434	|| id:ebi-a-GCST004434	TRUE	reported	igd	2	TRUE	high	0.00544412	19.2682
	rs57786342	A	G	A	G	0.1314	-0.0238	0.2157	0.137897	FALSE	FALSE	FALSE	ebi-a-GCST90018847	14	69260028	0.069	458620	0.730601	Graves' disease || id:ebi-a-GCST90018847	Graves' disease	Graves' disease || ||	TRUE	igd	3522	14	69260028	0.0285	4.05499e-06	ebi-a-GCST004434	|| id:ebi-a-GCST004434	TRUE	reported	igd	2	TRUE	high	0.00599927	21.2449
	rs60198979	A	G	A	G	-0.2146	-0.0002	0.0865	0.0864488	FALSE	FALSE	FALSE	ebi-a-GCST90018847	22	43646704	0.0397	458620	0.9957	Graves' disease || id:ebi-a-GCST90018847	Graves' disease	Graves' disease || ||	TRUE	igd	3522	22	43646704	0.0458	2.61499e-06	ebi-a-GCST004434	|| id:ebi-a-GCST004434	TRUE	reported	igd	2	TRUE	high	0.00619499	21.9423
	rs6900267	A	C	A	C	-0.2429	0.0322	0.9254	0.9448	FALSE	FALSE	FALSE	ebi-a-GCST90018847	6	380341	0.1564	458620	0.8368	Graves' disease || id:ebi-a-GCST90018847	Graves' disease	Graves' disease || ||	TRUE	igd	3522	6	380341	0.0519	2.88503e-06	ebi-a-GCST004434	|| id:ebi-a-GCST004434	TRUE	reported	igd	2	TRUE	high	0.00618071	21.8914
	rs7232268	G	A	G	A	-0.2821	0.0504	0.9523	0.963824	FALSE	FALSE	FALSE	ebi-a-GCST90018847	18	67768914	0.0913	458620	0.5805	Graves' disease || id:ebi-a-GCST90018847	Graves' disease	Graves' disease || ||	TRUE	igd	3522	18	67768914	0.0599	2.553e-06	ebi-a-GCST004434	|| id:ebi-a-GCST004434	TRUE	reported	igd	2	TRUE	high	0.00625802	22.1669
	rs7242404	A	G	A	G	-0.1211	0.0074	0.2982	0.296405	FALSE	FALSE	FALSE	ebi-a-GCST90018847	18	12741267	0.0241	458620	0.758501	Graves' disease || id:ebi-a-GCST90018847	Graves' disease	Graves' disease || ||	TRUE	igd	3522	18	12741267	0.0267	6.14596e-06	ebi-a-GCST004434	|| id:ebi-a-GCST004434	TRUE	reported	igd	2	TRUE	high	0.00580694	20.5598
	rs74737187	G	A	G	A	0.7534	0.2174	0.0109	0.00915122	FALSE	FALSE	FALSE	ebi-a-GCST90018847	12	97991749	0.2077	458620	0.2952	Graves' disease || id:ebi-a-GCST90018847	Graves' disease	Graves' disease || ||	TRUE	igd	3522	12	97991749	0.1665	6.34995e-06	ebi-a-GCST004434	|| id:ebi-a-GCST004434	TRUE	reported	igd	2	TRUE	high	0.00577984	20.4633
	SNP	effect_allele.exposure	other_allele.exposure	effect_allele.outcome	other_allele.outcome	beta.exposure	beta.outcome	eaf.exposure	eaf.outcome	remove	palindromic	ambiguous	id.outcome	chr	pos	se.outcome	samplesize.outcome	pval.outcome	outcome	proxy.outcome	target_snp.outcome	proxy_snp.outcome	target_a1.outcome	target_a2.outcome	proxy_a1.outcome	proxy_a2.outcome	originalname.outcome	outcome.deprecated	mr_keep.outcome	data_source.outcome	pval.exposure	pos.exposure	samplesize.exposure	chr.exposure	se.exposure	id.exposure	exposure	mr_keep.exposure	pval_origin.exposure	data_source.exposure	action	mr_keep	reliability.exposure	R2	F
MIG	rs10774624	A	G	A	G	-0.1056	-0.0983	0.5298	0.537168	FALSE	FALSE	FALSE	ebi-a-GCST90018847	12	111833788	0.0358	458620	0.00606904	Graves' disease || id:ebi-a-GCST90018847	FALSE	rs10774624	rs10774624					Graves' disease	Graves' disease || ||	TRUE	igd	9.35707e-06	111833788	3685	12	0.0238	ebi-a-GCST004435	|| id:ebi-a-GCST004435	TRUE	reported	igd	2	TRUE	high	0.00531401	19.6761
	rs111607343	A	G	A	G	-0.521	0.0924	0.0378	0.0280878	FALSE	FALSE	FALSE	ebi-a-GCST90018847	19	897855	0.1286	458620	0.4723	Graves' disease || id:ebi-a-GCST90018847	FALSE	rs111607343	rs111607343					Graves' disease	Graves' disease || ||	TRUE	igd	2.83198e-06	897855	3685	19	0.1119	ebi-a-GCST004435	|| id:ebi-a-GCST004435	TRUE	reported	igd	2	TRUE	high	0.00584831	21.666
	rs11177248	A	G	A	G	0.3073	0.0528	0.0606	0.0590282	FALSE	FALSE	FALSE	ebi-a-GCST90018847	12	68875886	0.0834	458620	0.5272	Graves' disease || id:ebi-a-GCST90018847	FALSE	rs11177248	rs11177248					Graves' disease	Graves' disease || ||	TRUE	igd	4.45102e-06	68875886	3685	12	0.067	ebi-a-GCST004435	|| id:ebi-a-GCST004435	TRUE	reported	igd	2	TRUE	high	0.00567631	21.0252
	rs112337562	G	T	G	T	0.37	0.0244	0.0169	0.0154989	FALSE	FALSE	FALSE	ebi-a-GCST90018847	14	93131570	0.1241	458620	0.8439	Graves' disease || id:ebi-a-GCST90018847	FALSE	rs112337562	rs112337562					Graves' disease	Graves' disease || ||	TRUE	igd	2.97797e-06	93131570	3685	14	0.0796	ebi-a-GCST004435	|| id:ebi-a-GCST004435	TRUE	reported	igd	2	TRUE	high	0.00582909	21.5944
	rs112861654	G	A	G	A	0.2765	0.0872	0.0865	0.0801814	FALSE	FALSE	FALSE	ebi-a-GCST90018847	21	43599172	0.07	458620	0.2124	Graves' disease || id:ebi-a-GCST90018847	FALSE	rs112861654	rs112861654					Graves' disease	Graves' disease || ||	TRUE	igd	1.80501e-07	43599172	3685	21	0.0529	ebi-a-GCST004435	|| id:ebi-a-GCST004435	TRUE	reported	igd	2	TRUE	high	0.00735925	27.3051
	rs117831247	T	C	T	C	-0.8334	-0.0401	0.0189	0.00963088	FALSE	FALSE	FALSE	ebi-a-GCST90018847	10	68501839	0.225	458620	0.8585	Graves' disease || id:ebi-a-GCST90018847	FALSE	rs117831247	rs117831247					Graves' disease	Graves' disease || ||	TRUE	igd	2.15899e-06	68501839	3685	10	0.1754	ebi-a-GCST004435	|| id:ebi-a-GCST004435	TRUE	reported	igd	2	TRUE	high	0.00608917	22.5638
	rs13094143	T	C	T	C	0.1085	-0.0545	0.335	0.322311	FALSE	FALSE	FALSE	ebi-a-GCST90018847	3	171973787	0.0238	458620	0.0218298	Graves' disease || id:ebi-a-GCST90018847	FALSE	rs13094143	rs13094143					Graves' disease	Graves' disease || ||	TRUE	igd	6.14497e-06	171973787	3685	3	0.024	ebi-a-GCST004435	|| id:ebi-a-GCST004435	TRUE	reported	igd	2	TRUE	high	0.00551566	20.4268
	rs139010077	T	C	T	C	0.4322	-0.0292	0.0109	0.0147761	FALSE	FALSE	FALSE	ebi-a-GCST90018847	3	170336148	0.1443	458620	0.8399	Graves' disease || id:ebi-a-GCST90018847	FALSE	rs139010077	rs139010077					Graves' disease	Graves' disease || ||	TRUE	igd	3.54503e-06	170336148	3685	3	0.095	ebi-a-GCST004435	|| id:ebi-a-GCST004435	TRUE	reported	igd	2	TRUE	high	0.00558537	20.6865
	rs147642366	T	C	T	C	0.7491	-0.0316	0.0169	0.0173719	FALSE	FALSE	FALSE	ebi-a-GCST90018847	2	60842860	0.1694	458620	0.8518	Graves' disease || id:ebi-a-GCST90018847	FALSE	rs147642366	rs147642366					Graves' disease	Graves' disease || ||	TRUE	igd	7.42198e-06	60842860	3685	2	0.1804	ebi-a-GCST004435	|| id:ebi-a-GCST004435	TRUE	reported	igd	2	TRUE	high	0.00465738	17.2334
	rs1796086	C	T	C	T	0.2096	-0.0381	0.0944	0.0766022	FALSE	FALSE	FALSE	ebi-a-GCST90018847	7	70648715	0.0525	458620	0.467599	Graves' disease || id:ebi-a-GCST90018847	FALSE	rs1796086	rs1796086					Graves' disease	Graves' disease || ||	TRUE	igd	2.229e-07	70648715	3685	7	0.0403	ebi-a-GCST004435	|| id:ebi-a-GCST004435	TRUE	reported	igd	2	TRUE	high	0.00728717	27.0356
	rs41272086	A	G	A	G	-0.2226	-0.0618	0.0855	0.104929	FALSE	FALSE	FALSE	ebi-a-GCST90018847	6	161008646	0.0579	458620	0.286	Graves' disease || id:ebi-a-GCST90018847	FALSE	rs41272086	rs41272086					Graves' disease	Graves' disease || ||	TRUE	igd	7.42592e-08	161008646	3685	6	0.0415	ebi-a-GCST004435	|| id:ebi-a-GCST004435	TRUE	reported	igd	2	TRUE	high	0.0077471	28.7553
	rs55876513	G	T	G	T	-0.166	-0.0019	0.2475	0.279442	FALSE	FALSE	FALSE	ebi-a-GCST90018847	4	76883698	0.0234	458620	0.9342	Graves' disease || id:ebi-a-GCST90018847	FALSE	rs55876513	rs55876513					Graves' disease	Graves' disease || ||	TRUE	igd	8.2319e-11	76883698	3685	4	0.0255	ebi-a-GCST004435	|| id:ebi-a-GCST004435	TRUE	reported	igd	2	TRUE	high	0.0113693	42.3545
	rs5752128	C	T	C	T	0.1685	-0.0238	0.0954	0.10035	FALSE	FALSE	FALSE	ebi-a-GCST90018847	22	25718623	0.0554	458620	0.667899	Graves' disease || id:ebi-a-GCST90018847	FALSE	rs5752128	rs5752128					Graves' disease	Graves' disease || ||	TRUE	igd	4.343e-06	25718623	3685	22	0.0369	ebi-a-GCST004435	|| id:ebi-a-GCST004435	TRUE	reported	igd	2	TRUE	high	0.00562677	20.8407
	rs62562991	A	G	A	G	0.6236	0.1923	0.0199	0.0178923	FALSE	FALSE	FALSE	ebi-a-GCST90018847	9	98736059	0.1392	458620	0.1671	Graves' disease || id:ebi-a-GCST90018847	FALSE	rs62562991	rs62562991					Graves' disease	Graves' disease || ||	TRUE	igd	8.39595e-07	98736059	3685	9	0.126	ebi-a-GCST004435	|| id:ebi-a-GCST004435	TRUE	reported	igd	2	TRUE	high	0.00660323	24.4813
	rs6679677	A	C	A	C	0.162	0.3769	0.0915	0.111844	FALSE	FALSE	FALSE	ebi-a-GCST90018847	1	114303808	0.0536	458620	2.13599e-12	Graves' disease || id:ebi-a-GCST90018847	FALSE	rs6679677	rs6679677					Graves' disease	Graves' disease || ||	TRUE	igd	8.86196e-07	114303808	3685	1	0.0329	ebi-a-GCST004435	|| id:ebi-a-GCST004435	TRUE	reported	igd	2	TRUE	high	0.00653661	24.2327
	rs77086208	T	C	T	C	0.3226	-0.1405	0.0189	0.0203242	FALSE	FALSE	FALSE	ebi-a-GCST90018847	14	70619491	0.1133	458620	0.2149	Graves' disease || id:ebi-a-GCST90018847	FALSE	rs77086208	rs77086208					Graves' disease	Graves' disease || ||	TRUE	igd	3.83098e-06	70619491	3685	14	0.0698	ebi-a-GCST004435	|| id:ebi-a-GCST004435	TRUE	reported	igd	2	TRUE	high	0.00576329	21.3492
	rs816960	T	C	T	C	-0.1224	-0.0058	0.2594	0.323486	FALSE	FALSE	FALSE	ebi-a-GCST90018847	13	108522521	0.0224	458620	0.7951	Graves' disease || id:ebi-a-GCST90018847	FALSE	rs816960	rs816960					Graves' disease	Graves' disease || ||	TRUE	igd	5.00795e-07	108522521	3685	13	0.0244	ebi-a-GCST004435	|| id:ebi-a-GCST004435	TRUE	reported	igd	2	TRUE	high	0.0067825	25.1505
	SNP	effect_allele.exposure	other_allele.exposure	effect_allele.outcome	other_allele.outcome	beta.exposure	beta.outcome	eaf.exposure	eaf.outcome	remove	palindromic	ambiguous	id.outcome	chr	pos	se.outcome	samplesize.outcome	pval.outcome	outcome	originalname.outcome	outcome.deprecated	mr_keep.outcome	data_source.outcome	pos.exposure	pval.exposure	samplesize.exposure	se.exposure	chr.exposure	id.exposure	exposure	mr_keep.exposure	pval_origin.exposure	data_source.exposure	action	mr_keep	reliability.exposure	R2	F
MCSF	rs116274860	G	T	G	T	-0.819	0.0176	0.0159	0.0157412	FALSE	FALSE	FALSE	ebi-a-GCST90018847	3	148392817	0.1513	458620	0.9073	Graves' disease || id:ebi-a-GCST90018847	Graves' disease	Graves' disease || ||	TRUE	igd	148392817	2.74e-06	840	0.1741	3	ebi-a-GCST004436	|| id:ebi-a-GCST004436	TRUE	reported	igd	2	TRUE	high	0.0256683	22.0767
	rs117283853	G	A	G	A	-0.3772	-0.0306	0.0189	0.0234869	FALSE	FALSE	FALSE	ebi-a-GCST90018847	12	30965225	0.0981	458620	0.755	Graves' disease || id:ebi-a-GCST90018847	Graves' disease	Graves' disease || ||	TRUE	igd	30965225	9.28004e-06	840	0.0851	12	ebi-a-GCST004436	|| id:ebi-a-GCST004436	TRUE	reported	igd	2	TRUE	high	0.0228541	19.5997
	rs117867915	C	T	C	T	-0.5272	0.1286	0.0139	0.0132334	FALSE	FALSE	FALSE	ebi-a-GCST90018847	18	42210043	0.1371	458620	0.3481	Graves' disease || id:ebi-a-GCST90018847	Graves' disease	Graves' disease || ||	TRUE	igd	42210043	1.61399e-06	840	0.1098	18	ebi-a-GCST004436	|| id:ebi-a-GCST004436	TRUE	reported	igd	2	TRUE	high	0.0267121	22.9991
	rs12962919	T	C	T	C	0.3052	-0.0026	0.0934	0.101676	FALSE	FALSE	FALSE	ebi-a-GCST90018847	18	75778756	0.0357	458620	0.9415	Graves' disease || id:ebi-a-GCST90018847	Graves' disease	Graves' disease || ||	TRUE	igd	75778756	4.64997e-06	840	0.0662	18	ebi-a-GCST004436	|| id:ebi-a-GCST004436	TRUE	reported	igd	2	TRUE	high	0.0246787	21.204
	rs13108768	T	C	T	C	-0.1515	0.0589	0.2087	0.181332	FALSE	FALSE	FALSE	ebi-a-GCST90018847	4	139305143	0.0307	458620	0.0553197	Graves' disease || id:ebi-a-GCST90018847	Graves' disease	Graves' disease || ||	TRUE	igd	139305143	6.36605e-06	840	0.0336	4	ebi-a-GCST004436	|| id:ebi-a-GCST004436	TRUE	reported	igd	2	TRUE	high	0.023631	20.282
	rs145778765	T	C	T	C	-0.7993	-0.1848	0.0328	0.0217469	FALSE	FALSE	FALSE	ebi-a-GCST90018847	20	3182002	0.126	458620	0.1424	Graves' disease || id:ebi-a-GCST90018847	Graves' disease	Graves' disease || ||	TRUE	igd	3182002	2.20298e-06	840	0.1689	20	ebi-a-GCST004436	|| id:ebi-a-GCST004436	TRUE	reported	igd	2	TRUE	high	0.0259689	22.3422
	rs192643599	G	A	G	A	0.315	0.1853	0.0308	0.0285074	FALSE	FALSE	FALSE	ebi-a-GCST90018847	12	85241173	0.2072	458620	0.3713	Graves' disease || id:ebi-a-GCST90018847	Graves' disease	Graves' disease || ||	TRUE	igd	85241173	7.02393e-06	840	0.07	12	ebi-a-GCST004436	|| id:ebi-a-GCST004436	TRUE	reported	igd	2	TRUE	high	0.0235397	20.2018
	rs34089869	T	C	T	C	0.2129	-0.0364	0.1024	0.125912	FALSE	FALSE	FALSE	ebi-a-GCST90018847	2	67923478	0.0311	458620	0.2413	Graves' disease || id:ebi-a-GCST90018847	Graves' disease	Graves' disease || ||	TRUE	igd	67923478	5.03501e-06	840	0.0465	2	ebi-a-GCST004436	|| id:ebi-a-GCST004436	TRUE	reported	igd	2	TRUE	high	0.0243479	20.9127
	rs34224906	T	C	T	C	0.9286	-0.0411	0.0119	0.0115456	FALSE	FALSE	FALSE	ebi-a-GCST90018847	9	133655454	0.2098	458620	0.8447	Graves' disease || id:ebi-a-GCST90018847	Graves' disease	Graves' disease || ||	TRUE	igd	133655454	5.91003e-06	840	0.2211	9	ebi-a-GCST004436	|| id:ebi-a-GCST004436	TRUE	reported	igd	2	TRUE	high	0.0205672	17.5972
	rs56050471	C	T	C	T	-0.3097	-0.0882	0.0716	0.0656278	FALSE	FALSE	FALSE	ebi-a-GCST90018847	16	23287841	0.0749	458620	0.2392	Graves' disease || id:ebi-a-GCST90018847	Graves' disease	Graves' disease || ||	TRUE	igd	23287841	6.95505e-06	840	0.0689	16	ebi-a-GCST004436	|| id:ebi-a-GCST004436	TRUE	reported	igd	2	TRUE	high	0.0234878	20.1562
	rs56367447	T	C	T	C	-0.4967	0.0251	0.0338	0.0386792	FALSE	FALSE	FALSE	ebi-a-GCST90018847	8	3871527	0.0971	458620	0.7959	Graves' disease || id:ebi-a-GCST90018847	Graves' disease	Graves' disease || ||	TRUE	igd	3871527	1.721e-08	840	0.0883	8	ebi-a-GCST004436	|| id:ebi-a-GCST004436	TRUE	reported	igd	2	TRUE	high	0.0363018	31.5669
	rs62294910	A	G	A	G	0.3431	-0.0892	0.0527	0.0574013	FALSE	FALSE	FALSE	ebi-a-GCST90018847	3	182198339	0.0736	458620	0.2256	Graves' disease || id:ebi-a-GCST90018847	Graves' disease	Graves' disease || ||	TRUE	igd	182198339	6.81993e-07	840	0.0691	3	ebi-a-GCST004436	|| id:ebi-a-GCST004436	TRUE	reported	igd	2	TRUE	high	0.028513	24.5952
	rs78296352	T	G	T	G	0.527	0.19	0.0288	0.0324641	FALSE	FALSE	FALSE	ebi-a-GCST90018847	1	22821844	0.1231	458620	0.1227	Graves' disease || id:ebi-a-GCST90018847	Graves' disease	Graves' disease || ||	TRUE	igd	22821844	1.04701e-06	840	0.1112	1	ebi-a-GCST004436	|| id:ebi-a-GCST004436	TRUE	reported	igd	2	TRUE	high	0.0260419	22.4066
	rs9387100	C	T	C	T	0.1352	-0.009	0.673	0.712879	FALSE	FALSE	FALSE	ebi-a-GCST90018847	6	113102954	0.0284	458620	0.749701	Graves' disease || id:ebi-a-GCST90018847	Graves' disease	Graves' disease || ||	TRUE	igd	113102954	4.07296e-06	840	0.0292	6	ebi-a-GCST004436	|| id:ebi-a-GCST004436	TRUE	reported	igd	2	TRUE	high	0.0248865	21.3871
	SNP	effect_allele.exposure	other_allele.exposure	effect_allele.outcome	other_allele.outcome	beta.exposure	beta.outcome	eaf.exposure	eaf.outcome	remove	palindromic	ambiguous	id.outcome	chr	pos	se.outcome	samplesize.outcome	pval.outcome	outcome	originalname.outcome	outcome.deprecated	mr_keep.outcome	data_source.outcome	pval.exposure	se.exposure	chr.exposure	samplesize.exposure	pos.exposure	id.exposure	exposure	mr_keep.exposure	pval_origin.exposure	data_source.exposure	action	mr_keep	reliability.exposure	R2	F
MCP3	rs10892381	T	C	T	C	0.2412	-0.0002	0.6998	0.632223	FALSE	FALSE	FALSE	ebi-a-GCST90018847	11	119400817	0.0226	458620	0.9924	Graves' disease || id:ebi-a-GCST90018847	Graves' disease	Graves' disease || ||	TRUE	igd	3.55803e-07	0.0476	11	843	119400817	ebi-a-GCST004437	|| id:ebi-a-GCST004437	TRUE	reported	igd	2	TRUE	high	0.0295585	25.6159
	rs113065532	T	C	T	C	0.5695	0.0394	0.0636	0.0609775	FALSE	FALSE	FALSE	ebi-a-GCST90018847	14	22015047	0.0841	458620	0.6391	Graves' disease || id:ebi-a-GCST90018847	Graves' disease	Graves' disease || ||	TRUE	igd	6.02698e-06	0.1258	14	843	22015047	ebi-a-GCST004437	|| id:ebi-a-GCST004437	TRUE	reported	igd	2	TRUE	high	0.0237338	20.4454
	rs1202138	G	A	G	A	-0.4782	0.0339	0.9672	0.96154	FALSE	FALSE	FALSE	ebi-a-GCST90018847	20	59663568	0.0838	458620	0.6857	Graves' disease || id:ebi-a-GCST90018847	Graves' disease	Graves' disease || ||	TRUE	igd	8.45201e-06	0.1081	20	843	59663568	ebi-a-GCST004437	|| id:ebi-a-GCST004437	TRUE	reported	igd	2	TRUE	high	0.0226868	19.5225
	rs149026780	C	A	C	A	0.5653	0.1604	0.1054	0.0775818	FALSE	FALSE	FALSE	ebi-a-GCST90018847	2	97881612	0.0825	458620	0.0517702	Graves' disease || id:ebi-a-GCST90018847	Graves' disease	Graves' disease || ||	TRUE	igd	6.27596e-06	0.1276	2	843	97881612	ebi-a-GCST004437	|| id:ebi-a-GCST004437	TRUE	reported	igd	2	TRUE	high	0.0227527	19.5806
	rs2838065	G	A	G	A	0.2168	-0.0165	0.8032	0.700401	FALSE	FALSE	FALSE	ebi-a-GCST90018847	21	42933708	0.0229	458620	0.4715	Graves' disease || id:ebi-a-GCST90018847	Graves' disease	Graves' disease || ||	TRUE	igd	7.72592e-06	0.0483	21	843	42933708	ebi-a-GCST004437	|| id:ebi-a-GCST004437	TRUE	reported	igd	2	TRUE	high	0.0233421	20.0998
	rs3129806	T	C	T	C	-0.2001	0.0222	0.6322	0.623769	FALSE	FALSE	FALSE	ebi-a-GCST90018847	9	106320330	0.0226	458620	0.326	Graves' disease || id:ebi-a-GCST90018847	Graves' disease	Graves' disease || ||	TRUE	igd	5.31398e-06	0.0436	9	843	106320330	ebi-a-GCST004437	|| id:ebi-a-GCST004437	TRUE	reported	igd	2	TRUE	high	0.0243767	21.0131
	rs596183	A	G	A	G	0.2031	0.025	0.6312	0.632359	FALSE	FALSE	FALSE	ebi-a-GCST90018847	6	158100199	0.0222	458620	0.2604	Graves' disease || id:ebi-a-GCST90018847	Graves' disease	Graves' disease || ||	TRUE	igd	9.77507e-06	0.0455	6	843	158100199	ebi-a-GCST004437	|| id:ebi-a-GCST004437	TRUE	reported	igd	2	TRUE	high	0.02309	19.8777
	rs62492260	T	G	T	G	-0.2788	0.0324	0.1491	0.150153	FALSE	FALSE	FALSE	ebi-a-GCST90018847	8	10476528	0.0326	458620	0.3206	Graves' disease || id:ebi-a-GCST90018847	Graves' disease	Graves' disease || ||	TRUE	igd	1.53501e-06	0.058	8	843	10476528	ebi-a-GCST004437	|| id:ebi-a-GCST004437	TRUE	reported	igd	2	TRUE	high	0.0266783	23.0514
	rs73011251	C	T	C	T	0.5261	0.0155	0.0388	0.0852115	FALSE	FALSE	FALSE	ebi-a-GCST90018847	4	180043291	0.0315	458620	0.6236	Graves' disease || id:ebi-a-GCST90018847	Graves' disease	Graves' disease || ||	TRUE	igd	9.6801e-06	0.1191	4	843	180043291	ebi-a-GCST004437	|| id:ebi-a-GCST004437	TRUE	reported	igd	2	TRUE	high	0.0226229	19.4662
	rs73669117	G	A	G	A	0.6238	-0.1933	0.0149	0.0173932	FALSE	FALSE	FALSE	ebi-a-GCST90018847	8	27835190	0.1245	458620	0.1206	Graves' disease || id:ebi-a-GCST90018847	Graves' disease	Graves' disease || ||	TRUE	igd	2.561e-06	0.131	8	843	27835190	ebi-a-GCST004437	|| id:ebi-a-GCST004437	TRUE	reported	igd	2	TRUE	high	0.0261935	22.6212
	SNP	effect_allele.exposure	other_allele.exposure	effect_allele.outcome	other_allele.outcome	beta.exposure	beta.outcome	eaf.exposure	eaf.outcome	remove	palindromic	ambiguous	id.outcome	chr	pos	se.outcome	samplesize.outcome	pval.outcome	outcome	originalname.outcome	outcome.deprecated	mr_keep.outcome	data_source.outcome	pos.exposure	pval.exposure	chr.exposure	se.exposure	samplesize.exposure	id.exposure	exposure	mr_keep.exposure	pval_origin.exposure	data_source.exposure	action	mr_keep	reliability.exposure	R2	F
MCP1	rs10145849	A	G	A	G	-0.0755	0.0111	0.3489	0.596143	FALSE	FALSE	FALSE	ebi-a-GCST90018847	14	82941991	0.0258	458620	0.667699	Graves' disease || id:ebi-a-GCST90018847	Graves' disease	Graves' disease || ||	TRUE	igd	82941991	3.40902e-06	14	0.0162	8293	ebi-a-GCST004438	|| id:ebi-a-GCST004438	TRUE	reported	igd	2	TRUE	high	0.00261226	21.715
	rs10744620	C	T	C	T	-0.0788	-0.0104	0.6392	0.606075	FALSE	FALSE	FALSE	ebi-a-GCST90018847	12	3739094	0.0222	458620	0.6384	Graves' disease || id:ebi-a-GCST90018847	Graves' disease	Graves' disease || ||	TRUE	igd	3739094	9.91197e-07	12	0.0161	8293	ebi-a-GCST004438	|| id:ebi-a-GCST004438	TRUE	reported	igd	2	TRUE	high	0.00288029	23.9495
	rs111884151	T	C	T	C	-0.1816	-0.0195	0.0427	0.0507316	FALSE	FALSE	FALSE	ebi-a-GCST90018847	5	149519523	0.0774	458620	0.8012	Graves' disease || id:ebi-a-GCST90018847	Graves' disease	Graves' disease || ||	TRUE	igd	149519523	8.32396e-06	5	0.0416	8293	ebi-a-GCST004438	|| id:ebi-a-GCST004438	TRUE	reported	igd	2	TRUE	high	0.00229264	19.052
	rs111995966	G	T	G	T	-0.1452	0.1097	0.0258	0.0352354	FALSE	FALSE	FALSE	ebi-a-GCST90018847	2	109174969	0.0743	458620	0.1401	Graves' disease || id:ebi-a-GCST90018847	Graves' disease	Graves' disease || ||	TRUE	igd	109174969	2.52703e-06	2	0.031	8293	ebi-a-GCST004438	|| id:ebi-a-GCST004438	TRUE	reported	igd	2	TRUE	high	0.00263846	21.9334
	rs112313229	A	G	A	G	-0.1646	0.0162	0.0477	0.052642	FALSE	FALSE	FALSE	ebi-a-GCST90018847	3	46364860	0.0722	458620	0.8225	Graves' disease || id:ebi-a-GCST90018847	Graves' disease	Graves' disease || ||	TRUE	igd	46364860	1.431e-07	3	0.0313	8293	ebi-a-GCST004438	|| id:ebi-a-GCST004438	TRUE	reported	igd	2	TRUE	high	0.00332364	27.6482
	rs113089229	A	C	A	C	0.1856	-0.1153	0.0358	0.0417957	FALSE	FALSE	FALSE	ebi-a-GCST90018847	5	107151332	0.086	458620	0.1799	Graves' disease || id:ebi-a-GCST90018847	Graves' disease	Graves' disease || ||	TRUE	igd	107151332	7.67008e-06	5	0.0415	8293	ebi-a-GCST004438	|| id:ebi-a-GCST004438	TRUE	reported	igd	2	TRUE	high	0.00240603	19.9965
	rs115077075	C	T	C	T	-0.7289	-0.3439	0.0139	0.00795319	FALSE	FALSE	FALSE	ebi-a-GCST90018847	3	72875022	0.2526	458620	0.1733	Graves' disease || id:ebi-a-GCST90018847	Graves' disease	Graves' disease || ||	TRUE	igd	72875022	7.62009e-06	3	0.1772	8293	ebi-a-GCST004438	|| id:ebi-a-GCST004438	TRUE	reported	igd	2	TRUE	high	0.00203616	16.9162
	rs117218154	C	A	C	A	-0.4379	0.2769	0.0109	0.0114112	FALSE	FALSE	FALSE	ebi-a-GCST90018847	9	112672871	0.1988	458620	0.1637	Graves' disease || id:ebi-a-GCST90018847	Graves' disease	Graves' disease || ||	TRUE	igd	112672871	7.67998e-06	9	0.0983	8293	ebi-a-GCST004438	|| id:ebi-a-GCST004438	TRUE	reported	igd	2	TRUE	high	0.00238722	19.8398
	rs12073356	A	G	A	G	-0.1426	0.0234	0.0855	0.0563322	FALSE	FALSE	FALSE	ebi-a-GCST90018847	1	208007848	0.0508	458620	0.6454	Graves' disease || id:ebi-a-GCST90018847	Graves' disease	Graves' disease || ||	TRUE	igd	208007848	4.16505e-06	1	0.0311	8293	ebi-a-GCST004438	|| id:ebi-a-GCST004438	TRUE	reported	igd	2	TRUE	high	0.00252876	21.0191
	rs12075	A	G	A	G	0.2185	-0.0166	0.6024	0.438617	FALSE	FALSE	FALSE	ebi-a-GCST90018847	1	159175354	0.0279	458620	0.5517	Graves' disease || id:ebi-a-GCST90018847	Graves' disease	Graves' disease || ||	TRUE	igd	159175354	1.43516e-44	1	0.0155	8293	ebi-a-GCST004438	|| id:ebi-a-GCST004438	TRUE	reported	igd	2	TRUE	high	0.0234015	198.671
	rs12493471	C	T	C	T	-0.1163	-0.0205	0.667	0.745023	FALSE	FALSE	FALSE	ebi-a-GCST90018847	3	45951678	0.0367	458620	0.5777	Graves' disease || id:ebi-a-GCST90018847	Graves' disease	Graves' disease || ||	TRUE	igd	45951678	6.80769e-13	3	0.0162	8293	ebi-a-GCST004438	|| id:ebi-a-GCST004438	TRUE	reported	igd	2	TRUE	high	0.00617628	51.5258
	rs143815843	A	G	A	G	-0.1987	0.0424	0.0109	0.014665	FALSE	FALSE	FALSE	ebi-a-GCST90018847	2	156590482	0.1132	458620	0.707801	Graves' disease || id:ebi-a-GCST90018847	Graves' disease	Graves' disease || ||	TRUE	igd	156590482	9.64095e-06	2	0.0449	8293	ebi-a-GCST004438	|| id:ebi-a-GCST004438	TRUE	reported	igd	2	TRUE	high	0.00235596	19.5794
	rs146522229	T	C	T	C	-0.5976	0.0072	0.0239	0.00998831	FALSE	FALSE	FALSE	ebi-a-GCST90018847	19	47798480	0.2213	458620	0.9742	Graves' disease || id:ebi-a-GCST90018847	Graves' disease	Graves' disease || ||	TRUE	igd	47798480	3.56098e-07	19	0.1177	8293	ebi-a-GCST004438	|| id:ebi-a-GCST004438	TRUE	reported	igd	2	TRUE	high	0.00309891	25.7729
	rs147958317	T	C	T	C	-0.2142	-0.1026	0.0268	0.0266895	FALSE	FALSE	FALSE	ebi-a-GCST90018847	15	27716783	0.1081	458620	0.3424	Graves' disease || id:ebi-a-GCST90018847	Graves' disease	Graves' disease || ||	TRUE	igd	27716783	9.50999e-06	15	0.049	8293	ebi-a-GCST004438	|| id:ebi-a-GCST004438	TRUE	reported	igd	2	TRUE	high	0.00229898	19.1048
	rs149470547	C	T	C	T	-0.4165	-0.1928	0.0119	0.0143013	FALSE	FALSE	FALSE	ebi-a-GCST90018847	22	30699087	0.1635	458620	0.2383	Graves' disease || id:ebi-a-GCST90018847	Graves' disease	Graves' disease || ||	TRUE	igd	30699087	8.59409e-06	22	0.0931	8293	ebi-a-GCST004438	|| id:ebi-a-GCST004438	TRUE	reported	igd	2	TRUE	high	0.00240753	20.009
	rs186543342	T	C	T	C	-0.1896	0.2183	0.0517	0.041997	FALSE	FALSE	FALSE	ebi-a-GCST90018847	19	1059424	0.181	458620	0.2278	Graves' disease || id:ebi-a-GCST90018847	Graves' disease	Graves' disease || ||	TRUE	igd	1059424	8.54909e-06	19	0.043	8293	ebi-a-GCST004438	|| id:ebi-a-GCST004438	TRUE	reported	igd	2	TRUE	high	0.0023389	19.4373
	rs2228467	C	T	C	T	0.2637	-0.0415	0.0696	0.0647395	FALSE	FALSE	FALSE	ebi-a-GCST90018847	3	42906116	0.0681	458620	0.5423	Graves' disease || id:ebi-a-GCST90018847	Graves' disease	Graves' disease || ||	TRUE	igd	42906116	9.19179e-20	3	0.0291	8293	ebi-a-GCST004438	|| id:ebi-a-GCST004438	TRUE	reported	igd	2	TRUE	high	0.0098049	82.0974
	rs2712431	A	C	A	C	-0.0787	0.0236	0.7147	0.73958	FALSE	FALSE	FALSE	ebi-a-GCST90018847	3	128316890	0.0279	458620	0.3976	Graves' disease || id:ebi-a-GCST90018847	Graves' disease	Graves' disease || ||	TRUE	igd	128316890	4.75499e-06	3	0.0172	8293	ebi-a-GCST004438	|| id:ebi-a-GCST004438	TRUE	reported	igd	2	TRUE	high	0.00251817	20.9309
	rs56212190	T	C	T	C	0.181	-0.0209	0.0547	0.0456752	FALSE	FALSE	FALSE	ebi-a-GCST90018847	1	42168539	0.0837	458620	0.8029	Graves' disease || id:ebi-a-GCST90018847	Graves' disease	Graves' disease || ||	TRUE	igd	42168539	9.84691e-07	1	0.0373	8293	ebi-a-GCST004438	|| id:ebi-a-GCST004438	TRUE	reported	igd	2	TRUE	high	0.00283137	23.5415
	rs61499291	C	A	C	A	0.2143	-0.0056	0.0616	0.0755179	FALSE	FALSE	FALSE	ebi-a-GCST90018847	9	38692025	0.0361	458620	0.876	Graves' disease || id:ebi-a-GCST90018847	Graves' disease	Graves' disease || ||	TRUE	igd	38692025	8.72991e-06	9	0.0486	8293	ebi-a-GCST004438	|| id:ebi-a-GCST004438	TRUE	reported	igd	2	TRUE	high	0.00233907	19.4387
	rs66694737	A	G	A	G	0.1327	0.145	0.0537	0.0646881	FALSE	FALSE	FALSE	ebi-a-GCST90018847	3	3680761	0.0554	458620	0.00887401	Graves' disease || id:ebi-a-GCST90018847	Graves' disease	Graves' disease || ||	TRUE	igd	3680761	9.80596e-06	3	0.03	8293	ebi-a-GCST004438	|| id:ebi-a-GCST004438	TRUE	reported	igd	2	TRUE	high	0.00235377	19.5612
	rs6694978	T	C	T	C	-0.1632	0.0347	0.1074	0.0804756	FALSE	FALSE	FALSE	ebi-a-GCST90018847	1	150919842	0.0441	458620	0.4319	Graves' disease || id:ebi-a-GCST90018847	Graves' disease	Graves' disease || ||	TRUE	igd	150919842	8.46993e-06	1	0.0368	8293	ebi-a-GCST004438	|| id:ebi-a-GCST004438	TRUE	reported	igd	2	TRUE	high	0.00236594	19.6626
	rs7019112	G	T	G	T	0.2126	-0.0551	0.0119	0.0704362	FALSE	FALSE	FALSE	ebi-a-GCST90018847	9	23028336	0.0327	458620	0.0922295	Graves' disease || id:ebi-a-GCST90018847	Graves' disease	Graves' disease || ||	TRUE	igd	23028336	7.12394e-06	9	0.0471	8293	ebi-a-GCST004438	|| id:ebi-a-GCST004438	TRUE	reported	igd	2	TRUE	high	0.0024508	20.3695
	rs7197349	G	A	G	A	-0.0968	-0.0171	0.1372	0.136089	FALSE	FALSE	FALSE	ebi-a-GCST90018847	16	78687219	0.0325	458620	0.5978	Graves' disease || id:ebi-a-GCST90018847	Graves' disease	Graves' disease || ||	TRUE	igd	78687219	2.62198e-06	16	0.0206	8293	ebi-a-GCST004438	|| id:ebi-a-GCST004438	TRUE	reported	igd	2	TRUE	high	0.00265552	22.0755
	rs7517040	G	A	G	A	0.0987	0.0255	0.7177	0.817397	FALSE	FALSE	FALSE	ebi-a-GCST90018847	1	158859133	0.059	458620	0.6658	Graves' disease || id:ebi-a-GCST90018847	Graves' disease	Graves' disease || ||	TRUE	igd	158859133	2.43501e-07	1	0.0191	8293	ebi-a-GCST004438	|| id:ebi-a-GCST004438	TRUE	reported	igd	2	TRUE	high	0.00320967	26.697
	rs75265958	G	T	G	T	-0.1231	-0.0906	0.0358	0.0543502	FALSE	FALSE	FALSE	ebi-a-GCST90018847	3	45758020	0.0645	458620	0.1603	Graves' disease || id:ebi-a-GCST90018847	Graves' disease	Graves' disease || ||	TRUE	igd	45758020	5.16095e-06	3	0.0271	8293	ebi-a-GCST004438	|| id:ebi-a-GCST004438	TRUE	reported	igd	2	TRUE	high	0.00248191	20.6287
	rs9317045	C	A	C	A	-0.1134	0.0124	0.1461	0.198992	FALSE	FALSE	FALSE	ebi-a-GCST90018847	13	59630038	0.0259	458620	0.634	Graves' disease || id:ebi-a-GCST90018847	Graves' disease	Graves' disease || ||	TRUE	igd	59630038	1.51702e-06	13	0.0236	8293	ebi-a-GCST004438	|| id:ebi-a-GCST004438	TRUE	reported	igd	2	TRUE	high	0.00277641	23.0833
	SNP	effect_allele.exposure	other_allele.exposure	effect_allele.outcome	other_allele.outcome	beta.exposure	beta.outcome	eaf.exposure	eaf.outcome	remove	palindromic	ambiguous	id.outcome	chr	pos	se.outcome	samplesize.outcome	pval.outcome	outcome	originalname.outcome	outcome.deprecated	mr_keep.outcome	data_source.outcome	se.exposure	samplesize.exposure	pval.exposure	chr.exposure	pos.exposure	id.exposure	exposure	mr_keep.exposure	pval_origin.exposure	data_source.exposure	action	mr_keep	reliability.exposure	R2	F
IL-12p70	rs10958542	A	C	A	C	-0.0709	0.0078	0.5775	0.605149	FALSE	FALSE	FALSE	ebi-a-GCST90018847	8	39089941	0.0227	458620	0.732099	Graves' disease || id:ebi-a-GCST90018847	Graves' disease	Graves' disease || ||	TRUE	igd	0.016	8270	8.97697e-06	8	39089941	ebi-a-GCST004439	|| id:ebi-a-GCST004439	TRUE	reported	igd	2	TRUE	high	0.00236874	19.6312
	rs117607213	C	T	C	T	-0.2646	0.0498	0.0149	0.0191993	FALSE	FALSE	FALSE	ebi-a-GCST90018847	9	33335749	0.125	458620	0.6904	Graves' disease || id:ebi-a-GCST90018847	Graves' disease	Graves' disease || ||	TRUE	igd	0.0579	8270	5.39399e-06	9	33335749	ebi-a-GCST004439	|| id:ebi-a-GCST004439	TRUE	reported	igd	2	TRUE	high	0.00251896	20.8794
	rs13209117	A	G	A	G	0.1002	-0.0328	0.2843	0.22267	FALSE	FALSE	FALSE	ebi-a-GCST90018847	6	44151765	0.0326	458620	0.3145	Graves' disease || id:ebi-a-GCST90018847	Graves' disease	Graves' disease || ||	TRUE	igd	0.0186	8270	5.56698e-08	6	44151765	ebi-a-GCST004439	|| id:ebi-a-GCST004439	TRUE	reported	igd	2	TRUE	high	0.0034969	29.0138
	rs137921	C	T	C	T	0.1447	-0.052	0.8907	0.914419	FALSE	FALSE	FALSE	ebi-a-GCST90018847	22	50501685	0.0423	458620	0.2195	Graves' disease || id:ebi-a-GCST90018847	Graves' disease	Graves' disease || ||	TRUE	igd	0.0325	8270	8.36604e-06	22	50501685	ebi-a-GCST004439	|| id:ebi-a-GCST004439	TRUE	reported	igd	2	TRUE	high	0.00239125	19.8182
	rs144160960	A	C	A	C	-0.246	-0.1149	0.0229	0.0208997	FALSE	FALSE	FALSE	ebi-a-GCST90018847	9	110021487	0.1225	458620	0.3479	Graves' disease || id:ebi-a-GCST90018847	Graves' disease	Graves' disease || ||	TRUE	igd	0.0546	8270	6.92803e-06	9	110021487	ebi-a-GCST004439	|| id:ebi-a-GCST004439	TRUE	reported	igd	2	TRUE	high	0.00244858	20.2946
	rs17229494	G	A	G	A	0.1172	0.1221	0.0865	0.0908661	FALSE	FALSE	FALSE	ebi-a-GCST90018847	21	38928100	0.0583	458620	0.0363999	Graves' disease || id:ebi-a-GCST90018847	Graves' disease	Graves' disease || ||	TRUE	igd	0.0257	8270	4.93094e-06	21	38928100	ebi-a-GCST004439	|| id:ebi-a-GCST004439	TRUE	reported	igd	2	TRUE	high	0.00250838	20.7914
	rs1996152	T	C	T	C	-0.1214	0.0023	0.1014	0.10331	FALSE	FALSE	FALSE	ebi-a-GCST90018847	17	72418890	0.0343	458620	0.9463	Graves' disease || id:ebi-a-GCST90018847	Graves' disease	Graves' disease || ||	TRUE	igd	0.0273	8270	8.26495e-06	17	72418890	ebi-a-GCST004439	|| id:ebi-a-GCST004439	TRUE	reported	igd	2	TRUE	high	0.00238544	19.77
	rs273702	G	A	G	A	0.1226	0.1006	0.1233	0.0910148	FALSE	FALSE	FALSE	ebi-a-GCST90018847	18	23153495	0.0484	458620	0.0376799	Graves' disease || id:ebi-a-GCST90018847	Graves' disease	Graves' disease || ||	TRUE	igd	0.027	8270	5.77803e-06	18	23153495	ebi-a-GCST004439	|| id:ebi-a-GCST004439	TRUE	reported	igd	2	TRUE	high	0.00248695	20.6133
	rs282258	C	T	C	T	-0.073	0.0227	0.5746	0.491135	FALSE	FALSE	FALSE	ebi-a-GCST90018847	2	224914800	0.0232	458620	0.3285	Graves' disease || id:ebi-a-GCST90018847	Graves' disease	Graves' disease || ||	TRUE	igd	0.0156	8270	3.209e-06	2	224914800	ebi-a-GCST004439	|| id:ebi-a-GCST004439	TRUE	reported	igd	2	TRUE	high	0.00264084	21.8923
	rs41282644	A	G	A	G	0.1473	0.0139	0.0636	0.0595466	FALSE	FALSE	FALSE	ebi-a-GCST90018847	6	43753722	0.0704	458620	0.843	Graves' disease || id:ebi-a-GCST90018847	Graves' disease	Graves' disease || ||	TRUE	igd	0.0304	8270	1.04501e-06	6	43753722	ebi-a-GCST004439	|| id:ebi-a-GCST004439	TRUE	reported	igd	2	TRUE	high	0.00283088	23.4722
	rs4349809	G	T	G	T	-0.3777	-0.0109	0.4513	0.445256	FALSE	FALSE	FALSE	ebi-a-GCST90018847	6	43924830	0.0225	458620	0.627899	Graves' disease || id:ebi-a-GCST90018847	Graves' disease	Graves' disease || ||	TRUE	igd	0.0159	8270	2.55859e-124	6	43924830	ebi-a-GCST004439	|| id:ebi-a-GCST004439	TRUE	reported	igd	2	TRUE	high	0.0638746	564.15
	rs4886671	C	T	C	T	-0.0866	-0.0124	0.2873	0.444465	FALSE	FALSE	FALSE	ebi-a-GCST90018847	15	75449743	0.0316	458620	0.6934	Graves' disease || id:ebi-a-GCST90018847	Graves' disease	Graves' disease || ||	TRUE	igd	0.0191	8270	5.633e-06	15	75449743	ebi-a-GCST004439	|| id:ebi-a-GCST004439	TRUE	reported	igd	2	TRUE	high	0.00247962	20.5525
	rs6532374	C	T	C	T	0.101	0.0016	0.1819	0.178169	FALSE	FALSE	FALSE	ebi-a-GCST90018847	4	93452091	0.029	458620	0.9566	Graves' disease || id:ebi-a-GCST90018847	Graves' disease	Graves' disease || ||	TRUE	igd	0.0226	8270	8.46097e-06	4	93452091	ebi-a-GCST004439	|| id:ebi-a-GCST004439	TRUE	reported	igd	2	TRUE	high	0.0024092	19.9674
	rs71361173	G	T	G	T	-0.111	-0.0658	0.1133	0.10322	FALSE	FALSE	FALSE	ebi-a-GCST90018847	18	73712405	0.0471	458620	0.1625	Graves' disease || id:ebi-a-GCST90018847	Graves' disease	Graves' disease || ||	TRUE	igd	0.0239	8270	3.05999e-06	18	73712405	ebi-a-GCST004439	|| id:ebi-a-GCST004439	TRUE	reported	igd	2	TRUE	high	0.00260144	21.5648
	rs72831623	A	G	A	G	0.1913	-0.0201	0.0527	0.06771	FALSE	FALSE	FALSE	ebi-a-GCST90018847	17	45722293	0.0828	458620	0.8082	Graves' disease || id:ebi-a-GCST90018847	Graves' disease	Graves' disease || ||	TRUE	igd	0.037	8270	2.41602e-07	17	45722293	ebi-a-GCST004439	|| id:ebi-a-GCST004439	TRUE	reported	igd	2	TRUE	high	0.00322195	26.7252
	rs782107	A	G	A	G	0.075	-0.0399	0.5547	0.579937	FALSE	FALSE	FALSE	ebi-a-GCST90018847	12	58833530	0.0231	458620	0.0844598	Graves' disease || id:ebi-a-GCST90018847	Graves' disease	Graves' disease || ||	TRUE	igd	0.0156	8270	1.60199e-06	12	58833530	ebi-a-GCST004439	|| id:ebi-a-GCST004439	TRUE	reported	igd	2	TRUE	high	0.00278712	23.1083
	rs79121401	C	T	C	T	-0.5548	0.0325	0.0189	0.0190661	FALSE	FALSE	FALSE	ebi-a-GCST90018847	11	78697129	0.0694	458620	0.6391	Graves' disease || id:ebi-a-GCST90018847	Graves' disease	Graves' disease || ||	TRUE	igd	0.1206	8270	4.24199e-06	11	78697129	ebi-a-GCST004439	|| id:ebi-a-GCST004439	TRUE	reported	igd	2	TRUE	high	0.00255248	21.1579
	rs9472183	G	A	G	A	0.1019	0.0245	0.4891	0.404893	FALSE	FALSE	FALSE	ebi-a-GCST90018847	6	43940202	0.0276	458620	0.375	Graves' disease || id:ebi-a-GCST90018847	Graves' disease	Graves' disease || ||	TRUE	igd	0.0157	8270	8.61192e-11	6	43940202	ebi-a-GCST004439	|| id:ebi-a-GCST004439	TRUE	reported	igd	2	TRUE	high	0.005068	42.1157
	SNP	effect_allele.exposure	other_allele.exposure	effect_allele.outcome	other_allele.outcome	beta.exposure	beta.outcome	eaf.exposure	eaf.outcome	remove	palindromic	ambiguous	id.outcome	chr	pos	se.outcome	samplesize.outcome	pval.outcome	outcome	originalname.outcome	outcome.deprecated	mr_keep.outcome	data_source.outcome	pos.exposure	chr.exposure	pval.exposure	samplesize.exposure	se.exposure	id.exposure	exposure	mr_keep.exposure	pval_origin.exposure	data_source.exposure	action	mr_keep	reliability.exposure	R2	F
IP10	rs10758800	G	A	G	A	-0.1221	-0.0221	0.2058	0.285056	FALSE	FALSE	FALSE	ebi-a-GCST90018847	9	6621684	0.0233	458620	0.3432	Graves' disease || id:ebi-a-GCST90018847	Graves' disease	Graves' disease || ||	TRUE	igd	6621684	9	7.97003e-06	3685	0.0273	ebi-a-GCST004440	|| id:ebi-a-GCST004440	TRUE	reported	igd	2	TRUE	high	0.00539905	19.9926
	rs10809307	C	T	C	T	-0.1305	0.0056	0.6958	0.712636	FALSE	FALSE	FALSE	ebi-a-GCST90018847	9	11045908	0.0412	458620	0.8915	Graves' disease || id:ebi-a-GCST90018847	Graves' disease	Graves' disease || ||	TRUE	igd	11045908	9	3.64401e-06	3685	0.0282	ebi-a-GCST004440	|| id:ebi-a-GCST004440	TRUE	reported	igd	2	TRUE	high	0.00577788	21.4036
	rs113831257	A	G	A	G	0.3592	0.0428	0.0417	0.0445434	FALSE	FALSE	FALSE	ebi-a-GCST90018847	4	76159521	0.0841	458620	0.610401	Graves' disease || id:ebi-a-GCST90018847	Graves' disease	Graves' disease || ||	TRUE	igd	76159521	4	2.53303e-08	3685	0.0644	ebi-a-GCST004440	|| id:ebi-a-GCST004440	TRUE	reported	igd	2	TRUE	high	0.00837167	31.0932
	rs11626201	A	C	A	C	0.1162	0.0151	0.6342	0.579295	FALSE	FALSE	FALSE	ebi-a-GCST90018847	14	36980700	0.0223	458620	0.4968	Graves' disease || id:ebi-a-GCST90018847	Graves' disease	Graves' disease || ||	TRUE	igd	36980700	14	1.92699e-06	3685	0.0245	ebi-a-GCST004440	|| id:ebi-a-GCST004440	TRUE	reported	igd	2	TRUE	high	0.00606736	22.4825
	rs143799975	G	A	G	A	0.7984	0.0129	0.0129	0.0106765	FALSE	FALSE	FALSE	ebi-a-GCST90018847	4	76807015	0.1906	458620	0.946	Graves' disease || id:ebi-a-GCST90018847	Graves' disease	Graves' disease || ||	TRUE	igd	76807015	4	1.00201e-06	3685	0.1637	ebi-a-GCST004440	|| id:ebi-a-GCST004440	TRUE	reported	igd	2	TRUE	high	0.00641375	23.7743
	rs34383175	T	C	T	C	-0.3153	0.081	0.0268	0.0354543	FALSE	FALSE	FALSE	ebi-a-GCST90018847	8	145584694	0.0965	458620	0.4014	Graves' disease || id:ebi-a-GCST90018847	Graves' disease	Graves' disease || ||	TRUE	igd	145584694	8	1.51001e-06	3685	0.0657	ebi-a-GCST004440	|| id:ebi-a-GCST004440	TRUE	reported	igd	2	TRUE	high	0.00621118	23.0187
	rs4862110	C	T	C	T	0.1458	-0.001	0.1869	0.188219	FALSE	FALSE	FALSE	ebi-a-GCST90018847	4	183751029	0.0424	458620	0.9809	Graves' disease || id:ebi-a-GCST90018847	Graves' disease	Graves' disease || ||	TRUE	igd	183751029	4	5.14897e-06	3685	0.032	ebi-a-GCST004440	|| id:ebi-a-GCST004440	TRUE	reported	igd	2	TRUE	high	0.00560193	20.7481
	rs5758022	A	G	A	G	-0.1132	0.0435	0.4046	0.408913	FALSE	FALSE	FALSE	ebi-a-GCST90018847	22	22723471	0.0365	458620	0.2339	Graves' disease || id:ebi-a-GCST90018847	Graves' disease	Graves' disease || ||	TRUE	igd	22723471	22	8.26399e-06	3685	0.0252	ebi-a-GCST004440	|| id:ebi-a-GCST004440	TRUE	reported	igd	2	TRUE	high	0.00544606	20.1677
	rs6707974	G	A	G	A	-0.1508	-0.0233	0.162	0.136966	FALSE	FALSE	FALSE	ebi-a-GCST90018847	2	30429330	0.0351	458620	0.506499	Graves' disease || id:ebi-a-GCST90018847	Graves' disease	Graves' disease || ||	TRUE	igd	30429330	2	8.25791e-06	3685	0.0338	ebi-a-GCST004440	|| id:ebi-a-GCST004440	TRUE	reported	igd	2	TRUE	high	0.00537269	19.8945
	rs75970138	A	G	A	G	-0.485	-0.2986	0.0129	0.00932469	FALSE	FALSE	FALSE	ebi-a-GCST90018847	9	122576276	0.1641	458620	0.0689001	Graves' disease || id:ebi-a-GCST90018847	Graves' disease	Graves' disease || ||	TRUE	igd	122576276	9	1.52901e-06	3685	0.104	ebi-a-GCST004440	|| id:ebi-a-GCST004440	TRUE	reported	igd	2	TRUE	high	0.0058671	21.7361
	rs7645625	G	T	G	T	0.1086	0.0079	0.4324	0.500056	FALSE	FALSE	FALSE	ebi-a-GCST90018847	3	146574037	0.0235	458620	0.7361	Graves' disease || id:ebi-a-GCST90018847	Graves' disease	Graves' disease || ||	TRUE	igd	146574037	3	4.40697e-06	3685	0.0237	ebi-a-GCST004440	|| id:ebi-a-GCST004440	TRUE	reported	igd	2	TRUE	high	0.00566576	20.9859
	rs79275043	A	C	A	C	-0.4155	0.0744	0.0268	0.0233942	FALSE	FALSE	FALSE	ebi-a-GCST90018847	2	129666339	0.139	458620	0.5924	Graves' disease || id:ebi-a-GCST90018847	Graves' disease	Graves' disease || ||	TRUE	igd	129666339	2	8.14592e-06	3685	0.0932	ebi-a-GCST004440	|| id:ebi-a-GCST004440	TRUE	reported	igd	2	TRUE	high	0.00536459	19.8644
	rs79848609	C	A	C	A	-0.2603	-0.0118	0.0318	0.0487807	FALSE	FALSE	FALSE	ebi-a-GCST90018847	15	87316165	0.0822	458620	0.8856	Graves' disease || id:ebi-a-GCST90018847	Graves' disease	Graves' disease || ||	TRUE	igd	87316165	15	8.75205e-07	3685	0.0537	ebi-a-GCST004440	|| id:ebi-a-GCST004440	TRUE	reported	igd	2	TRUE	high	0.00633581	23.4836
	rs8112909	A	G	A	G	-0.1426	0.0151	0.8082	0.734896	FALSE	FALSE	FALSE	ebi-a-GCST90018847	19	46413408	0.0236	458620	0.5219	Graves' disease || id:ebi-a-GCST90018847	Graves' disease	Graves' disease || ||	TRUE	igd	46413408	19	1.94102e-06	3685	0.0299	ebi-a-GCST004440	|| id:ebi-a-GCST004440	TRUE	reported	igd	2	TRUE	high	0.00613461	22.7332
	rs9450351	C	T	C	T	0.2768	-0.0236	0.0616	0.149635	FALSE	FALSE	FALSE	ebi-a-GCST90018847	6	86624320	0.0307	458620	0.4422	Graves' disease || id:ebi-a-GCST90018847	Graves' disease	Graves' disease || ||	TRUE	igd	86624320	6	1.47798e-08	3685	0.0489	ebi-a-GCST004440	|| id:ebi-a-GCST004440	TRUE	reported	igd	2	TRUE	high	0.00862019	32.0242
	SNP	effect_allele.exposure	other_allele.exposure	effect_allele.outcome	other_allele.outcome	beta.exposure	beta.outcome	eaf.exposure	eaf.outcome	remove	palindromic	ambiguous	id.outcome	chr	pos	se.outcome	samplesize.outcome	pval.outcome	outcome	originalname.outcome	outcome.deprecated	mr_keep.outcome	data_source.outcome	samplesize.exposure	chr.exposure	pval.exposure	pos.exposure	se.exposure	id.exposure	exposure	mr_keep.exposure	pval_origin.exposure	data_source.exposure	action	mr_keep	reliability.exposure	R2	F
IL-18	rs10414578	T	C	T	C	-0.1771	0.014	0.1213	0.0903924	FALSE	FALSE	FALSE	ebi-a-GCST90018847	19	55146070	0.0474	458620	0.7681	Graves' disease || id:ebi-a-GCST90018847	Graves' disease	Graves' disease || ||	TRUE	igd	3636	19	4.15901e-07	55146070	0.035	ebi-a-GCST004441	|| id:ebi-a-GCST004441	TRUE	reported	igd	2	TRUE	high	0.00699246	25.5895
	rs115267715	T	C	T	C	0.4508	0.1118	0.0179	0.0116888	FALSE	FALSE	FALSE	ebi-a-GCST90018847	5	68535015	0.1401	458620	0.4251	Graves' disease || id:ebi-a-GCST90018847	Graves' disease	Graves' disease || ||	TRUE	igd	3636	5	1.72302e-08	68535015	0.08	ebi-a-GCST004441	|| id:ebi-a-GCST004441	TRUE	reported	igd	2	TRUE	high	0.0086574	31.7358
	rs116383510	C	A	C	A	0.5426	0.0014	0.0199	0.0143449	FALSE	FALSE	FALSE	ebi-a-GCST90018847	5	2545650	0.1475	458620	0.9922	Graves' disease || id:ebi-a-GCST90018847	Graves' disease	Graves' disease || ||	TRUE	igd	3636	5	2.99502e-07	2545650	0.1056	ebi-a-GCST004441	|| id:ebi-a-GCST004441	TRUE	reported	igd	2	TRUE	high	0.00720885	26.3872
	rs11700536	T	C	T	C	0.1156	0.0443	0.3618	0.292914	FALSE	FALSE	FALSE	ebi-a-GCST90018847	21	44558687	0.0424	458620	0.2958	Graves' disease || id:ebi-a-GCST90018847	Graves' disease	Graves' disease || ||	TRUE	igd	3636	21	4.20901e-06	44558687	0.025	ebi-a-GCST004441	|| id:ebi-a-GCST004441	TRUE	reported	igd	2	TRUE	high	0.00584609	21.3696
	rs117266781	T	C	T	C	0.6841	-0.1799	0.0109	0.0112073	FALSE	FALSE	FALSE	ebi-a-GCST90018847	7	41301020	0.1773	458620	0.3103	Graves' disease || id:ebi-a-GCST90018847	Graves' disease	Graves' disease || ||	TRUE	igd	3636	7	3.15e-06	41301020	0.1468	ebi-a-GCST004441	|| id:ebi-a-GCST004441	TRUE	reported	igd	2	TRUE	high	0.00593714	21.7044
	rs13065560	A	G	A	G	-0.1066	-0.0135	0.4831	0.507322	FALSE	FALSE	FALSE	ebi-a-GCST90018847	3	38868353	0.0219	458620	0.5366	Graves' disease || id:ebi-a-GCST90018847	Graves' disease	Graves' disease || ||	TRUE	igd	3636	3	8.86707e-06	38868353	0.024	ebi-a-GCST004441	|| id:ebi-a-GCST004441	TRUE	reported	igd	2	TRUE	high	0.00539657	19.7176
	rs1445003	C	T	C	T	0.2159	-0.0047	0.9235	0.88961	FALSE	FALSE	FALSE	ebi-a-GCST90018847	5	40426776	0.0339	458620	0.8898	Graves' disease || id:ebi-a-GCST90018847	Graves' disease	Graves' disease || ||	TRUE	igd	3636	5	9.89396e-06	40426776	0.0488	ebi-a-GCST004441	|| id:ebi-a-GCST004441	TRUE	reported	igd	2	TRUE	high	0.00535439	19.5626
	rs144841621	T	C	T	C	0.518	-0.0499	0.0109	0.00590798	FALSE	FALSE	FALSE	ebi-a-GCST90018847	10	71681557	0.1941	458620	0.797	Graves' disease || id:ebi-a-GCST90018847	Graves' disease	Graves' disease || ||	TRUE	igd	3636	10	3.81101e-06	71681557	0.1141	ebi-a-GCST004441	|| id:ebi-a-GCST004441	TRUE	reported	igd	2	TRUE	high	0.0056365	20.5991
	rs17229943	C	A	C	A	0.312	-0.025	0.0497	0.064073	FALSE	FALSE	FALSE	ebi-a-GCST90018847	5	68682536	0.0634	458620	0.6939	Graves' disease || id:ebi-a-GCST90018847	Graves' disease	Graves' disease || ||	TRUE	igd	3636	5	1.61696e-11	68682536	0.0463	ebi-a-GCST004441	|| id:ebi-a-GCST004441	TRUE	reported	igd	2	TRUE	high	0.0123348	45.3846
	rs1852105	C	T	C	T	-0.3036	0.0151	0.9513	0.934885	FALSE	FALSE	FALSE	ebi-a-GCST90018847	7	63725595	0.0406	458620	0.7097	Graves' disease || id:ebi-a-GCST90018847	Graves' disease	Graves' disease || ||	TRUE	igd	3636	7	4.31996e-06	63725595	0.0661	ebi-a-GCST004441	|| id:ebi-a-GCST004441	TRUE	reported	igd	2	TRUE	high	0.00576852	21.0844
	rs1979967	T	C	T	C	0.1402	0.0054	0.2594	0.30702	FALSE	FALSE	FALSE	ebi-a-GCST90018847	15	79659613	0.0232	458620	0.8153	Graves' disease || id:ebi-a-GCST90018847	Graves' disease	Graves' disease || ||	TRUE	igd	3636	15	9.45301e-07	79659613	0.0286	ebi-a-GCST004441	|| id:ebi-a-GCST004441	TRUE	reported	igd	2	TRUE	high	0.00656567	24.0173
	rs2729385	A	G	A	G	0.1231	0.0402	0.325	0.330036	FALSE	FALSE	FALSE	ebi-a-GCST90018847	11	57262993	0.0236	458620	0.0886298	Graves' disease || id:ebi-a-GCST90018847	Graves' disease	Graves' disease || ||	TRUE	igd	3636	11	3.78504e-06	57262993	0.0262	ebi-a-GCST004441	|| id:ebi-a-GCST004441	TRUE	reported	igd	2	TRUE	high	0.00603477	22.0635
	rs385076	C	T	C	T	0.2432	0.0342	0.6471	0.609558	FALSE	FALSE	FALSE	ebi-a-GCST90018847	2	32489851	0.0224	458620	0.1265	Graves' disease || id:ebi-a-GCST90018847	Graves' disease	Graves' disease || ||	TRUE	igd	3636	2	1.65882e-22	32489851	0.0248	ebi-a-GCST004441	|| id:ebi-a-GCST004441	TRUE	reported	igd	2	TRUE	high	0.0257669	96.1136
	rs4482818	G	A	G	A	-0.1286	0.0138	0.3588	0.351082	FALSE	FALSE	FALSE	ebi-a-GCST90018847	4	65928497	0.0237	458620	0.5612	Graves' disease || id:ebi-a-GCST90018847	Graves' disease	Graves' disease || ||	TRUE	igd	3636	4	1.45301e-07	65928497	0.0244	ebi-a-GCST004441	|| id:ebi-a-GCST004441	TRUE	reported	igd	2	TRUE	high	0.00758181	27.7628
	rs62425821	A	G	A	G	-0.1548	-0.0402	0.0825	0.0856197	FALSE	FALSE	FALSE	ebi-a-GCST90018847	6	81773086	0.0546	458620	0.4608	Graves' disease || id:ebi-a-GCST90018847	Graves' disease	Graves' disease || ||	TRUE	igd	3636	6	8.75609e-06	81773086	0.0348	ebi-a-GCST004441	|| id:ebi-a-GCST004441	TRUE	reported	igd	2	TRUE	high	0.00541256	19.7763
	rs658805	A	G	A	G	0.1226	-0.0234	0.3131	0.292507	FALSE	FALSE	FALSE	ebi-a-GCST90018847	6	70909073	0.0257	458620	0.3625	Graves' disease || id:ebi-a-GCST90018847	Graves' disease	Graves' disease || ||	TRUE	igd	3636	6	4.94197e-07	70909073	0.0244	ebi-a-GCST004441	|| id:ebi-a-GCST004441	TRUE	reported	igd	2	TRUE	high	0.0068956	25.2326
	rs71478720	T	C	T	C	-0.2669	-0.0067	0.2177	0.186773	FALSE	FALSE	FALSE	ebi-a-GCST90018847	11	112009605	0.0393	458620	0.8648	Graves' disease || id:ebi-a-GCST90018847	Graves' disease	Graves' disease || ||	TRUE	igd	3636	11	3.70766e-22	112009605	0.0276	ebi-a-GCST004441	|| id:ebi-a-GCST004441	TRUE	reported	igd	2	TRUE	high	0.0250742	93.4631
	rs78623212	T	C	T	C	0.8705	0.0599	0.0239	0.020491	FALSE	FALSE	FALSE	ebi-a-GCST90018847	7	103307627	0.1567	458620	0.7021	Graves' disease || id:ebi-a-GCST90018847	Graves' disease	Graves' disease || ||	TRUE	igd	3636	7	6.71104e-07	103307627	0.1778	ebi-a-GCST004441	|| id:ebi-a-GCST004441	TRUE	reported	igd	2	TRUE	high	0.00654932	23.9571
	rs78716465	A	G	A	G	0.3265	0.0573	0.0378	0.0388389	FALSE	FALSE	FALSE	ebi-a-GCST90018847	20	40643726	0.0933	458620	0.5391	Graves' disease || id:ebi-a-GCST90018847	Graves' disease	Graves' disease || ||	TRUE	igd	3636	20	1.63099e-06	40643726	0.0682	ebi-a-GCST004441	|| id:ebi-a-GCST004441	TRUE	reported	igd	2	TRUE	high	0.0062639	22.9065
	SNP	effect_allele.exposure	other_allele.exposure	effect_allele.outcome	other_allele.outcome	beta.exposure	beta.outcome	eaf.exposure	eaf.outcome	remove	palindromic	ambiguous	id.outcome	chr	pos	se.outcome	samplesize.outcome	pval.outcome	outcome	originalname.outcome	outcome.deprecated	mr_keep.outcome	data_source.outcome	pos.exposure	chr.exposure	pval.exposure	se.exposure	samplesize.exposure	id.exposure	exposure	mr_keep.exposure	pval_origin.exposure	data_source.exposure	action	mr_keep	reliability.exposure	R2	F
IL-17	rs117029961	A	G	A	G	0.4585	-0.061	0.0109	0.0165145	FALSE	FALSE	FALSE	ebi-a-GCST90018847	10	37436581	0.0724	458620	0.3993	Graves' disease || id:ebi-a-GCST90018847	Graves' disease	Graves' disease || ||	TRUE	igd	37436581	10	4.93606e-06	0.1015	7760	ebi-a-GCST004442	|| id:ebi-a-GCST004442	TRUE	reported	igd	2	TRUE	high	0.00262267	20.4002
	rs117556572	T	C	T	C	-0.5102	-0.0531	0.0109	0.0195363	FALSE	FALSE	FALSE	ebi-a-GCST90018847	13	105088917	0.1218	458620	0.662799	Graves' disease || id:ebi-a-GCST90018847	Graves' disease	Graves' disease || ||	TRUE	igd	105088917	13	3.27997e-06	0.1099	7760	ebi-a-GCST004442	|| id:ebi-a-GCST004442	TRUE	reported	igd	2	TRUE	high	0.00276961	21.5463
	rs12735700	T	G	T	G	-0.0931	-0.001	0.2485	0.236575	FALSE	FALSE	FALSE	ebi-a-GCST90018847	1	5489867	0.0423	458620	0.9809	Graves' disease || id:ebi-a-GCST90018847	Graves' disease	Graves' disease || ||	TRUE	igd	5489867	1	8.08202e-06	0.0206	7760	ebi-a-GCST004442	|| id:ebi-a-GCST004442	TRUE	reported	igd	2	TRUE	high	0.0026252	20.4199
	rs141312283	T	G	T	G	-0.268	0.068	0.0119	0.0117473	FALSE	FALSE	FALSE	ebi-a-GCST90018847	2	213889942	0.0843	458620	0.4197	Graves' disease || id:ebi-a-GCST90018847	Graves' disease	Graves' disease || ||	TRUE	igd	213889942	2	6.291e-06	0.0606	7760	ebi-a-GCST004442	|| id:ebi-a-GCST004442	TRUE	reported	igd	2	TRUE	high	0.00251402	19.553
	rs1446499	C	T	C	T	-0.1802	0.1248	0.0378	0.0618764	FALSE	FALSE	FALSE	ebi-a-GCST90018847	2	47147374	0.0364	458620	0.000611294	Graves' disease || id:ebi-a-GCST90018847	Graves' disease	Graves' disease || ||	TRUE	igd	47147374	2	7.84404e-06	0.0408	7760	ebi-a-GCST004442	|| id:ebi-a-GCST004442	TRUE	reported	igd	2	TRUE	high	0.00250748	19.5019
	rs145577605	A	G	A	G	0.1898	0.2595	0.0109	0.00642891	FALSE	FALSE	FALSE	ebi-a-GCST90018847	6	27610011	0.4287	458620	0.544999	Graves' disease || id:ebi-a-GCST90018847	Graves' disease	Graves' disease || ||	TRUE	igd	27610011	6	8.56407e-06	0.0426	7760	ebi-a-GCST004442	|| id:ebi-a-GCST004442	TRUE	reported	igd	2	TRUE	high	0.00255154	19.8455
	rs149738638	C	T	C	T	0.1516	0.0148	0.0765	0.161854	FALSE	FALSE	FALSE	ebi-a-GCST90018847	8	28462135	0.0264	458620	0.5757	Graves' disease || id:ebi-a-GCST90018847	Graves' disease	Graves' disease || ||	TRUE	igd	28462135	8	7.14102e-06	0.0338	7760	ebi-a-GCST004442	|| id:ebi-a-GCST004442	TRUE	reported	igd	2	TRUE	high	0.0025857	20.1119
	rs1530455	C	T	C	T	-0.108	0.0124	0.5915	0.633051	FALSE	FALSE	FALSE	ebi-a-GCST90018847	3	122854899	0.0234	458620	0.597	Graves' disease || id:ebi-a-GCST90018847	Graves' disease	Graves' disease || ||	TRUE	igd	122854899	3	4.87405e-10	0.0173	7760	ebi-a-GCST004442	|| id:ebi-a-GCST004442	TRUE	reported	igd	2	TRUE	high	0.0049971	38.9622
	rs17106604	T	C	T	C	0.1129	-0.0368	0.1243	0.145551	FALSE	FALSE	FALSE	ebi-a-GCST90018847	14	78379156	0.0284	458620	0.1963	Graves' disease || id:ebi-a-GCST90018847	Graves' disease	Graves' disease || ||	TRUE	igd	78379156	14	6.37397e-07	0.0225	7760	ebi-a-GCST004442	|| id:ebi-a-GCST004442	TRUE	reported	igd	2	TRUE	high	0.00323411	25.1716
	rs17282552	C	T	C	T	0.2001	-0.0264	0.0268	0.0376118	FALSE	FALSE	FALSE	ebi-a-GCST90018847	2	207973815	0.0855	458620	0.757801	Graves' disease || id:ebi-a-GCST90018847	Graves' disease	Graves' disease || ||	TRUE	igd	207973815	2	8.21297e-07	0.0405	7760	ebi-a-GCST004442	|| id:ebi-a-GCST004442	TRUE	reported	igd	2	TRUE	high	0.00313587	24.4046
	rs184080173	C	T	C	T	-0.2384	0.1627	0.0626	0.066653	FALSE	FALSE	FALSE	ebi-a-GCST90018847	12	77725204	0.1326	458620	0.2201	Graves' disease || id:ebi-a-GCST90018847	Graves' disease	Graves' disease || ||	TRUE	igd	77725204	12	4.19402e-07	0.0471	7760	ebi-a-GCST004442	|| id:ebi-a-GCST004442	TRUE	reported	igd	2	TRUE	high	0.00329062	25.6129
	rs187475560	T	C	T	C	-0.2434	0.0474	0.0119	0.0150957	FALSE	FALSE	FALSE	ebi-a-GCST90018847	4	161274563	0.1161	458620	0.6831	Graves' disease || id:ebi-a-GCST90018847	Graves' disease	Graves' disease || ||	TRUE	igd	161274563	4	3.287e-06	0.052	7760	ebi-a-GCST004442	|| id:ebi-a-GCST004442	TRUE	reported	igd	2	TRUE	high	0.00281545	21.904
	rs57920188	G	T	G	T	0.0982	-0.022	0.1849	0.177397	FALSE	FALSE	FALSE	ebi-a-GCST90018847	1	4087708	0.0279	458620	0.4308	Graves' disease || id:ebi-a-GCST90018847	Graves' disease	Graves' disease || ||	TRUE	igd	4087708	1	6.26397e-06	0.0217	7760	ebi-a-GCST004442	|| id:ebi-a-GCST004442	TRUE	reported	igd	2	TRUE	high	0.00263207	20.4735
	rs62191444	T	G	T	G	-0.1136	0.0069	0.166	0.205205	FALSE	FALSE	FALSE	ebi-a-GCST90018847	20	373667	0.0269	458620	0.7981	Graves' disease || id:ebi-a-GCST90018847	Graves' disease	Graves' disease || ||	TRUE	igd	373667	20	4.21502e-06	0.0247	7760	ebi-a-GCST004442	|| id:ebi-a-GCST004442	TRUE	reported	igd	2	TRUE	high	0.00271843	21.1471
	rs78296352	T	G	T	G	0.3027	0.19	0.0288	0.0324641	FALSE	FALSE	FALSE	ebi-a-GCST90018847	1	22821844	0.1231	458620	0.1227	Graves' disease || id:ebi-a-GCST90018847	Graves' disease	Graves' disease || ||	TRUE	igd	22821844	1	4.26599e-06	0.0646	7760	ebi-a-GCST004442	|| id:ebi-a-GCST004442	TRUE	reported	igd	2	TRUE	high	0.00282144	21.9507
	rs78612928	C	T	C	T	-0.1037	-0.0097	0.1968	0.192561	FALSE	FALSE	FALSE	ebi-a-GCST90018847	4	29813914	0.028	458620	0.7275	Graves' disease || id:ebi-a-GCST90018847	Graves' disease	Graves' disease || ||	TRUE	igd	29813914	4	2.61903e-06	0.0222	7760	ebi-a-GCST004442	|| id:ebi-a-GCST004442	TRUE	reported	igd	2	TRUE	high	0.00280395	21.8142
	SNP	effect_allele.exposure	other_allele.exposure	effect_allele.outcome	other_allele.outcome	beta.exposure	beta.outcome	eaf.exposure	eaf.outcome	remove	palindromic	ambiguous	id.outcome	chr	pos	se.outcome	samplesize.outcome	pval.outcome	outcome	originalname.outcome	outcome.deprecated	mr_keep.outcome	data_source.outcome	pos.exposure	chr.exposure	se.exposure	pval.exposure	samplesize.exposure	id.exposure	exposure	mr_keep.exposure	pval_origin.exposure	data_source.exposure	action	mr_keep	reliability.exposure	R2	F
IL-13	rs10995614	C	T	C	T	0.1558	0.0425	0.1501	0.194756	FALSE	FALSE	FALSE	ebi-a-GCST90018847	10	65516176	0.0274	458620	0.1205	Graves' disease || id:ebi-a-GCST90018847	Graves' disease	Graves' disease || ||	TRUE	igd	65516176	10	0.0343	5.74302e-06	3557	ebi-a-GCST004443	|| id:ebi-a-GCST004443	TRUE	reported	igd	2	TRUE	high	0.00576701	20.6207
	rs117795020	A	G	A	G	-0.3522	0.1113	0.0179	0.0215587	FALSE	FALSE	FALSE	ebi-a-GCST90018847	9	90084152	0.1093	458620	0.3085	Graves' disease || id:ebi-a-GCST90018847	Graves' disease	Graves' disease || ||	TRUE	igd	90084152	9	0.0716	9.86211e-07	3557	ebi-a-GCST004443	|| id:ebi-a-GCST004443	TRUE	reported	igd	2	TRUE	high	0.00675654	24.1829
	rs12623722	A	G	A	G	-0.1185	0.0109	0.2823	0.280646	FALSE	FALSE	FALSE	ebi-a-GCST90018847	2	23178683	0.025	458620	0.6625	Graves' disease || id:ebi-a-GCST90018847	Graves' disease	Graves' disease || ||	TRUE	igd	23178683	2	0.0258	4.19199e-06	3557	ebi-a-GCST004443	|| id:ebi-a-GCST004443	TRUE	reported	igd	2	TRUE	high	0.00589583	21.084
	rs139083458	T	C	T	C	0.9902	-0.3602	0.0159	0.0140376	FALSE	FALSE	FALSE	ebi-a-GCST90018847	5	26160518	0.2046	458620	0.0784097	Graves' disease || id:ebi-a-GCST90018847	Graves' disease	Graves' disease || ||	TRUE	igd	26160518	5	0.2107	2.81002e-06	3557	ebi-a-GCST004443	|| id:ebi-a-GCST004443	TRUE	reported	igd	2	TRUE	high	0.00617085	22.0736
	rs142167313	C	T	C	T	0.313	0.0085	0.0189	0.0183617	FALSE	FALSE	FALSE	ebi-a-GCST90018847	6	44172097	0.1023	458620	0.9336	Graves' disease || id:ebi-a-GCST90018847	Graves' disease	Graves' disease || ||	TRUE	igd	44172097	6	0.0617	3.97997e-07	3557	ebi-a-GCST004443	|| id:ebi-a-GCST004443	TRUE	reported	igd	2	TRUE	high	0.00718296	25.7202
	rs17647312	T	C	T	C	-0.4546	-0.0311	0.0268	0.0356414	FALSE	FALSE	FALSE	ebi-a-GCST90018847	12	52538841	0.0977	458620	0.749799	Graves' disease || id:ebi-a-GCST90018847	Graves' disease	Graves' disease || ||	TRUE	igd	52538841	12	0.102	8.45999e-06	3557	ebi-a-GCST004443	|| id:ebi-a-GCST004443	TRUE	reported	igd	2	TRUE	high	0.00555336	19.8525
	rs17722688	C	T	C	T	0.1167	-0.0079	0.2942	0.29551	FALSE	FALSE	FALSE	ebi-a-GCST90018847	5	158907737	0.0235	458620	0.7377	Graves' disease || id:ebi-a-GCST90018847	Graves' disease	Graves' disease || ||	TRUE	igd	158907737	5	0.0262	7.95005e-06	3557	ebi-a-GCST004443	|| id:ebi-a-GCST004443	TRUE	reported	igd	2	TRUE	high	0.00554676	19.8287
	rs27949	T	C	T	C	-0.1168	-0.0203	0.6312	0.685968	FALSE	FALSE	FALSE	ebi-a-GCST90018847	5	58550823	0.0235	458620	0.3862	Graves' disease || id:ebi-a-GCST90018847	Graves' disease	Graves' disease || ||	TRUE	igd	58550823	5	0.0252	3.42799e-06	3557	ebi-a-GCST004443	|| id:ebi-a-GCST004443	TRUE	reported	igd	2	TRUE	high	0.00600324	21.4704
	rs29545	T	C	T	C	0.2073	0.0246	0.8787	0.845741	FALSE	FALSE	FALSE	ebi-a-GCST90018847	5	132759324	0.0291	458620	0.3987	Graves' disease || id:ebi-a-GCST90018847	Graves' disease	Graves' disease || ||	TRUE	igd	132759324	5	0.0458	5.77497e-06	3557	ebi-a-GCST004443	|| id:ebi-a-GCST004443	TRUE	reported	igd	2	TRUE	high	0.00572651	20.475
	rs6799107	C	T	C	T	0.1459	-0.0538	0.2137	0.147093	FALSE	FALSE	FALSE	ebi-a-GCST90018847	3	127057018	0.0442	458620	0.2234	Graves' disease || id:ebi-a-GCST90018847	Graves' disease	Graves' disease || ||	TRUE	igd	127057018	3	0.0301	1.245e-06	3557	ebi-a-GCST004443	|| id:ebi-a-GCST004443	TRUE	reported	igd	2	TRUE	high	0.00656197	23.4819
	rs7073807	C	T	C	T	-0.1682	0.0466	0.8827	0.90431	FALSE	FALSE	FALSE	ebi-a-GCST90018847	10	69153428	0.0431	458620	0.2796	Graves' disease || id:ebi-a-GCST90018847	Graves' disease	Graves' disease || ||	TRUE	igd	69153428	10	0.0356	2.374e-06	3557	ebi-a-GCST004443	|| id:ebi-a-GCST004443	TRUE	reported	igd	2	TRUE	high	0.00623665	22.3104
	rs72772212	T	C	T	C	0.4153	0.1347	0.0288	0.0260652	FALSE	FALSE	FALSE	ebi-a-GCST90018847	5	84680232	0.123	458620	0.2733	Graves' disease || id:ebi-a-GCST90018847	Graves' disease	Graves' disease || ||	TRUE	igd	84680232	5	0.0938	8.19596e-06	3557	ebi-a-GCST004443	|| id:ebi-a-GCST004443	TRUE	reported	igd	2	TRUE	high	0.00548084	19.5918
	rs73322775	G	T	G	T	-0.1527	0.044	0.1402	0.123393	FALSE	FALSE	FALSE	ebi-a-GCST90018847	8	122706374	0.0368	458620	0.2318	Graves' disease || id:ebi-a-GCST90018847	Graves' disease	Graves' disease || ||	TRUE	igd	122706374	8	0.0334	5.31398e-06	3557	ebi-a-GCST004443	|| id:ebi-a-GCST004443	TRUE	reported	igd	2	TRUE	high	0.00584193	20.8901
	rs75904417	C	A	C	A	0.1515	0.0232	0.1412	0.117998	FALSE	FALSE	FALSE	ebi-a-GCST90018847	2	168653321	0.0518	458620	0.654201	Graves' disease || id:ebi-a-GCST90018847	Graves' disease	Graves' disease || ||	TRUE	igd	168653321	2	0.034	7.22703e-06	3557	ebi-a-GCST004443	|| id:ebi-a-GCST004443	TRUE	reported	igd	2	TRUE	high	0.00555093	19.8437
	rs75954784	T	C	T	C	-0.1433	0.025	0.2197	0.241603	FALSE	FALSE	FALSE	ebi-a-GCST90018847	5	1010038	0.0434	458620	0.5643	Graves' disease || id:ebi-a-GCST90018847	Graves' disease	Graves' disease || ||	TRUE	igd	1010038	5	0.0319	6.36107e-06	3557	ebi-a-GCST004443	|| id:ebi-a-GCST004443	TRUE	reported	igd	2	TRUE	high	0.00564118	20.1682
	rs75995699	A	G	A	G	0.3319	-0.1256	0.0239	0.0270998	FALSE	FALSE	FALSE	ebi-a-GCST90018847	6	5140856	0.1017	458620	0.217	Graves' disease || id:ebi-a-GCST90018847	Graves' disease	Graves' disease || ||	TRUE	igd	5140856	6	0.0698	2.64198e-06	3557	ebi-a-GCST004443	|| id:ebi-a-GCST004443	TRUE	reported	igd	2	TRUE	high	0.00631638	22.5974
	rs78346957	A	G	A	G	0.4491	0.2807	0.0229	0.0199527	FALSE	FALSE	FALSE	ebi-a-GCST90018847	10	126903513	0.2468	458620	0.2553	Graves' disease || id:ebi-a-GCST90018847	Graves' disease	Graves' disease || ||	TRUE	igd	126903513	10	0.1002	7.03704e-06	3557	ebi-a-GCST004443	|| id:ebi-a-GCST004443	TRUE	reported	igd	2	TRUE	high	0.00561592	20.0774
	rs9472168	G	A	G	A	-0.4244	-0.0094	0.4493	0.445258	FALSE	FALSE	FALSE	ebi-a-GCST90018847	6	43928985	0.0226	458620	0.676	Graves' disease || id:ebi-a-GCST90018847	Graves' disease	Graves' disease || ||	TRUE	igd	43928985	6	0.0248	1.08094e-65	3557	ebi-a-GCST004443	|| id:ebi-a-GCST004443	TRUE	reported	igd	2	TRUE	high	0.0760682	292.687
	SNP	effect_allele.exposure	other_allele.exposure	effect_allele.outcome	other_allele.outcome	beta.exposure	beta.outcome	eaf.exposure	eaf.outcome	remove	palindromic	ambiguous	id.outcome	chr	pos	se.outcome	samplesize.outcome	pval.outcome	outcome	originalname.outcome	outcome.deprecated	mr_keep.outcome	data_source.outcome	se.exposure	chr.exposure	samplesize.exposure	pval.exposure	pos.exposure	id.exposure	exposure	mr_keep.exposure	pval_origin.exposure	data_source.exposure	action	mr_keep	reliability.exposure	R2	F
IL-10	rs10457128	A	G	A	G	-0.0865	0.0155	0.6392	0.521105	FALSE	FALSE	FALSE	ebi-a-GCST90018847	6	106017976	0.0243	458620	0.524901	Graves' disease || id:ebi-a-GCST90018847	Graves' disease	Graves' disease || ||	TRUE	igd	0.0172	6	7681	5.23697e-07	106017976	ebi-a-GCST004444	|| id:ebi-a-GCST004444	TRUE	reported	igd	2	TRUE	high	0.00328193	25.285
	rs10493718	A	C	A	C	-0.11	0.0224	0.2913	0.260326	FALSE	FALSE	FALSE	ebi-a-GCST90018847	1	83062933	0.0241	458620	0.3517	Graves' disease || id:ebi-a-GCST90018847	Graves' disease	Graves' disease || ||	TRUE	igd	0.0222	1	7681	7.15995e-07	83062933	ebi-a-GCST004444	|| id:ebi-a-GCST004444	TRUE	reported	igd	2	TRUE	high	0.00318622	24.5452
	rs11206302	T	C	T	C	-0.1189	-0.012	0.9205	0.90835	FALSE	FALSE	FALSE	ebi-a-GCST90018847	1	54673943	0.036	458620	0.739301	Graves' disease || id:ebi-a-GCST90018847	Graves' disease	Graves' disease || ||	TRUE	igd	0.0251	1	7681	2.20201e-06	54673943	ebi-a-GCST004444	|| id:ebi-a-GCST004444	TRUE	reported	igd	2	TRUE	high	0.00291294	22.4338
	rs1530455	C	T	C	T	-0.0793	0.0124	0.5915	0.633051	FALSE	FALSE	FALSE	ebi-a-GCST90018847	3	122854899	0.0234	458620	0.597	Graves' disease || id:ebi-a-GCST90018847	Graves' disease	Graves' disease || ||	TRUE	igd	0.0174	3	7681	5.43601e-06	122854899	ebi-a-GCST004444	|| id:ebi-a-GCST004444	TRUE	reported	igd	2	TRUE	high	0.00269685	20.7651
	rs2086656	T	C	T	C	-0.0789	0.0062	0.6948	0.663611	FALSE	FALSE	FALSE	ebi-a-GCST90018847	4	60498473	0.0225	458620	0.782899	Graves' disease || id:ebi-a-GCST90018847	Graves' disease	Graves' disease || ||	TRUE	igd	0.0171	4	7681	3.78303e-06	60498473	ebi-a-GCST004444	|| id:ebi-a-GCST004444	TRUE	reported	igd	2	TRUE	high	0.00276402	21.2838
	rs282258	C	T	C	T	-0.0992	0.0227	0.5746	0.491135	FALSE	FALSE	FALSE	ebi-a-GCST90018847	2	224914800	0.0232	458620	0.3285	Graves' disease || id:ebi-a-GCST90018847	Graves' disease	Graves' disease || ||	TRUE	igd	0.0162	2	7681	1.00099e-09	224914800	ebi-a-GCST004444	|| id:ebi-a-GCST004444	TRUE	reported	igd	2	TRUE	high	0.00485803	37.487
	rs3025021	C	T	C	T	-0.0947	0.0184	0.6322	0.711611	FALSE	FALSE	FALSE	ebi-a-GCST90018847	6	43749163	0.0281	458620	0.514	Graves' disease || id:ebi-a-GCST90018847	Graves' disease	Graves' disease || ||	TRUE	igd	0.0195	6	7681	1.46201e-06	43749163	ebi-a-GCST004444	|| id:ebi-a-GCST004444	TRUE	reported	igd	2	TRUE	high	0.00306113	23.5786
	rs41282660	G	A	G	A	0.1194	-0.0637	0.1322	0.120871	FALSE	FALSE	FALSE	ebi-a-GCST90018847	6	44197006	0.0529	458620	0.2283	Graves' disease || id:ebi-a-GCST90018847	Graves' disease	Graves' disease || ||	TRUE	igd	0.0255	6	7681	3.72297e-06	44197006	ebi-a-GCST004444	|| id:ebi-a-GCST004444	TRUE	reported	igd	2	TRUE	high	0.00284625	21.9187
	rs4345303	C	T	C	T	0.0839	-0.0367	0.3072	0.339492	FALSE	FALSE	FALSE	ebi-a-GCST90018847	5	78761030	0.0228	458620	0.1075	Graves' disease || id:ebi-a-GCST90018847	Graves' disease	Graves' disease || ||	TRUE	igd	0.0184	5	7681	5.17702e-06	78761030	ebi-a-GCST004444	|| id:ebi-a-GCST004444	TRUE	reported	igd	2	TRUE	high	0.00269958	20.7862
	rs4349809	G	T	G	T	-0.2853	-0.0109	0.4513	0.445256	FALSE	FALSE	FALSE	ebi-a-GCST90018847	6	43924830	0.0225	458620	0.627899	Graves' disease || id:ebi-a-GCST90018847	Graves' disease	Graves' disease || ||	TRUE	igd	0.0165	6	7681	5.77165e-67	43924830	ebi-a-GCST004444	|| id:ebi-a-GCST004444	TRUE	reported	igd	2	TRUE	high	0.0374657	298.898
	rs465757	A	G	A	G	0.084	-0.028	0.667	0.667807	FALSE	FALSE	FALSE	ebi-a-GCST90018847	20	15580283	0.0229	458620	0.2207	Graves' disease || id:ebi-a-GCST90018847	Graves' disease	Graves' disease || ||	TRUE	igd	0.0174	20	7681	1.17301e-06	15580283	ebi-a-GCST004444	|| id:ebi-a-GCST004444	TRUE	reported	igd	2	TRUE	high	0.00302501	23.2995
	rs6799107	C	T	C	T	0.0935	-0.0538	0.2137	0.147093	FALSE	FALSE	FALSE	ebi-a-GCST90018847	3	127057018	0.0442	458620	0.2234	Graves' disease || id:ebi-a-GCST90018847	Graves' disease	Graves' disease || ||	TRUE	igd	0.0206	3	7681	6.24195e-06	127057018	ebi-a-GCST004444	|| id:ebi-a-GCST004444	TRUE	reported	igd	2	TRUE	high	0.0026749	20.5957
	rs7088799	G	T	G	T	0.0852	0.0012	0.4344	0.425331	FALSE	FALSE	FALSE	ebi-a-GCST90018847	10	65016174	0.022	458620	0.956	Graves' disease || id:ebi-a-GCST90018847	Graves' disease	Graves' disease || ||	TRUE	igd	0.0167	10	7681	3.22597e-07	65016174	ebi-a-GCST004444	|| id:ebi-a-GCST004444	TRUE	reported	igd	2	TRUE	high	0.00337722	26.0215
	rs9951418	A	C	A	C	-0.0895	-0.0278	0.2038	0.157612	FALSE	FALSE	FALSE	ebi-a-GCST90018847	18	73896027	0.0348	458620	0.4246	Graves' disease || id:ebi-a-GCST90018847	Graves' disease	Graves' disease || ||	TRUE	igd	0.0199	18	7681	6.37602e-06	73896027	ebi-a-GCST004444	|| id:ebi-a-GCST004444	TRUE	reported	igd	2	TRUE	high	0.00262652	20.2221
	rs9981861	C	T	C	T	0.0722	0.0438	0.4573	0.410171	FALSE	FALSE	FALSE	ebi-a-GCST90018847	21	41415044	0.0248	458620	0.0776998	Graves' disease || id:ebi-a-GCST90018847	Graves' disease	Graves' disease || ||	TRUE	igd	0.0163	21	7681	9.25806e-06	41415044	ebi-a-GCST004444	|| id:ebi-a-GCST004444	TRUE	reported	igd	2	TRUE	high	0.00254785	19.6149
	SNP	effect_allele.exposure	other_allele.exposure	effect_allele.outcome	other_allele.outcome	beta.exposure	beta.outcome	eaf.exposure	eaf.outcome	remove	palindromic	ambiguous	id.outcome	chr	pos	se.outcome	samplesize.outcome	pval.outcome	outcome	originalname.outcome	outcome.deprecated	mr_keep.outcome	data_source.outcome	pval.exposure	samplesize.exposure	chr.exposure	se.exposure	pos.exposure	id.exposure	exposure	mr_keep.exposure	pval_origin.exposure	data_source.exposure	action	mr_keep	reliability.exposure	R2	F
IL-8	rs11634944	C	T	C	T	0.1214	-0.0168	0.3469	0.382989	FALSE	FALSE	FALSE	ebi-a-GCST90018847	15	25183093	0.0236	458620	0.476	Graves' disease || id:ebi-a-GCST90018847	Graves' disease	Graves' disease || ||	TRUE	igd	1.29e-06	3526	15	0.0252	25183093	ebi-a-GCST004445	|| id:ebi-a-GCST004445	TRUE	reported	igd	2	TRUE	high	0.0065389	23.1948
	rs116726256	C	T	C	T	0.2184	0.0091	0.0318	0.0200422	FALSE	FALSE	FALSE	ebi-a-GCST90018847	2	1855118	0.0821	458620	0.9113	Graves' disease || id:ebi-a-GCST90018847	Graves' disease	Graves' disease || ||	TRUE	igd	6.33797e-06	3526	2	0.0491	1855118	ebi-a-GCST004445	|| id:ebi-a-GCST004445	TRUE	reported	igd	2	TRUE	high	0.00557994	19.7741
	rs12075	A	G	A	G	0.12	-0.0166	0.6024	0.438617	FALSE	FALSE	FALSE	ebi-a-GCST90018847	1	159175354	0.0279	458620	0.5517	Graves' disease || id:ebi-a-GCST90018847	Graves' disease	Graves' disease || ||	TRUE	igd	3.88302e-07	3526	1	0.0236	159175354	ebi-a-GCST004445	|| id:ebi-a-GCST004445	TRUE	reported	igd	2	TRUE	high	0.00727919	25.84
	rs12960757	A	G	A	G	0.114	0.0115	0.3698	0.339477	FALSE	FALSE	FALSE	ebi-a-GCST90018847	18	62086508	0.0229	458620	0.616	Graves' disease || id:ebi-a-GCST90018847	Graves' disease	Graves' disease || ||	TRUE	igd	7.08696e-06	3526	18	0.0252	62086508	ebi-a-GCST004445	|| id:ebi-a-GCST004445	TRUE	reported	igd	2	TRUE	high	0.00577049	20.4532
	rs141926526	C	A	C	A	0.6149	0.1463	0.0477	0.0229189	FALSE	FALSE	FALSE	ebi-a-GCST90018847	7	32848640	0.1329	458620	0.2708	Graves' disease || id:ebi-a-GCST90018847	Graves' disease	Graves' disease || ||	TRUE	igd	2.56998e-06	3526	7	0.1308	32848640	ebi-a-GCST004445	|| id:ebi-a-GCST004445	TRUE	reported	igd	2	TRUE	high	0.0062287	22.0875
	rs144929914	A	G	A	G	0.6395	-0.1117	0.0219	0.0261063	FALSE	FALSE	FALSE	ebi-a-GCST90018847	14	35079516	0.2085	458620	0.592199	Graves' disease || id:ebi-a-GCST90018847	Graves' disease	Graves' disease || ||	TRUE	igd	9.63896e-06	3526	14	0.1439	35079516	ebi-a-GCST004445	|| id:ebi-a-GCST004445	TRUE	reported	igd	2	TRUE	high	0.00556995	19.7385
	rs17866606	T	C	T	C	-0.1442	-0.0274	0.1352	0.129871	FALSE	FALSE	FALSE	ebi-a-GCST90018847	2	234940575	0.051	458620	0.5914	Graves' disease || id:ebi-a-GCST90018847	Graves' disease	Graves' disease || ||	TRUE	igd	9.94604e-06	3526	2	0.0326	234940575	ebi-a-GCST004445	|| id:ebi-a-GCST004445	TRUE	reported	igd	2	TRUE	high	0.00551836	19.5546
	rs2552220	A	G	A	G	-0.1089	0.0265	0.4076	0.339487	FALSE	FALSE	FALSE	ebi-a-GCST90018847	8	5999311	0.0268	458620	0.3219	Graves' disease || id:ebi-a-GCST90018847	Graves' disease	Graves' disease || ||	TRUE	igd	8.179e-06	3526	8	0.0244	5999311	ebi-a-GCST004445	|| id:ebi-a-GCST004445	TRUE	reported	igd	2	TRUE	high	0.00561755	19.9081
	rs2651759	G	A	G	A	0.2229	0.0068	0.9264	0.835627	FALSE	FALSE	FALSE	ebi-a-GCST90018847	15	55100000	0.0262	458620	0.7947	Graves' disease || id:ebi-a-GCST90018847	Graves' disease	Graves' disease || ||	TRUE	igd	8.78598e-06	3526	15	0.05	55100000	ebi-a-GCST004445	|| id:ebi-a-GCST004445	TRUE	reported	igd	2	TRUE	high	0.00560476	19.8625
	rs2673604	A	C	A	C	-0.1266	0.0052	0.7008	0.674521	FALSE	FALSE	FALSE	ebi-a-GCST90018847	8	133411607	0.0227	458620	0.8173	Graves' disease || id:ebi-a-GCST90018847	Graves' disease	Graves' disease || ||	TRUE	igd	7.01698e-07	3526	8	0.0255	133411607	ebi-a-GCST004445	|| id:ebi-a-GCST004445	TRUE	reported	igd	2	TRUE	high	0.00694192	24.6343
	rs3786107	G	A	G	A	-0.2358	-0.0058	0.0596	0.0602648	FALSE	FALSE	FALSE	ebi-a-GCST90018847	17	9858012	0.0471	458620	0.9023	Graves' disease || id:ebi-a-GCST90018847	Graves' disease	Graves' disease || ||	TRUE	igd	5.68801e-06	3526	17	0.0522	9858012	ebi-a-GCST004445	|| id:ebi-a-GCST004445	TRUE	reported	igd	2	TRUE	high	0.00575385	20.3939
	rs7132236	A	G	A	G	0.2414	0.0739	0.0557	0.127534	FALSE	FALSE	FALSE	ebi-a-GCST90018847	12	339320	0.0288	458620	0.0102901	Graves' disease || id:ebi-a-GCST90018847	Graves' disease	Graves' disease || ||	TRUE	igd	5.20799e-06	3526	12	0.0532	339320	ebi-a-GCST004445	|| id:ebi-a-GCST004445	TRUE	reported	igd	2	TRUE	high	0.00580551	20.5781
	rs75840288	C	A	C	A	-0.5053	-0.0494	0.0298	0.0316779	FALSE	FALSE	FALSE	ebi-a-GCST90018847	16	75211089	0.1251	458620	0.692599	Graves' disease || id:ebi-a-GCST90018847	Graves' disease	Graves' disease || ||	TRUE	igd	7.817e-06	3526	16	0.1132	75211089	ebi-a-GCST004445	|| id:ebi-a-GCST004445	TRUE	reported	igd	2	TRUE	high	0.00561922	19.914
	rs79274420	G	A	G	A	-0.585	-0.1238	0.0268	0.0152102	FALSE	FALSE	FALSE	ebi-a-GCST90018847	7	114914128	0.1706	458620	0.4678	Graves' disease || id:ebi-a-GCST90018847	Graves' disease	Graves' disease || ||	TRUE	igd	6.34805e-06	3526	7	0.1292	114914128	ebi-a-GCST004445	|| id:ebi-a-GCST004445	TRUE	reported	igd	2	TRUE	high	0.00578078	20.4899
	SNP	effect_allele.exposure	other_allele.exposure	effect_allele.outcome	other_allele.outcome	beta.exposure	beta.outcome	eaf.exposure	eaf.outcome	remove	palindromic	ambiguous	id.outcome	chr	pos	se.outcome	samplesize.outcome	pval.outcome	outcome	originalname.outcome	outcome.deprecated	mr_keep.outcome	data_source.outcome	pos.exposure	samplesize.exposure	chr.exposure	se.exposure	pval.exposure	id.exposure	exposure	mr_keep.exposure	pval_origin.exposure	data_source.exposure	action	mr_keep	reliability.exposure	R2	F
IL-6	rs10982213	A	G	A	G	-0.0802	-0.0198	0.2147	0.278474	FALSE	FALSE	FALSE	ebi-a-GCST90018847	9	117189193	0.0233	458620	0.3943	Graves' disease || id:ebi-a-GCST90018847	Graves' disease	Graves' disease || ||	TRUE	igd	117189193	8189	9	0.0176	5.16999e-06	ebi-a-GCST004446	|| id:ebi-a-GCST004446	TRUE	reported	igd	2	TRUE	high	0.00252926	20.7595
	rs117146485	C	T	C	T	0.2829	0.1864	0.0149	0.0123198	FALSE	FALSE	FALSE	ebi-a-GCST90018847	9	138824257	0.141	458620	0.1861	Graves' disease || id:ebi-a-GCST90018847	Graves' disease	Graves' disease || ||	TRUE	igd	138824257	8189	9	0.0629	5.79402e-06	ebi-a-GCST004446	|| id:ebi-a-GCST004446	TRUE	reported	igd	2	TRUE	high	0.00246412	20.2236
	rs12079357	G	A	G	A	0.1839	0.0057	0.0507	0.0920963	FALSE	FALSE	FALSE	ebi-a-GCST90018847	1	215055522	0.032	458620	0.8585	Graves' disease || id:ebi-a-GCST90018847	Graves' disease	Graves' disease || ||	TRUE	igd	215055522	8189	1	0.0409	7.03202e-06	ebi-a-GCST004446	|| id:ebi-a-GCST004446	TRUE	reported	igd	2	TRUE	high	0.00246272	20.2121
	rs1333040	T	C	T	C	0.0738	0.0114	0.5736	0.587042	FALSE	FALSE	FALSE	ebi-a-GCST90018847	9	22083404	0.0226	458620	0.6153	Graves' disease || id:ebi-a-GCST90018847	Graves' disease	Graves' disease || ||	TRUE	igd	22083404	8189	9	0.0158	3.16804e-06	ebi-a-GCST004446	|| id:ebi-a-GCST004446	TRUE	reported	igd	2	TRUE	high	0.00265713	21.8118
	rs13412535	A	G	A	G	-0.1164	0.055	0.2256	0.219221	FALSE	FALSE	FALSE	ebi-a-GCST90018847	2	224874874	0.0278	458620	0.0479601	Graves' disease || id:ebi-a-GCST90018847	Graves' disease	Graves' disease || ||	TRUE	igd	224874874	8189	2	0.0215	7.34294e-08	ebi-a-GCST004446	|| id:ebi-a-GCST004446	TRUE	reported	igd	2	TRUE	high	0.00356653	29.3037
	rs141772556	T	G	T	G	0.2676	0.0925	0.0129	0.013943	FALSE	FALSE	FALSE	ebi-a-GCST90018847	4	46781706	0.1331	458620	0.4869	Graves' disease || id:ebi-a-GCST90018847	Graves' disease	Graves' disease || ||	TRUE	igd	46781706	8189	4	0.0605	9.96391e-06	ebi-a-GCST004446	|| id:ebi-a-GCST004446	TRUE	reported	igd	2	TRUE	high	0.00238339	19.5594
	rs2404476	A	G	A	G	0.0701	0.0275	0.5278	0.441243	FALSE	FALSE	FALSE	ebi-a-GCST90018847	4	155611219	0.0241	458620	0.2531	Graves' disease || id:ebi-a-GCST90018847	Graves' disease	Graves' disease || ||	TRUE	igd	155611219	8189	4	0.0157	8.29392e-06	ebi-a-GCST004446	|| id:ebi-a-GCST004446	TRUE	reported	igd	2	TRUE	high	0.00242857	19.9311
	rs4684700	T	C	T	C	-0.0717	-0.0266	0.4861	0.609181	FALSE	FALSE	FALSE	ebi-a-GCST90018847	3	10548950	0.0262	458620	0.3106	Graves' disease || id:ebi-a-GCST90018847	Graves' disease	Graves' disease || ||	TRUE	igd	10548950	8189	3	0.0162	9.234e-06	ebi-a-GCST004446	|| id:ebi-a-GCST004446	TRUE	reported	igd	2	TRUE	high	0.00238638	19.584
	rs72831623	A	G	A	G	0.1973	-0.0201	0.0527	0.06771	FALSE	FALSE	FALSE	ebi-a-GCST90018847	17	45722293	0.0828	458620	0.8082	Graves' disease || id:ebi-a-GCST90018847	Graves' disease	Graves' disease || ||	TRUE	igd	45722293	8189	17	0.0372	1.078e-07	ebi-a-GCST004446	|| id:ebi-a-GCST004446	TRUE	reported	igd	2	TRUE	high	0.00342333	28.123
	rs73273528	T	C	T	C	0.2672	-0.0536	0.0338	0.033274	FALSE	FALSE	FALSE	ebi-a-GCST90018847	20	50431113	0.0598	458620	0.3705	Graves' disease || id:ebi-a-GCST90018847	Graves' disease	Graves' disease || ||	TRUE	igd	50431113	8189	20	0.0553	9.58098e-07	ebi-a-GCST004446	|| id:ebi-a-GCST004446	TRUE	reported	igd	2	TRUE	high	0.00284286	23.3408
	rs76856708	C	T	C	T	-0.3289	-0.156	0.0378	0.0320665	FALSE	FALSE	FALSE	ebi-a-GCST90018847	16	80729043	0.1257	458620	0.2147	Graves' disease || id:ebi-a-GCST90018847	Graves' disease	Graves' disease || ||	TRUE	igd	80729043	8189	16	0.07	2.61198e-06	ebi-a-GCST004446	|| id:ebi-a-GCST004446	TRUE	reported	igd	2	TRUE	high	0.00268863	22.0712
	SNP	effect_allele.exposure	other_allele.exposure	effect_allele.outcome	other_allele.outcome	beta.exposure	beta.outcome	eaf.exposure	eaf.outcome	remove	palindromic	ambiguous	id.outcome	chr	pos	se.outcome	samplesize.outcome	pval.outcome	outcome	originalname.outcome	outcome.deprecated	mr_keep.outcome	data_source.outcome	chr.exposure	pval.exposure	samplesize.exposure	se.exposure	pos.exposure	id.exposure	exposure	mr_keep.exposure	pval_origin.exposure	data_source.exposure	action	mr_keep	reliability.exposure	R2	F
IL1ra	rs1054402	C	T	C	T	-0.1311	-0.0102	0.7336	0.752451	FALSE	FALSE	FALSE	ebi-a-GCST90018847	9	119163509	0.0252	458620	0.687	Graves' disease || id:ebi-a-GCST90018847	Graves' disease	Graves' disease || ||	TRUE	igd	9	1.13201e-06	3638	0.027	119163509	ebi-a-GCST004447	|| id:ebi-a-GCST004447	TRUE	reported	igd	2	TRUE	high	0.00643887	23.5635
	rs11627423	C	A	C	A	-0.1171	0.0104	0.3897	0.369496	FALSE	FALSE	FALSE	ebi-a-GCST90018847	14	33200623	0.0233	458620	0.655101	Graves' disease || id:ebi-a-GCST90018847	Graves' disease	Graves' disease || ||	TRUE	igd	14	2.115e-06	3638	0.0247	33200623	ebi-a-GCST004447	|| id:ebi-a-GCST004447	TRUE	reported	igd	2	TRUE	high	0.0061402	22.4637
	rs12051139	C	T	C	T	0.1074	0.0312	0.4006	0.460794	FALSE	FALSE	FALSE	ebi-a-GCST90018847	16	86918674	0.0222	458620	0.1592	Graves' disease || id:ebi-a-GCST90018847	Graves' disease	Graves' disease || ||	TRUE	igd	16	9.40503e-06	3638	0.0242	86918674	ebi-a-GCST004447	|| id:ebi-a-GCST004447	TRUE	reported	igd	2	TRUE	high	0.00538481	19.6852
	rs12121840	T	C	T	C	0.2692	0.0452	0.0845	0.0605902	FALSE	FALSE	FALSE	ebi-a-GCST90018847	1	165541642	0.0775	458620	0.5596	Graves' disease || id:ebi-a-GCST90018847	Graves' disease	Graves' disease || ||	TRUE	igd	1	2.434e-06	3638	0.0571	165541642	ebi-a-GCST004447	|| id:ebi-a-GCST004447	TRUE	reported	igd	2	TRUE	high	0.00607253	22.2146
	rs2809154	T	C	T	C	-0.1786	0.0242	0.162	0.298497	FALSE	FALSE	FALSE	ebi-a-GCST90018847	13	84727524	0.0267	458620	0.3661	Graves' disease || id:ebi-a-GCST90018847	Graves' disease	Graves' disease || ||	TRUE	igd	13	3.73999e-06	3638	0.0388	84727524	ebi-a-GCST004447	|| id:ebi-a-GCST004447	TRUE	reported	igd	2	TRUE	high	0.00579048	21.1768
	rs3876037	G	A	G	A	-0.1223	-0.0592	0.5537	0.561358	FALSE	FALSE	FALSE	ebi-a-GCST90018847	22	22667891	0.0681	458620	0.3847	Graves' disease || id:ebi-a-GCST90018847	Graves' disease	Graves' disease || ||	TRUE	igd	22	6.23405e-06	3638	0.0271	22667891	ebi-a-GCST004447	|| id:ebi-a-GCST004447	TRUE	reported	igd	2	TRUE	high	0.00556708	20.3552
	rs4441609	C	T	C	T	-0.1039	-0.0039	0.6302	0.618768	FALSE	FALSE	FALSE	ebi-a-GCST90018847	3	36892717	0.0226	458620	0.8629	Graves' disease || id:ebi-a-GCST90018847	Graves' disease	Graves' disease || ||	TRUE	igd	3	7.59207e-06	3638	0.0232	36892717	ebi-a-GCST004447	|| id:ebi-a-GCST004447	TRUE	reported	igd	2	TRUE	high	0.00548283	20.0455
	rs56134659	G	A	G	A	0.1117	-0.0769	0.4742	0.442235	FALSE	FALSE	FALSE	ebi-a-GCST90018847	3	129058985	0.0694	458620	0.2678	Graves' disease || id:ebi-a-GCST90018847	Graves' disease	Graves' disease || ||	TRUE	igd	3	2.44202e-06	3638	0.0237	129058985	ebi-a-GCST004447	|| id:ebi-a-GCST004447	TRUE	reported	igd	2	TRUE	high	0.00606881	22.2009
	rs61335305	A	C	A	C	0.4453	-0.0506	0.0109	0.0180036	FALSE	FALSE	FALSE	ebi-a-GCST90018847	15	66453074	0.131	458620	0.6996	Graves' disease || id:ebi-a-GCST90018847	Graves' disease	Graves' disease || ||	TRUE	igd	15	1e-06	3638	0.0908	66453074	ebi-a-GCST004447	|| id:ebi-a-GCST004447	TRUE	reported	igd	2	TRUE	high	0.00656764	24.0378
	rs6699436	G	A	G	A	0.1822	0.0202	0.8569	0.834224	FALSE	FALSE	FALSE	ebi-a-GCST90018847	1	62803032	0.0275	458620	0.4642	Graves' disease || id:ebi-a-GCST90018847	Graves' disease	Graves' disease || ||	TRUE	igd	1	6.44496e-06	3638	0.0406	62803032	ebi-a-GCST004447	|| id:ebi-a-GCST004447	TRUE	reported	igd	2	TRUE	high	0.00550534	20.1282
	rs74435620	G	A	G	A	0.2205	-0.0102	0.1193	0.0790509	FALSE	FALSE	FALSE	ebi-a-GCST90018847	11	108436318	0.0508	458620	0.8413	Graves' disease || id:ebi-a-GCST90018847	Graves' disease	Graves' disease || ||	TRUE	igd	11	5.13996e-06	3638	0.0484	108436318	ebi-a-GCST004447	|| id:ebi-a-GCST004447	TRUE	reported	igd	2	TRUE	high	0.00567274	20.7438
	rs74949421	G	A	G	A	0.2962	0.1621	0.0149	0.0180179	FALSE	FALSE	FALSE	ebi-a-GCST90018847	1	183796913	0.1106	458620	0.143	Graves' disease || id:ebi-a-GCST90018847	Graves' disease	Graves' disease || ||	TRUE	igd	1	9.90307e-06	3638	0.0671	183796913	ebi-a-GCST004447	|| id:ebi-a-GCST004447	TRUE	reported	igd	2	TRUE	high	0.00532773	19.4754
	rs9623661	T	C	T	C	-0.1966	0.0132	0.0924	0.0913699	FALSE	FALSE	FALSE	ebi-a-GCST90018847	22	43093376	0.0619	458620	0.8315	Graves' disease || id:ebi-a-GCST90018847	Graves' disease	Graves' disease || ||	TRUE	igd	22	3.86002e-06	3638	0.0426	43093376	ebi-a-GCST004447	|| id:ebi-a-GCST004447	TRUE	reported	igd	2	TRUE	high	0.00582036	21.2867
	SNP	effect_allele.exposure	other_allele.exposure	effect_allele.outcome	other_allele.outcome	beta.exposure	beta.outcome	eaf.exposure	eaf.outcome	remove	palindromic	ambiguous	id.outcome	chr	pos	se.outcome	samplesize.outcome	pval.outcome	outcome	originalname.outcome	outcome.deprecated	mr_keep.outcome	data_source.outcome	se.exposure	chr.exposure	samplesize.exposure	pos.exposure	pval.exposure	id.exposure	exposure	mr_keep.exposure	pval_origin.exposure	data_source.exposure	action	mr_keep	reliability.exposure	R2	F
IL-1β	rs143319329	T	C	T	C	0.2801	-0.0171	0.0239	0.0622128	FALSE	FALSE	FALSE	ebi-a-GCST90018847	7	128139459	0.0366	458620	0.6401	Graves' disease || id:ebi-a-GCST90018847	Graves' disease	Graves' disease || ||	TRUE	igd	0.0715	7	3309	128139459	1.996e-06	ebi-a-GCST004448	|| id:ebi-a-GCST004448	TRUE	reported	igd	2	TRUE	high	0.00461645	15.3374
	rs1942793	T	G	T	G	0.0717	-0.0232	0.4742	0.478085	FALSE	FALSE	FALSE	ebi-a-GCST90018847	18	71104371	0.0219	458620	0.2892	Graves' disease || id:ebi-a-GCST90018847	Graves' disease	Graves' disease || ||	TRUE	igd	0.0187	18	3309	71104371	4.976e-06	ebi-a-GCST004448	|| id:ebi-a-GCST004448	TRUE	reported	igd	2	TRUE	high	0.00442316	14.6924
	rs2255932	G	A	G	A	-0.1243	-0.0523	0.1819	0.145249	FALSE	FALSE	FALSE	ebi-a-GCST90018847	3	183210854	0.0454	458620	0.2489	Graves' disease || id:ebi-a-GCST90018847	Graves' disease	Graves' disease || ||	TRUE	igd	0.0269	3	3309	183210854	7.59102e-06	ebi-a-GCST004448	|| id:ebi-a-GCST004448	TRUE	reported	igd	2	TRUE	high	0.00641132	21.3391
	rs6105735	C	T	C	T	-0.1097	0.0555	0.1083	0.0716119	FALSE	FALSE	FALSE	ebi-a-GCST90018847	20	17251370	0.0591	458620	0.3483	Graves' disease || id:ebi-a-GCST90018847	Graves' disease	Graves' disease || ||	TRUE	igd	0.0317	20	3309	17251370	7.41703e-06	ebi-a-GCST004448	|| id:ebi-a-GCST004448	TRUE	reported	igd	2	TRUE	high	0.00360603	11.9683
	rs61335305	A	C	A	C	0.2966	-0.0506	0.0109	0.0180036	FALSE	FALSE	FALSE	ebi-a-GCST90018847	15	66453074	0.131	458620	0.6996	Graves' disease || id:ebi-a-GCST90018847	Graves' disease	Graves' disease || ||	TRUE	igd	0.0724	15	3309	66453074	1.89601e-06	ebi-a-GCST004448	|| id:ebi-a-GCST004448	TRUE	reported	igd	2	TRUE	high	0.00504628	16.7727
	rs62015704	G	A	G	A	-0.1082	-0.0359	0.1213	0.177922	FALSE	FALSE	FALSE	ebi-a-GCST90018847	16	7467907	0.0261	458620	0.1686	Graves' disease || id:ebi-a-GCST90018847	Graves' disease	Graves' disease || ||	TRUE	igd	0.0283	16	3309	7467907	2.08699e-06	ebi-a-GCST004448	|| id:ebi-a-GCST004448	TRUE	reported	igd	2	TRUE	high	0.00439816	14.609
	rs9898641	C	T	C	T	0.2032	-0.0072	0.3598	0.435305	FALSE	FALSE	FALSE	ebi-a-GCST90018847	17	57571033	0.0275	458620	0.7935	Graves' disease || id:ebi-a-GCST90018847	Graves' disease	Graves' disease || ||	TRUE	igd	0.0454	17	3309	57571033	3.59203e-06	ebi-a-GCST004448	|| id:ebi-a-GCST004448	TRUE	reported	igd	2	TRUE	high	0.00601752	20.0204
	SNP	effect_allele.exposure	other_allele.exposure	effect_allele.outcome	other_allele.outcome	beta.exposure	beta.outcome	eaf.exposure	eaf.outcome	remove	palindromic	ambiguous	id.outcome	chr	pos	se.outcome	samplesize.outcome	pval.outcome	outcome	originalname.outcome	outcome.deprecated	mr_keep.outcome	data_source.outcome	se.exposure	chr.exposure	pval.exposure	samplesize.exposure	pos.exposure	id.exposure	exposure	mr_keep.exposure	pval_origin.exposure	data_source.exposure	action	mr_keep	reliability.exposure	R2	F
HGF	rs11060254	A	G	A	G	-0.08	-0.0176	0.3429	0.323008	FALSE	FALSE	FALSE	ebi-a-GCST90018847	12	129815569	0.0243	458620	0.4692	Graves' disease || id:ebi-a-GCST90018847	Graves' disease	Graves' disease || ||	TRUE	igd	0.0167	12	1.58402e-06	8292	129815569	ebi-a-GCST004449	|| id:ebi-a-GCST004449	TRUE	reported	igd	2	TRUE	high	0.00275986	22.9426
	rs1163518	T	C	T	C	0.0815	0.0077	0.7366	0.757277	FALSE	FALSE	FALSE	ebi-a-GCST90018847	1	106339485	0.0252	458620	0.759	Graves' disease || id:ebi-a-GCST90018847	Graves' disease	Graves' disease || ||	TRUE	igd	0.0181	1	6.91799e-06	8292	106339485	ebi-a-GCST004449	|| id:ebi-a-GCST004449	TRUE	reported	igd	2	TRUE	high	0.00243915	20.27
	rs13412535	A	G	A	G	-0.095	0.055	0.2256	0.219221	FALSE	FALSE	FALSE	ebi-a-GCST90018847	2	224874874	0.0278	458620	0.0479601	Graves' disease || id:ebi-a-GCST90018847	Graves' disease	Graves' disease || ||	TRUE	igd	0.0214	2	9.16199e-06	8292	224874874	ebi-a-GCST004449	|| id:ebi-a-GCST004449	TRUE	reported	igd	2	TRUE	high	0.00237099	19.7022
	rs150322232	G	A	G	A	-0.2104	0.1388	0.0318	0.028747	FALSE	FALSE	FALSE	ebi-a-GCST90018847	7	7930374	0.0966	458620	0.1507	Graves' disease || id:ebi-a-GCST90018847	Graves' disease	Graves' disease || ||	TRUE	igd	0.0463	7	4.89001e-06	8292	7930374	ebi-a-GCST004449	|| id:ebi-a-GCST004449	TRUE	reported	igd	2	TRUE	high	0.00248422	20.6455
	rs1698249	C	A	C	A	0.1698	0.1494	0.0954	0.0786603	FALSE	FALSE	FALSE	ebi-a-GCST90018847	14	84356186	0.0757	458620	0.0485099	Graves' disease || id:ebi-a-GCST90018847	Graves' disease	Graves' disease || ||	TRUE	igd	0.0372	14	4.08799e-06	8292	84356186	ebi-a-GCST004449	|| id:ebi-a-GCST004449	TRUE	reported	igd	2	TRUE	high	0.00250634	20.8298
	rs2003620	T	C	T	C	0.2279	-0.0615	0.0606	0.0398534	FALSE	FALSE	FALSE	ebi-a-GCST90018847	7	134479484	0.0721	458620	0.3937	Graves' disease || id:ebi-a-GCST90018847	Graves' disease	Graves' disease || ||	TRUE	igd	0.0489	7	2.831e-06	8292	134479484	ebi-a-GCST004449	|| id:ebi-a-GCST004449	TRUE	reported	igd	2	TRUE	high	0.00261262	21.7153
	rs3748034	T	G	T	G	0.1495	-0.0106	0.1362	0.194546	FALSE	FALSE	FALSE	ebi-a-GCST90018847	4	3446091	0.0256	458620	0.679	Graves' disease || id:ebi-a-GCST90018847	Graves' disease	Graves' disease || ||	TRUE	igd	0.0234	4	1.81001e-10	8292	3446091	ebi-a-GCST004449	|| id:ebi-a-GCST004449	TRUE	reported	igd	2	TRUE	high	0.00489845	40.8081
	rs57146176	A	G	A	G	-0.0942	-0.0154	0.9404	0.935076	FALSE	FALSE	FALSE	ebi-a-GCST90018847	12	86997111	0.1364	458620	0.91	Graves' disease || id:ebi-a-GCST90018847	Graves' disease	Graves' disease || ||	TRUE	igd	0.0209	12	7.35106e-06	8292	86997111	ebi-a-GCST004449	|| id:ebi-a-GCST004449	TRUE	reported	igd	2	TRUE	high	0.00244392	20.3097
	rs5745687	T	C	T	C	-0.3072	-0.0149	0.0567	0.0588131	FALSE	FALSE	FALSE	ebi-a-GCST90018847	7	81359051	0.082	458620	0.8562	Graves' disease || id:ebi-a-GCST90018847	Graves' disease	Graves' disease || ||	TRUE	igd	0.0406	7	2.75106e-14	8292	81359051	ebi-a-GCST004449	|| id:ebi-a-GCST004449	TRUE	reported	igd	2	TRUE	high	0.00685714	57.2382
	rs62481625	C	T	C	T	-0.1091	-0.0523	0.2624	0.208172	FALSE	FALSE	FALSE	ebi-a-GCST90018847	7	155987460	0.0288	458620	0.0700503	Graves' disease || id:ebi-a-GCST90018847	Graves' disease	Graves' disease || ||	TRUE	igd	0.0225	7	1.17999e-06	8292	155987460	ebi-a-GCST004449	|| id:ebi-a-GCST004449	TRUE	reported	igd	2	TRUE	high	0.00282745	23.5061
	rs6902174	A	G	A	G	0.0693	0.0088	0.5328	0.572717	FALSE	FALSE	FALSE	ebi-a-GCST90018847	6	16668266	0.0225	458620	0.696599	Graves' disease || id:ebi-a-GCST90018847	Graves' disease	Graves' disease || ||	TRUE	igd	0.0155	6	7.90205e-06	8292	16668266	ebi-a-GCST004449	|| id:ebi-a-GCST004449	TRUE	reported	igd	2	TRUE	high	0.00240491	19.9847
	rs75471743	G	A	G	A	-0.2077	-0.0568	0.0358	0.0368446	FALSE	FALSE	FALSE	ebi-a-GCST90018847	1	25888240	0.0975	458620	0.5606	Graves' disease || id:ebi-a-GCST90018847	Graves' disease	Graves' disease || ||	TRUE	igd	0.0468	1	8.89795e-06	8292	25888240	ebi-a-GCST004449	|| id:ebi-a-GCST004449	TRUE	reported	igd	2	TRUE	high	0.00236969	19.6914
	SNP	effect_allele.exposure	other_allele.exposure	effect_allele.outcome	other_allele.outcome	beta.exposure	beta.outcome	eaf.exposure	eaf.outcome	remove	palindromic	ambiguous	id.outcome	chr	pos	se.outcome	samplesize.outcome	pval.outcome	outcome	originalname.outcome	outcome.deprecated	mr_keep.outcome	data_source.outcome	pval.exposure	pos.exposure	samplesize.exposure	chr.exposure	se.exposure	id.exposure	exposure	mr_keep.exposure	pval_origin.exposure	data_source.exposure	action	mr_keep	reliability.exposure	R2	F
IL-9	rs10982712	T	C	T	C	0.1111	-0.003	0.4523	0.344959	FALSE	FALSE	FALSE	ebi-a-GCST90018847	9	118121703	0.03	458620	0.9192	Graves' disease || id:ebi-a-GCST90018847	Graves' disease	Graves' disease || ||	TRUE	igd	6.14596e-06	118121703	3634	9	0.0246	ebi-a-GCST004450	|| id:ebi-a-GCST004450	TRUE	reported	igd	2	TRUE	high	0.00558139	20.3854
	rs115201696	C	T	C	T	0.1867	-0.0081	0.0785	0.0786289	FALSE	FALSE	FALSE	ebi-a-GCST90018847	21	39278071	0.041	458620	0.8442	Graves' disease || id:ebi-a-GCST90018847	Graves' disease	Graves' disease || ||	TRUE	igd	6.59903e-06	39278071	3634	21	0.0415	ebi-a-GCST004450	|| id:ebi-a-GCST004450	TRUE	reported	igd	2	TRUE	high	0.00553854	20.228
	rs17317275	G	A	G	A	0.4062	-0.0635	0.0318	0.029726	FALSE	FALSE	FALSE	ebi-a-GCST90018847	5	20968497	0.1195	458620	0.5954	Graves' disease || id:ebi-a-GCST90018847	Graves' disease	Graves' disease || ||	TRUE	igd	7.83195e-06	20968497	3634	5	0.0904	ebi-a-GCST004450	|| id:ebi-a-GCST004450	TRUE	reported	igd	2	TRUE	high	0.00552525	20.1792
	rs186112202	G	A	G	A	0.3336	-0.1032	0.0139	0.0137378	FALSE	FALSE	FALSE	ebi-a-GCST90018847	14	50181228	0.1358	458620	0.4471	Graves' disease || id:ebi-a-GCST90018847	Graves' disease	Graves' disease || ||	TRUE	igd	5.44603e-06	50181228	3634	14	0.074	ebi-a-GCST004450	|| id:ebi-a-GCST004450	TRUE	reported	igd	2	TRUE	high	0.00556137	20.3119
	rs187422429	C	T	C	T	0.1711	0.1024	0.1302	0.14233	FALSE	FALSE	FALSE	ebi-a-GCST90018847	8	84241092	0.0966	458620	0.289	Graves' disease || id:ebi-a-GCST90018847	Graves' disease	Graves' disease || ||	TRUE	igd	5.68002e-06	84241092	3634	8	0.0377	ebi-a-GCST004450	|| id:ebi-a-GCST004450	TRUE	reported	igd	2	TRUE	high	0.00563609	20.5863
	rs3957147	T	C	T	C	0.1304	0.4302	0.171	0.2289	FALSE	FALSE	FALSE	ebi-a-GCST90018847	6	32682135	0.0546	458620	3.29686e-15	Graves' disease || id:ebi-a-GCST90018847	Graves' disease	Graves' disease || ||	TRUE	igd	5.67505e-06	32682135	3634	6	0.0288	ebi-a-GCST004450	|| id:ebi-a-GCST004450	TRUE	reported	igd	2	TRUE	high	0.00560973	20.4895
	rs41294750	T	C	T	C	0.3514	0.0548	0.0278	0.0288127	FALSE	FALSE	FALSE	ebi-a-GCST90018847	1	53550640	0.1048	458620	0.6009	Graves' disease || id:ebi-a-GCST90018847	Graves' disease	Graves' disease || ||	TRUE	igd	2.36499e-06	53550640	3634	1	0.0748	ebi-a-GCST004450	|| id:ebi-a-GCST004450	TRUE	reported	igd	2	TRUE	high	0.00603651	22.0578
	rs4880409	T	C	T	C	-0.3355	0.1398	0.9722	0.97706	FALSE	FALSE	FALSE	ebi-a-GCST90018847	10	134330220	0.1477	458620	0.3439	Graves' disease || id:ebi-a-GCST90018847	Graves' disease	Graves' disease || ||	TRUE	igd	3.49704e-06	134330220	3634	10	0.0723	ebi-a-GCST004450	|| id:ebi-a-GCST004450	TRUE	reported	igd	2	TRUE	high	0.00589058	21.5213
	rs61335305	A	C	A	C	0.4035	-0.0506	0.0109	0.0180036	FALSE	FALSE	FALSE	ebi-a-GCST90018847	15	66453074	0.131	458620	0.6996	Graves' disease || id:ebi-a-GCST90018847	Graves' disease	Graves' disease || ||	TRUE	igd	5.75294e-06	66453074	3634	15	0.0913	ebi-a-GCST004450	|| id:ebi-a-GCST004450	TRUE	reported	igd	2	TRUE	high	0.00534605	19.5212
	rs61867538	T	C	T	C	0.3566	-0.0755	0.0268	0.0401167	FALSE	FALSE	FALSE	ebi-a-GCST90018847	11	1524506	0.0886	458620	0.3941	Graves' disease || id:ebi-a-GCST90018847	Graves' disease	Graves' disease || ||	TRUE	igd	3.92998e-06	1524506	3634	11	0.0774	ebi-a-GCST004450	|| id:ebi-a-GCST004450	TRUE	reported	igd	2	TRUE	high	0.0058072	21.2149
	rs7232268	G	A	G	A	-0.2759	0.0504	0.9523	0.963824	FALSE	FALSE	FALSE	ebi-a-GCST90018847	18	67768914	0.0913	458620	0.5805	Graves' disease || id:ebi-a-GCST90018847	Graves' disease	Graves' disease || ||	TRUE	igd	2.52499e-06	67768914	3634	18	0.0587	ebi-a-GCST004450	|| id:ebi-a-GCST004450	TRUE	reported	igd	2	TRUE	high	0.00604241	22.0794
	rs7242404	A	G	A	G	-0.1228	0.0074	0.2982	0.296405	FALSE	FALSE	FALSE	ebi-a-GCST90018847	18	12741267	0.0241	458620	0.758501	Graves' disease || id:ebi-a-GCST90018847	Graves' disease	Graves' disease || ||	TRUE	igd	3.27303e-06	12741267	3634	18	0.0264	ebi-a-GCST004450	|| id:ebi-a-GCST004450	TRUE	reported	igd	2	TRUE	high	0.00591869	21.6247
	rs72819454	T	C	T	C	0.3325	0.0185	0.0358	0.0512133	FALSE	FALSE	FALSE	ebi-a-GCST90018847	10	105616713	0.0952	458620	0.8462	Graves' disease || id:ebi-a-GCST90018847	Graves' disease	Graves' disease || ||	TRUE	igd	8.30501e-06	105616713	3634	10	0.0739	ebi-a-GCST004450	|| id:ebi-a-GCST004450	TRUE	reported	igd	2	TRUE	high	0.00553984	20.2328
	rs73218490	T	C	T	C	-0.1767	0.0354	0.1113	0.111663	FALSE	FALSE	FALSE	ebi-a-GCST90018847	8	20357197	0.0371	458620	0.3404	Graves' disease || id:ebi-a-GCST90018847	Graves' disease	Graves' disease || ||	TRUE	igd	7.36699e-06	20357197	3634	8	0.0394	ebi-a-GCST004450	|| id:ebi-a-GCST004450	TRUE	reported	igd	2	TRUE	high	0.00550426	20.1021
	rs73443903	A	C	A	C	0.2101	0.0352	0.1004	0.0629009	FALSE	FALSE	FALSE	ebi-a-GCST90018847	6	52182415	0.0641	458620	0.583001	Graves' disease || id:ebi-a-GCST90018847	Graves' disease	Graves' disease || ||	TRUE	igd	5.88803e-06	52182415	3634	6	0.0464	ebi-a-GCST004450	|| id:ebi-a-GCST004450	TRUE	reported	igd	2	TRUE	high	0.00561032	20.4917
	rs76963786	T	C	T	C	-0.2865	0.0248	0.0865	0.0815922	FALSE	FALSE	FALSE	ebi-a-GCST90018847	12	32039757	0.0747	458620	0.740399	Graves' disease || id:ebi-a-GCST90018847	Graves' disease	Graves' disease || ||	TRUE	igd	4.49604e-07	32039757	3634	12	0.0557	ebi-a-GCST004450	|| id:ebi-a-GCST004450	TRUE	reported	igd	2	TRUE	high	0.00722776	26.4423
	SNP	effect_allele.exposure	other_allele.exposure	effect_allele.outcome	other_allele.outcome	beta.exposure	beta.outcome	eaf.exposure	eaf.outcome	remove	palindromic	ambiguous	id.outcome	chr	pos	se.outcome	samplesize.outcome	pval.outcome	outcome	originalname.outcome	outcome.deprecated	mr_keep.outcome	data_source.outcome	se.exposure	pval.exposure	chr.exposure	samplesize.exposure	pos.exposure	id.exposure	exposure	mr_keep.exposure	pval_origin.exposure	data_source.exposure	action	mr_keep	reliability.exposure	R2	F
IL-7	rs115215018	T	C	T	C	0.5996	0.3259	0.0119	0.0185432	FALSE	FALSE	FALSE	ebi-a-GCST90018847	4	181079135	0.2495	458620	0.1916	Graves' disease || id:ebi-a-GCST90018847	Graves' disease	Graves' disease || ||	TRUE	igd	0.1305	9.54091e-06	4	3409	181079135	ebi-a-GCST004451	|| id:ebi-a-GCST004451	TRUE	reported	igd	2	TRUE	high	0.00615452	21.0983
	rs11662005	G	T	G	T	-0.1109	-0.0404	0.5746	0.577199	FALSE	FALSE	FALSE	ebi-a-GCST90018847	18	9427420	0.0231	458620	0.0805694	Graves' disease || id:ebi-a-GCST90018847	Graves' disease	Graves' disease || ||	TRUE	igd	0.0252	9.54597e-06	18	3409	9427420	ebi-a-GCST004451	|| id:ebi-a-GCST004451	TRUE	reported	igd	2	TRUE	high	0.00564904	19.3556
	rs117509142	C	T	C	T	0.327	-0.0144	0.0567	0.0410978	FALSE	FALSE	FALSE	ebi-a-GCST90018847	8	87134083	0.0972	458620	0.8822	Graves' disease || id:ebi-a-GCST90018847	Graves' disease	Graves' disease || ||	TRUE	igd	0.0688	1.99099e-06	8	3409	87134083	ebi-a-GCST004451	|| id:ebi-a-GCST004451	TRUE	reported	igd	2	TRUE	high	0.00658299	22.5769
	rs141425475	C	T	C	T	0.4781	0.0629	0.0288	0.0256394	FALSE	FALSE	FALSE	ebi-a-GCST90018847	5	17679165	0.1198	458620	0.5994	Graves' disease || id:ebi-a-GCST90018847	Graves' disease	Graves' disease || ||	TRUE	igd	0.1016	2.53099e-06	5	3409	17679165	ebi-a-GCST004451	|| id:ebi-a-GCST004451	TRUE	reported	igd	2	TRUE	high	0.00645374	22.1307
	rs144701438	A	G	A	G	-0.4819	0.0968	0.0358	0.0290936	FALSE	FALSE	FALSE	ebi-a-GCST90018847	18	63960405	0.1294	458620	0.4544	Graves' disease || id:ebi-a-GCST90018847	Graves' disease	Graves' disease || ||	TRUE	igd	0.0989	9.75304e-07	18	3409	63960405	ebi-a-GCST004451	|| id:ebi-a-GCST004451	TRUE	reported	igd	2	TRUE	high	0.0069164	23.7283
	rs17091524	C	T	C	T	-0.4924	-0.007	0.0427	0.0276461	FALSE	FALSE	FALSE	ebi-a-GCST90018847	14	56948759	0.1232	458620	0.9545	Graves' disease || id:ebi-a-GCST90018847	Graves' disease	Graves' disease || ||	TRUE	igd	0.1013	1.91399e-06	14	3409	56948759	ebi-a-GCST004451	|| id:ebi-a-GCST004451	TRUE	reported	igd	2	TRUE	high	0.0068832	23.6136
	rs2095309	G	T	G	T	-0.1191	-0.0118	0.334	0.354804	FALSE	FALSE	FALSE	ebi-a-GCST90018847	14	30346259	0.0229	458620	0.6079	Graves' disease || id:ebi-a-GCST90018847	Graves' disease	Graves' disease || ||	TRUE	igd	0.0266	7.65597e-06	14	3409	30346259	ebi-a-GCST004451	|| id:ebi-a-GCST004451	TRUE	reported	igd	2	TRUE	high	0.00584638	20.0357
	rs28793375	T	C	T	C	0.1638	-0.0047	0.167	0.161542	FALSE	FALSE	FALSE	ebi-a-GCST90018847	8	41415618	0.0273	458620	0.8649	Graves' disease || id:ebi-a-GCST90018847	Graves' disease	Graves' disease || ||	TRUE	igd	0.0361	4.46396e-06	8	3409	41415618	ebi-a-GCST004451	|| id:ebi-a-GCST004451	TRUE	reported	igd	2	TRUE	high	0.00600304	20.5759
	rs4320361	T	G	T	G	-0.3245	-0.0089	0.4523	0.445369	FALSE	FALSE	FALSE	ebi-a-GCST90018847	6	43928511	0.0225	458620	0.690699	Graves' disease || id:ebi-a-GCST90018847	Graves' disease	Graves' disease || ||	TRUE	igd	0.0249	6.86752e-39	6	3409	43928511	ebi-a-GCST004451	|| id:ebi-a-GCST004451	TRUE	reported	igd	2	TRUE	high	0.0474558	169.737
	rs62006410	T	C	T	C	-0.1557	-0.0107	0.2147	0.208702	FALSE	FALSE	FALSE	ebi-a-GCST90018847	14	103007935	0.0309	458620	0.7293	Graves' disease || id:ebi-a-GCST90018847	Graves' disease	Graves' disease || ||	TRUE	igd	0.0303	3.38704e-07	14	3409	103007935	ebi-a-GCST004451	|| id:ebi-a-GCST004451	TRUE	reported	igd	2	TRUE	high	0.00768624	26.3899
	rs6707510	G	A	G	A	-0.1328	0.0102	0.6481	0.675023	FALSE	FALSE	FALSE	ebi-a-GCST90018847	2	101420852	0.0248	458620	0.6819	Graves' disease || id:ebi-a-GCST90018847	Graves' disease	Graves' disease || ||	TRUE	igd	0.0299	9.15693e-06	2	3409	101420852	ebi-a-GCST004451	|| id:ebi-a-GCST004451	TRUE	reported	igd	2	TRUE	high	0.00575335	19.7151
	rs75904417	C	A	C	A	0.1698	0.0232	0.1412	0.117998	FALSE	FALSE	FALSE	ebi-a-GCST90018847	2	168653321	0.0518	458620	0.654201	Graves' disease || id:ebi-a-GCST90018847	Graves' disease	Graves' disease || ||	TRUE	igd	0.0349	1.16201e-06	2	3409	168653321	ebi-a-GCST004451	|| id:ebi-a-GCST004451	TRUE	reported	igd	2	TRUE	high	0.00689592	23.6575
	rs77981494	C	T	C	T	0.5178	-0.0141	0.0159	0.0285215	FALSE	FALSE	FALSE	ebi-a-GCST90018847	16	17544866	0.0596	458620	0.8129	Graves' disease || id:ebi-a-GCST90018847	Graves' disease	Graves' disease || ||	TRUE	igd	0.1064	1.06699e-06	16	3409	17544866	ebi-a-GCST004451	|| id:ebi-a-GCST004451	TRUE	reported	igd	2	TRUE	high	0.00689933	23.6693
	rs78346957	A	G	A	G	0.4588	0.2807	0.0229	0.0199527	FALSE	FALSE	FALSE	ebi-a-GCST90018847	10	126903513	0.2468	458620	0.2553	Graves' disease || id:ebi-a-GCST90018847	Graves' disease	Graves' disease || ||	TRUE	igd	0.1007	4.51305e-06	10	3409	126903513	ebi-a-GCST004451	|| id:ebi-a-GCST004451	TRUE	reported	igd	2	TRUE	high	0.00605235	20.7459
	SNP	effect_allele.exposure	other_allele.exposure	effect_allele.outcome	other_allele.outcome	beta.exposure	beta.outcome	eaf.exposure	eaf.outcome	remove	palindromic	ambiguous	id.outcome	chr	pos	se.outcome	samplesize.outcome	pval.outcome	outcome	proxy.outcome	target_snp.outcome	proxy_snp.outcome	target_a1.outcome	target_a2.outcome	proxy_a1.outcome	proxy_a2.outcome	originalname.outcome	outcome.deprecated	mr_keep.outcome	data_source.outcome	pval.exposure	pos.exposure	chr.exposure	samplesize.exposure	se.exposure	id.exposure	exposure	mr_keep.exposure	pval_origin.exposure	data_source.exposure	action	mr_keep	reliability.exposure	R2	F
IL-5	rs10454319	G	A	G	A	0.1287	-0.0079	0.1769	0.191717	FALSE	FALSE	FALSE	ebi-a-GCST90018847	7	145614765	0.0272	458620	0.770999	Graves' disease || id:ebi-a-GCST90018847	FALSE	rs10454319	rs10454319					Graves' disease	Graves' disease || ||	TRUE	igd	8.38398e-06	145614765	7	3364	0.0289	ebi-a-GCST004452	|| id:ebi-a-GCST004452	TRUE	reported	igd	2	TRUE	high	0.00586074	19.82
	rs116264291	A	G	A	G	-0.5509	-0.0337	0.0179	0.0153312	FALSE	FALSE	FALSE	ebi-a-GCST90018847	1	29482654	0.147	458620	0.8187	Graves' disease || id:ebi-a-GCST90018847	FALSE	rs116264291	rs116264291					Graves' disease	Graves' disease || ||	TRUE	igd	9.97792e-06	29482654	1	3364	0.125	ebi-a-GCST004452	|| id:ebi-a-GCST004452	TRUE	reported	igd	2	TRUE	high	0.00574076	19.4119
	rs11680908	G	A	G	A	-0.2634	-0.0541	0.0547	0.061283	FALSE	FALSE	FALSE	ebi-a-GCST90018847	2	110076751	0.0769	458620	0.481599	Graves' disease || id:ebi-a-GCST90018847	FALSE	rs11680908	rs11680908					Graves' disease	Graves' disease || ||	TRUE	igd	2.03002e-06	110076751	2	3364	0.0554	ebi-a-GCST004452	|| id:ebi-a-GCST004452	TRUE	reported	igd	2	TRUE	high	0.00667494	22.592
	rs12635407	A	G	A	G	-0.3657	-0.0091	0.0596	0.067673	FALSE	FALSE	FALSE	ebi-a-GCST90018847	3	43245851	0.0427	458620	0.8312	Graves' disease || id:ebi-a-GCST90018847	FALSE	rs12635407	rs12635407					Graves' disease	Graves' disease || ||	TRUE	igd	6.95392e-06	43245851	3	3364	0.0812	ebi-a-GCST004452	|| id:ebi-a-GCST004452	TRUE	reported	igd	2	TRUE	high	0.00599337	20.2712
	rs144467962	G	T	G	T	-0.2603	0.2738	0.0308	0.0263468	FALSE	FALSE	FALSE	ebi-a-GCST90018847	17	46819033	0.2065	458620	0.1849	Graves' disease || id:ebi-a-GCST90018847	FALSE	rs144467962	rs144467962					Graves' disease	Graves' disease || ||	TRUE	igd	8.01198e-06	46819033	17	3364	0.0591	ebi-a-GCST004452	|| id:ebi-a-GCST004452	TRUE	reported	igd	2	TRUE	high	0.0057335	19.3872
	rs148634917	G	A	G	A	0.5052	-0.213	0.0189	0.0187964	FALSE	FALSE	FALSE	ebi-a-GCST90018847	1	150916222	0.1332	458620	0.1096	Graves' disease || id:ebi-a-GCST90018847	FALSE	rs148634917	rs148634917					Graves' disease	Graves' disease || ||	TRUE	igd	5.27497e-06	150916222	1	3364	0.1101	ebi-a-GCST004452	|| id:ebi-a-GCST004452	TRUE	reported	igd	2	TRUE	high	0.00621994	21.0423
	rs28793375	T	C	T	C	0.1657	-0.0047	0.167	0.161542	FALSE	FALSE	FALSE	ebi-a-GCST90018847	8	41415618	0.0273	458620	0.8649	Graves' disease || id:ebi-a-GCST90018847	FALSE	rs28793375	rs28793375					Graves' disease	Graves' disease || ||	TRUE	igd	5.28798e-06	41415618	8	3364	0.0363	ebi-a-GCST004452	|| id:ebi-a-GCST004452	TRUE	reported	igd	2	TRUE	high	0.00615594	20.8244
	rs6737109	C	T	C	T	-0.116	0.0082	0.4254	0.384568	FALSE	FALSE	FALSE	ebi-a-GCST90018847	2	23179531	0.0236	458620	0.7296	Graves' disease || id:ebi-a-GCST90018847	FALSE	rs6737109	rs6737109					Graves' disease	Graves' disease || ||	TRUE	igd	2.399e-06	23179531	2	3364	0.0247	ebi-a-GCST004452	|| id:ebi-a-GCST004452	TRUE	reported	igd	2	TRUE	high	0.0065137	22.0426
	rs72831687	A	G	A	G	-0.5239	0.094	0.0169	0.0107125	FALSE	FALSE	FALSE	ebi-a-GCST90018847	6	16092360	0.1484	458620	0.5264	Graves' disease || id:ebi-a-GCST90018847	FALSE	rs72831687	rs72831687					Graves' disease	Graves' disease || ||	TRUE	igd	1.69099e-06	16092360	6	3364	0.1109	ebi-a-GCST004452	|| id:ebi-a-GCST004452	TRUE	reported	igd	2	TRUE	high	0.00659031	22.3036
	rs73040130	C	T	C	T	-0.2638	-0.1021	0.0646	0.0588939	FALSE	FALSE	FALSE	ebi-a-GCST90018847	19	36746190	0.0757	458620	0.1776	Graves' disease || id:ebi-a-GCST90018847	FALSE	rs73040130	rs73040130					Graves' disease	Graves' disease || ||	TRUE	igd	6.00399e-07	36746190	19	3364	0.0529	ebi-a-GCST004452	|| id:ebi-a-GCST004452	TRUE	reported	igd	2	TRUE	high	0.0073381	24.8531
	rs74811276	A	G	A	G	0.2152	0.0418	0.0686	0.080688	FALSE	FALSE	FALSE	ebi-a-GCST90018847	14	79830067	0.0643	458620	0.5155	Graves' disease || id:ebi-a-GCST90018847	FALSE	rs74811276	rs74811276					Graves' disease	Graves' disease || ||	TRUE	igd	6.38396e-06	79830067	14	3364	0.0475	ebi-a-GCST004452	|| id:ebi-a-GCST004452	TRUE	reported	igd	2	TRUE	high	0.00606456	20.5135
	rs7767396	G	A	G	A	-0.1515	-0.0104	0.4513	0.445659	FALSE	FALSE	FALSE	ebi-a-GCST90018847	6	43927050	0.0223	458620	0.6417	Graves' disease || id:ebi-a-GCST90018847	FALSE	rs7767396	rs7767396					Graves' disease	Graves' disease || ||	TRUE	igd	7.69006e-10	43927050	6	3364	0.0246	ebi-a-GCST004452	|| id:ebi-a-GCST004452	TRUE	reported	igd	2	TRUE	high	0.0111488	37.905
	SNP	effect_allele.exposure	other_allele.exposure	effect_allele.outcome	other_allele.outcome	beta.exposure	beta.outcome	eaf.exposure	eaf.outcome	remove	palindromic	ambiguous	id.outcome	chr	pos	se.outcome	samplesize.outcome	pval.outcome	outcome	originalname.outcome	outcome.deprecated	mr_keep.outcome	data_source.outcome	se.exposure	pval.exposure	samplesize.exposure	chr.exposure	pos.exposure	id.exposure	exposure	mr_keep.exposure	pval_origin.exposure	data_source.exposure	action	mr_keep	reliability.exposure	R2	F
IL-4	rs10512267	C	T	C	T	0.0824	0.0088	0.33	0.434508	FALSE	FALSE	FALSE	ebi-a-GCST90018847	9	102190129	0.0225	458620	0.696899	Graves' disease || id:ebi-a-GCST90018847	Graves' disease	Graves' disease || ||	TRUE	igd	0.0161	2.93697e-07	8124	9	102190129	ebi-a-GCST004453	|| id:ebi-a-GCST004453	TRUE	reported	igd	2	TRUE	high	0.00321392	26.1876
	rs116705532	G	T	G	T	0.4678	0.0474	0.0169	0.0144899	FALSE	FALSE	FALSE	ebi-a-GCST90018847	1	113705169	0.181	458620	0.7934	Graves' disease || id:ebi-a-GCST90018847	Graves' disease	Graves' disease || ||	TRUE	igd	0.0978	1.75501e-06	8124	1	113705169	ebi-a-GCST004453	|| id:ebi-a-GCST004453	TRUE	reported	igd	2	TRUE	high	0.00280835	22.8737
	rs117146485	C	T	C	T	0.2924	0.1864	0.0149	0.0123198	FALSE	FALSE	FALSE	ebi-a-GCST90018847	9	138824257	0.141	458620	0.1861	Graves' disease || id:ebi-a-GCST90018847	Graves' disease	Graves' disease || ||	TRUE	igd	0.0629	2.70901e-06	8124	9	138824257	ebi-a-GCST004453	|| id:ebi-a-GCST004453	TRUE	reported	igd	2	TRUE	high	0.00265295	21.6046
	rs12091966	G	A	G	A	-0.0772	-0.0138	0.3131	0.245347	FALSE	FALSE	FALSE	ebi-a-GCST90018847	1	231243211	0.0296	458620	0.6405	Graves' disease || id:ebi-a-GCST90018847	Graves' disease	Graves' disease || ||	TRUE	igd	0.0171	6.57794e-06	8124	1	231243211	ebi-a-GCST004453	|| id:ebi-a-GCST004453	TRUE	reported	igd	2	TRUE	high	0.00250256	20.3768
	rs17713451	A	G	A	G	0.1274	-0.0638	0.165	0.130238	FALSE	FALSE	FALSE	ebi-a-GCST90018847	7	151162472	0.0545	458620	0.2419	Graves' disease || id:ebi-a-GCST90018847	Graves' disease	Graves' disease || ||	TRUE	igd	0.0253	4.97004e-07	8124	7	151162472	ebi-a-GCST004453	|| id:ebi-a-GCST004453	TRUE	reported	igd	2	TRUE	high	0.00311153	25.3508
	rs2073438	A	G	A	G	0.0821	-0.0046	0.2714	0.279447	FALSE	FALSE	FALSE	ebi-a-GCST90018847	17	6900076	0.0247	458620	0.8529	Graves' disease || id:ebi-a-GCST90018847	Graves' disease	Graves' disease || ||	TRUE	igd	0.0184	6.948e-06	8124	17	6900076	ebi-a-GCST004453	|| id:ebi-a-GCST004453	TRUE	reported	igd	2	TRUE	high	0.00244466	19.9042
	rs6969391	C	T	C	T	-0.0755	0.0075	0.2197	0.202825	FALSE	FALSE	FALSE	ebi-a-GCST90018847	7	85899565	0.0288	458620	0.7953	Graves' disease || id:ebi-a-GCST90018847	Graves' disease	Graves' disease || ||	TRUE	igd	0.0166	5.49301e-06	8124	7	85899565	ebi-a-GCST004453	|| id:ebi-a-GCST004453	TRUE	reported	igd	2	TRUE	high	0.00253982	20.681
	rs73023729	A	G	A	G	-0.1796	0.0018	0.0229	0.0238003	FALSE	FALSE	FALSE	ebi-a-GCST90018847	6	159654030	0.0944	458620	0.9849	Graves' disease || id:ebi-a-GCST90018847	Graves' disease	Graves' disease || ||	TRUE	igd	0.0366	9.03296e-07	8124	6	159654030	ebi-a-GCST004453	|| id:ebi-a-GCST004453	TRUE	reported	igd	2	TRUE	high	0.00295526	24.0737
	rs75924875	G	A	G	A	0.1739	0.0426	0.0229	0.0275411	FALSE	FALSE	FALSE	ebi-a-GCST90018847	7	40600059	0.0885	458620	0.6308	Graves' disease || id:ebi-a-GCST90018847	Graves' disease	Graves' disease || ||	TRUE	igd	0.0386	6.62201e-06	8124	7	40600059	ebi-a-GCST004453	|| id:ebi-a-GCST004453	TRUE	reported	igd	2	TRUE	high	0.00249213	20.2917
	rs7613691	G	A	G	A	-0.1775	0.0093	0.0527	0.0613263	FALSE	FALSE	FALSE	ebi-a-GCST90018847	3	147653591	0.0452	458620	0.8379	Graves' disease || id:ebi-a-GCST90018847	Graves' disease	Graves' disease || ||	TRUE	igd	0.0384	4.048e-06	8124	3	147653591	ebi-a-GCST004453	|| id:ebi-a-GCST004453	TRUE	reported	igd	2	TRUE	high	0.00262315	21.3613
	rs78876292	T	C	T	C	-0.2881	0.3243	0.0129	0.0127494	FALSE	FALSE	FALSE	ebi-a-GCST90018847	6	25459546	0.2939	458620	0.2699	Graves' disease || id:ebi-a-GCST90018847	Graves' disease	Graves' disease || ||	TRUE	igd	0.0649	9.34501e-06	8124	6	25459546	ebi-a-GCST004453	|| id:ebi-a-GCST004453	TRUE	reported	igd	2	TRUE	high	0.00241978	19.7011
	rs79597994	T	C	T	C	-0.5831	-0.0823	0.0278	0.0218337	FALSE	FALSE	FALSE	ebi-a-GCST90018847	1	151803047	0.161	458620	0.609101	Graves' disease || id:ebi-a-GCST90018847	Graves' disease	Graves' disease || ||	TRUE	igd	0.127	4.31698e-06	8124	1	151803047	ebi-a-GCST004453	|| id:ebi-a-GCST004453	TRUE	reported	igd	2	TRUE	high	0.00258811	21.0752
	rs9508291	C	T	C	T	0.1676	0.0513	0.0646	0.080985	FALSE	FALSE	FALSE	ebi-a-GCST90018847	13	29710620	0.0363	458620	0.1569	Graves' disease || id:ebi-a-GCST90018847	Graves' disease	Graves' disease || ||	TRUE	igd	0.0359	3.03201e-06	8124	13	29710620	ebi-a-GCST004453	|| id:ebi-a-GCST004453	TRUE	reported	igd	2	TRUE	high	0.00267563	21.7897
	rs9941733	G	A	G	A	-0.114	-0.0017	0.175	0.158851	FALSE	FALSE	FALSE	ebi-a-GCST90018847	20	374061	0.0335	458620	0.9602	Graves' disease || id:ebi-a-GCST90018847	Graves' disease	Graves' disease || ||	TRUE	igd	0.0229	6.88098e-07	8124	20	374061	ebi-a-GCST004453	|| id:ebi-a-GCST004453	TRUE	reported	igd	2	TRUE	high	0.00304121	24.776
	SNP	effect_allele.exposure	other_allele.exposure	effect_allele.outcome	other_allele.outcome	beta.exposure	beta.outcome	eaf.exposure	eaf.outcome	remove	palindromic	ambiguous	id.outcome	chr	pos	se.outcome	samplesize.outcome	pval.outcome	outcome	originalname.outcome	outcome.deprecated	mr_keep.outcome	data_source.outcome	se.exposure	pval.exposure	samplesize.exposure	chr.exposure	pos.exposure	id.exposure	exposure	mr_keep.exposure	pval_origin.exposure	data_source.exposure	action	mr_keep	reliability.exposure	R2	F
IL2ra	rs11241559	G	T	G	T	0.1264	0.0035	0.7813	0.794881	FALSE	FALSE	FALSE	ebi-a-GCST90018847	5	119976700	0.0296	458620	0.9068	Graves' disease || id:ebi-a-GCST90018847	Graves' disease	Graves' disease || ||	TRUE	igd	0.0266	2.00198e-06	3677	5	119976700	ebi-a-GCST004454	|| id:ebi-a-GCST004454	TRUE	reported	igd	2	TRUE	high	0.00610349	22.5681
	rs115360066	G	A	G	A	-0.1867	0.1627	0.1103	0.119642	FALSE	FALSE	FALSE	ebi-a-GCST90018847	5	9823768	0.1065	458620	0.1265	Graves' disease || id:ebi-a-GCST90018847	Graves' disease	Graves' disease || ||	TRUE	igd	0.0379	8.05601e-07	3677	5	9823768	ebi-a-GCST004454	|| id:ebi-a-GCST004454	TRUE	reported	igd	2	TRUE	high	0.00655632	24.2535
	rs117026681	A	G	A	G	0.4687	0.0831	0.0109	0.0181195	FALSE	FALSE	FALSE	ebi-a-GCST90018847	12	90684903	0.1374	458620	0.5457	Graves' disease || id:ebi-a-GCST90018847	Graves' disease	Graves' disease || ||	TRUE	igd	0.1022	6.01506e-06	3677	12	90684903	ebi-a-GCST004454	|| id:ebi-a-GCST004454	TRUE	reported	igd	2	TRUE	high	0.00568745	21.0209
	rs117244812	A	G	A	G	-0.7064	-0.1218	0.0139	0.0108915	FALSE	FALSE	FALSE	ebi-a-GCST90018847	17	6443310	0.191	458620	0.523701	Graves' disease || id:ebi-a-GCST90018847	Graves' disease	Graves' disease || ||	TRUE	igd	0.1488	2.10199e-06	3677	17	6443310	ebi-a-GCST004454	|| id:ebi-a-GCST004454	TRUE	reported	igd	2	TRUE	high	0.00609184	22.5247
	rs12722497	A	C	A	C	0.6279	-0.0099	0.1441	0.082963	FALSE	FALSE	FALSE	ebi-a-GCST90018847	10	6095928	0.0677	458620	0.8839	Graves' disease || id:ebi-a-GCST90018847	Graves' disease	Graves' disease || ||	TRUE	igd	0.0485	1.57217e-38	3677	10	6095928	ebi-a-GCST004454	|| id:ebi-a-GCST004454	TRUE	reported	igd	2	TRUE	high	0.0435959	167.518
	rs12799226	T	C	T	C	-0.1257	-0.0033	0.1909	0.159297	FALSE	FALSE	FALSE	ebi-a-GCST90018847	11	123390225	0.0401	458620	0.9349	Graves' disease || id:ebi-a-GCST90018847	Graves' disease	Graves' disease || ||	TRUE	igd	0.0278	7.29592e-06	3677	11	123390225	ebi-a-GCST004454	|| id:ebi-a-GCST004454	TRUE	reported	igd	2	TRUE	high	0.00552942	20.4336
	rs185231391	C	T	C	T	-0.8503	0.1337	0.0149	0.0109514	FALSE	FALSE	FALSE	ebi-a-GCST90018847	3	59359679	0.1979	458620	0.4992	Graves' disease || id:ebi-a-GCST90018847	Graves' disease	Graves' disease || ||	TRUE	igd	0.1809	1.47001e-06	3677	3	59359679	ebi-a-GCST004454	|| id:ebi-a-GCST004454	TRUE	reported	igd	2	TRUE	high	0.00597272	22.0816
	rs4733117	C	A	C	A	-0.1369	0.0119	0.164	0.164027	FALSE	FALSE	FALSE	ebi-a-GCST90018847	8	32137610	0.0287	458620	0.677599	Graves' disease || id:ebi-a-GCST90018847	Graves' disease	Graves' disease || ||	TRUE	igd	0.0292	2.627e-06	3677	8	32137610	ebi-a-GCST004454	|| id:ebi-a-GCST004454	TRUE	reported	igd	2	TRUE	high	0.00594236	21.9687
	rs56192581	A	G	A	G	0.3425	0.1299	0.0219	0.0246128	FALSE	FALSE	FALSE	ebi-a-GCST90018847	16	88262113	0.1093	458620	0.2344	Graves' disease || id:ebi-a-GCST90018847	Graves' disease	Graves' disease || ||	TRUE	igd	0.0757	6.04505e-06	3677	16	88262113	ebi-a-GCST004454	|| id:ebi-a-GCST004454	TRUE	reported	igd	2	TRUE	high	0.00553636	20.4594
	rs61705228	T	C	T	C	0.3303	-0.0008	0.0368	0.0505546	FALSE	FALSE	FALSE	ebi-a-GCST90018847	4	101196302	0.0875	458620	0.9928	Graves' disease || id:ebi-a-GCST90018847	Graves' disease	Graves' disease || ||	TRUE	igd	0.0716	3.98804e-06	3677	4	101196302	ebi-a-GCST004454	|| id:ebi-a-GCST004454	TRUE	reported	igd	2	TRUE	high	0.00575428	21.2694
	rs62305210	G	A	G	A	0.1803	0.004	0.0716	0.0874648	FALSE	FALSE	FALSE	ebi-a-GCST90018847	4	46873111	0.0611	458620	0.9473	Graves' disease || id:ebi-a-GCST90018847	Graves' disease	Graves' disease || ||	TRUE	igd	0.0399	6.72404e-06	3677	4	46873111	ebi-a-GCST004454	|| id:ebi-a-GCST004454	TRUE	reported	igd	2	TRUE	high	0.00552264	20.4084
	rs623264	G	A	G	A	0.1286	0.0229	0.7316	0.661457	FALSE	FALSE	FALSE	ebi-a-GCST90018847	19	5473120	0.0242	458620	0.345	Graves' disease || id:ebi-a-GCST90018847	Graves' disease	Graves' disease || ||	TRUE	igd	0.0288	8.24005e-06	3677	19	5473120	ebi-a-GCST004454	|| id:ebi-a-GCST004454	TRUE	reported	igd	2	TRUE	high	0.0053933	19.9279
	rs72767608	C	T	C	T	-0.2476	0.0878	0.0447	0.059168	FALSE	FALSE	FALSE	ebi-a-GCST90018847	16	17565843	0.076	458620	0.2478	Graves' disease || id:ebi-a-GCST90018847	Graves' disease	Graves' disease || ||	TRUE	igd	0.0559	8.00903e-06	3677	16	17565843	ebi-a-GCST004454	|| id:ebi-a-GCST004454	TRUE	reported	igd	2	TRUE	high	0.00530729	19.6084
	rs73001149	C	T	C	T	-0.5493	-0.2185	0.0427	0.0314739	FALSE	FALSE	FALSE	ebi-a-GCST90018847	11	100265280	0.1272	458620	0.0859409	Graves' disease || id:ebi-a-GCST90018847	Graves' disease	Graves' disease || ||	TRUE	igd	0.1213	9.21807e-06	3677	11	100265280	ebi-a-GCST004454	|| id:ebi-a-GCST004454	TRUE	reported	igd	2	TRUE	high	0.00554611	20.4956
	rs73910487	A	G	A	G	-0.2986	0.0762	0.0179	0.0163969	FALSE	FALSE	FALSE	ebi-a-GCST90018847	20	48912566	0.0993	458620	0.4427	Graves' disease || id:ebi-a-GCST90018847	Graves' disease	Graves' disease || ||	TRUE	igd	0.0676	9.80189e-06	3677	20	48912566	ebi-a-GCST004454	|| id:ebi-a-GCST004454	TRUE	reported	igd	2	TRUE	high	0.0052783	19.5007
	rs77313297	T	C	T	C	0.5403	-0.0024	0.0109	0.016539	FALSE	FALSE	FALSE	ebi-a-GCST90018847	4	41471037	0.0918	458620	0.9796	Graves' disease || id:ebi-a-GCST90018847	Graves' disease	Graves' disease || ||	TRUE	igd	0.119	6.24195e-06	3677	4	41471037	ebi-a-GCST004454	|| id:ebi-a-GCST004454	TRUE	reported	igd	2	TRUE	high	0.00557512	20.6034
	SNP	effect_allele.exposure	other_allele.exposure	effect_allele.outcome	other_allele.outcome	beta.exposure	beta.outcome	eaf.exposure	eaf.outcome	remove	palindromic	ambiguous	id.outcome	chr	pos	se.outcome	samplesize.outcome	pval.outcome	outcome	originalname.outcome	outcome.deprecated	mr_keep.outcome	data_source.outcome	chr.exposure	se.exposure	pval.exposure	samplesize.exposure	pos.exposure	id.exposure	exposure	mr_keep.exposure	pval_origin.exposure	data_source.exposure	action	mr_keep	reliability.exposure	R2	F
IL-2	rs10131977	C	T	C	T	0.1208	0.0535	0.2823	0.30968	FALSE	FALSE	FALSE	ebi-a-GCST90018847	14	30840016	0.0243	458620	0.0277997	Graves' disease || id:ebi-a-GCST90018847	Graves' disease	Graves' disease || ||	TRUE	igd	14	0.0272	9.23103e-06	3475	30840016	ebi-a-GCST004455	|| id:ebi-a-GCST004455	TRUE	reported	igd	2	TRUE	high	0.00564395	19.7127
	rs117586932	T	C	T	C	-0.4648	0.1571	0.0159	0.0151965	FALSE	FALSE	FALSE	ebi-a-GCST90018847	12	101953063	0.1418	458620	0.2677	Graves' disease || id:ebi-a-GCST90018847	Graves' disease	Graves' disease || ||	TRUE	igd	12	0.1035	7.62395e-06	3475	101953063	ebi-a-GCST004455	|| id:ebi-a-GCST004455	TRUE	reported	igd	2	TRUE	high	0.0057701	20.1559
	rs12051139	C	T	C	T	0.1131	0.0312	0.4006	0.460794	FALSE	FALSE	FALSE	ebi-a-GCST90018847	16	86918674	0.0222	458620	0.1592	Graves' disease || id:ebi-a-GCST90018847	Graves' disease	Graves' disease || ||	TRUE	igd	16	0.0247	4.76201e-06	3475	86918674	ebi-a-GCST004455	|| id:ebi-a-GCST004455	TRUE	reported	igd	2	TRUE	high	0.00599741	20.9547
	rs13412535	A	G	A	G	0.1764	0.055	0.2256	0.219221	FALSE	FALSE	FALSE	ebi-a-GCST90018847	2	224874874	0.0278	458620	0.0479601	Graves' disease || id:ebi-a-GCST90018847	Graves' disease	Graves' disease || ||	TRUE	igd	2	0.0332	1.181e-07	3475	224874874	ebi-a-GCST004455	|| id:ebi-a-GCST004455	TRUE	reported	igd	2	TRUE	high	0.00805846	28.2144
	rs150769018	A	G	A	G	0.3069	0.1238	0.0129	0.0169264	FALSE	FALSE	FALSE	ebi-a-GCST90018847	1	32934777	0.1061	458620	0.2431	Graves' disease || id:ebi-a-GCST90018847	Graves' disease	Graves' disease || ||	TRUE	igd	1	0.0698	8.73293e-06	3475	32934777	ebi-a-GCST004455	|| id:ebi-a-GCST004455	TRUE	reported	igd	2	TRUE	high	0.00553247	19.3211
	rs16836080	A	G	A	G	0.1155	0.0452	0.2922	0.280438	FALSE	FALSE	FALSE	ebi-a-GCST90018847	3	124548684	0.0247	458620	0.0670996	Graves' disease || id:ebi-a-GCST90018847	Graves' disease	Graves' disease || ||	TRUE	igd	3	0.0255	6.81099e-06	3475	124548684	ebi-a-GCST004455	|| id:ebi-a-GCST004455	TRUE	reported	igd	2	TRUE	high	0.00586911	20.5038
	rs170117	T	C	T	C	-0.1617	-0.022	0.1203	0.174132	FALSE	FALSE	FALSE	ebi-a-GCST90018847	4	55390380	0.0264	458620	0.4052	Graves' disease || id:ebi-a-GCST90018847	Graves' disease	Graves' disease || ||	TRUE	igd	4	0.0349	3.86696e-06	3475	55390380	ebi-a-GCST004455	|| id:ebi-a-GCST004455	TRUE	reported	igd	2	TRUE	high	0.0061396	21.4545
	rs17715887	T	C	T	C	0.1674	0.0281	0.0755	0.0774553	FALSE	FALSE	FALSE	ebi-a-GCST90018847	5	158284985	0.059	458620	0.6338	Graves' disease || id:ebi-a-GCST90018847	Graves' disease	Graves' disease || ||	TRUE	igd	5	0.0377	9.40394e-06	3475	158284985	ebi-a-GCST004455	|| id:ebi-a-GCST004455	TRUE	reported	igd	2	TRUE	high	0.00564178	19.7051
	rs2807544	G	A	G	A	-0.1175	-0.0303	0.5656	0.557927	FALSE	FALSE	FALSE	ebi-a-GCST90018847	1	15204245	0.0221	458620	0.1708	Graves' disease || id:ebi-a-GCST90018847	Graves' disease	Graves' disease || ||	TRUE	igd	1	0.0253	3.41201e-06	3475	15204245	ebi-a-GCST004455	|| id:ebi-a-GCST004455	TRUE	reported	igd	2	TRUE	high	0.00616868	21.5568
	rs34431714	A	G	A	G	-0.3362	0.1312	0.0229	0.0249806	FALSE	FALSE	FALSE	ebi-a-GCST90018847	17	58824617	0.1098	458620	0.2321	Graves' disease || id:ebi-a-GCST90018847	Graves' disease	Graves' disease || ||	TRUE	igd	17	0.0739	5.64703e-06	3475	58824617	ebi-a-GCST004455	|| id:ebi-a-GCST004455	TRUE	reported	igd	2	TRUE	high	0.0059207	20.685
	rs4634519	G	A	G	A	0.1261	-0.0299	0.3121	0.279363	FALSE	FALSE	FALSE	ebi-a-GCST90018847	7	67192928	0.0243	458620	0.219	Graves' disease || id:ebi-a-GCST90018847	Graves' disease	Graves' disease || ||	TRUE	igd	7	0.0269	2.76898e-06	3475	67192928	ebi-a-GCST004455	|| id:ebi-a-GCST004455	TRUE	reported	igd	2	TRUE	high	0.00628396	21.9622
	rs61335305	A	C	A	C	0.4514	-0.0506	0.0109	0.0180036	FALSE	FALSE	FALSE	ebi-a-GCST90018847	15	66453074	0.131	458620	0.6996	Graves' disease || id:ebi-a-GCST90018847	Graves' disease	Graves' disease || ||	TRUE	igd	15	0.0918	7.31897e-07	3475	66453074	ebi-a-GCST004455	|| id:ebi-a-GCST004455	TRUE	reported	igd	2	TRUE	high	0.0069099	24.1651
	rs62124990	T	G	T	G	-0.6961	0.0105	0.0159	0.0243445	FALSE	FALSE	FALSE	ebi-a-GCST90018847	2	19238636	0.1222	458620	0.9314	Graves' disease || id:ebi-a-GCST90018847	Graves' disease	Graves' disease || ||	TRUE	igd	2	0.1495	3.21899e-06	3475	19238636	ebi-a-GCST004455	|| id:ebi-a-GCST004455	TRUE	reported	igd	2	TRUE	high	0.00620019	21.6676
	rs7615304	G	A	G	A	0.1172	-0.0204	0.6511	0.644512	FALSE	FALSE	FALSE	ebi-a-GCST90018847	3	156675703	0.0232	458620	0.3795	Graves' disease || id:ebi-a-GCST90018847	Graves' disease	Graves' disease || ||	TRUE	igd	3	0.0242	1.21001e-06	3475	156675703	ebi-a-GCST004455	|| id:ebi-a-GCST004455	TRUE	reported	igd	2	TRUE	high	0.00670422	23.4409
	rs77351942	C	T	C	T	0.5326	-0.0538	0.0209	0.0174296	FALSE	FALSE	FALSE	ebi-a-GCST90018847	8	54203556	0.1503	458620	0.7205	Graves' disease || id:ebi-a-GCST90018847	Graves' disease	Graves' disease || ||	TRUE	igd	8	0.12	7.19002e-06	3475	54203556	ebi-a-GCST004455	|| id:ebi-a-GCST004455	TRUE	reported	igd	2	TRUE	high	0.00563677	19.6875
	rs80336398	C	T	C	T	-0.4001	0.1015	0.0209	0.0175343	FALSE	FALSE	FALSE	ebi-a-GCST90018847	3	64060934	0.1209	458620	0.4011	Graves' disease || id:ebi-a-GCST90018847	Graves' disease	Graves' disease || ||	TRUE	igd	3	0.0858	2.81702e-06	3475	64060934	ebi-a-GCST004455	|| id:ebi-a-GCST004455	TRUE	reported	igd	2	TRUE	high	0.00621868	21.7326
	SNP	effect_allele.exposure	other_allele.exposure	effect_allele.outcome	other_allele.outcome	beta.exposure	beta.outcome	eaf.exposure	eaf.outcome	remove	palindromic	ambiguous	id.outcome	chr	pos	se.outcome	samplesize.outcome	pval.outcome	outcome	originalname.outcome	outcome.deprecated	mr_keep.outcome	data_source.outcome	proxy.outcome	target_snp.outcome	proxy_snp.outcome	target_a1.outcome	target_a2.outcome	proxy_a1.outcome	proxy_a2.outcome	samplesize.exposure	pval.exposure	se.exposure	chr.exposure	pos.exposure	id.exposure	exposure	mr_keep.exposure	pval_origin.exposure	data_source.exposure	action	mr_keep	reliability.exposure	R2	F
IFN-γ	rs10487554	A	G	A	G	-0.0895	-0.0079	0.2624	0.218009	FALSE	FALSE	FALSE	ebi-a-GCST90018847	7	149367686	0.0328	458620	0.8086	Graves' disease || id:ebi-a-GCST90018847	Graves' disease	Graves' disease || ||	TRUE	igd								7701	1.087e-06	0.0183	7	149367686	ebi-a-GCST004456	|| id:ebi-a-GCST004456	TRUE	reported	igd	2	TRUE	high	0.00309635	23.9128
	rs112783231	A	G	A	G	-0.2408	0.1096	0.0288	0.0212964	FALSE	FALSE	FALSE	ebi-a-GCST90018847	8	68123274	0.2377	458620	0.6446	Graves' disease || id:ebi-a-GCST90018847	Graves' disease	Graves' disease || ||	TRUE	igd								7701	1.95501e-06	0.0511	8	68123274	ebi-a-GCST004456	|| id:ebi-a-GCST004456	TRUE	reported	igd	2	TRUE	high	0.00287524	22.2003
	rs113600793	A	C	A	C	0.1829	-0.0774	0.0398	0.05802	FALSE	FALSE	FALSE	ebi-a-GCST90018847	17	45620741	0.0894	458620	0.3866	Graves' disease || id:ebi-a-GCST90018847	Graves' disease	Graves' disease || ||	TRUE	igd	TRUE	rs113600793	rs113048301	A	C	G	A	7701	8.94994e-07	0.0373	17	45461461	ebi-a-GCST004456	|| id:ebi-a-GCST004456	TRUE	reported	igd	2	TRUE	high	0.0031125	24.0379
	rs115729819	G	A	G	A	-0.2484	0.1303	0.0209	0.0179132	FALSE	FALSE	FALSE	ebi-a-GCST90018847	4	169704667	0.1159	458620	0.2607	Graves' disease || id:ebi-a-GCST90018847	Graves' disease	Graves' disease || ||	TRUE	igd								7701	1.38201e-06	0.0515	4	169704667	ebi-a-GCST004456	|| id:ebi-a-GCST004456	TRUE	reported	igd	2	TRUE	high	0.00301184	23.2582
	rs11843756	G	T	G	T	-0.184	-0.0677	0.0288	0.039146	FALSE	FALSE	FALSE	ebi-a-GCST90018847	13	49254892	0.0487	458620	0.1645	Graves' disease || id:ebi-a-GCST90018847	Graves' disease	Graves' disease || ||	TRUE	igd								7701	3.08901e-06	0.0393	13	49254892	ebi-a-GCST004456	|| id:ebi-a-GCST004456	TRUE	reported	igd	2	TRUE	high	0.00283837	21.9148
	rs12420286	C	T	C	T	-0.2376	0.0125	0.0288	0.0391139	FALSE	FALSE	FALSE	ebi-a-GCST90018847	11	103777894	0.098	458620	0.8982	Graves' disease || id:ebi-a-GCST90018847	Graves' disease	Graves' disease || ||	TRUE	igd								7701	2.083e-06	0.0501	11	103777894	ebi-a-GCST004456	|| id:ebi-a-GCST004456	TRUE	reported	igd	2	TRUE	high	0.00291208	22.4856
	rs142783128	T	C	T	C	-0.1894	-0.257	0.0199	0.02158	FALSE	FALSE	FALSE	ebi-a-GCST90018847	5	26238553	0.0999	458620	0.01007	Graves' disease || id:ebi-a-GCST90018847	Graves' disease	Graves' disease || ||	TRUE	igd								7701	8.03193e-06	0.0429	5	26238553	ebi-a-GCST004456	|| id:ebi-a-GCST004456	TRUE	reported	igd	2	TRUE	high	0.00252465	19.4864
	rs1867282	T	C	T	C	0.0774	0.0222	0.326	0.420131	FALSE	FALSE	FALSE	ebi-a-GCST90018847	9	102172147	0.0225	458620	0.3241	Graves' disease || id:ebi-a-GCST90018847	Graves' disease	Graves' disease || ||	TRUE	igd								7701	3.15203e-06	0.0166	9	102172147	ebi-a-GCST004456	|| id:ebi-a-GCST004456	TRUE	reported	igd	2	TRUE	high	0.0028151	21.7347
	rs2073438	A	G	A	G	0.0898	-0.0046	0.2714	0.279447	FALSE	FALSE	FALSE	ebi-a-GCST90018847	17	6900076	0.0247	458620	0.8529	Graves' disease || id:ebi-a-GCST90018847	Graves' disease	Graves' disease || ||	TRUE	igd								7701	1.67598e-06	0.0188	17	6900076	ebi-a-GCST004456	|| id:ebi-a-GCST004456	TRUE	reported	igd	2	TRUE	high	0.00295396	22.8099
	rs72910442	T	C	T	C	0.282	-0.0533	0.0199	0.0137237	FALSE	FALSE	FALSE	ebi-a-GCST90018847	1	58697657	0.0896	458620	0.5516	Graves' disease || id:ebi-a-GCST90018847	Graves' disease	Graves' disease || ||	TRUE	igd								7701	6.02102e-06	0.0623	1	58697657	ebi-a-GCST004456	|| id:ebi-a-GCST004456	TRUE	reported	igd	2	TRUE	high	0.00265351	20.4837
	rs74148555	T	C	T	C	-0.3732	-0.037	0.0527	0.0200489	FALSE	FALSE	FALSE	ebi-a-GCST90018847	10	92079842	0.1161	458620	0.749899	Graves' disease || id:ebi-a-GCST90018847	Graves' disease	Graves' disease || ||	TRUE	igd								7701	2.635e-06	0.0774	10	92079842	ebi-a-GCST004456	|| id:ebi-a-GCST004456	TRUE	reported	igd	2	TRUE	high	0.00300985	23.2428
	rs78296352	T	G	T	G	0.343	0.19	0.0288	0.0324641	FALSE	FALSE	FALSE	ebi-a-GCST90018847	1	22821844	0.1231	458620	0.1227	Graves' disease || id:ebi-a-GCST90018847	Graves' disease	Graves' disease || ||	TRUE	igd								7701	1.38299e-07	0.0652	1	22821844	ebi-a-GCST004456	|| id:ebi-a-GCST004456	TRUE	reported	igd	2	TRUE	high	0.00358087	27.6682
	SNP	effect_allele.exposure	other_allele.exposure	effect_allele.outcome	other_allele.outcome	beta.exposure	beta.outcome	eaf.exposure	eaf.outcome	remove	palindromic	ambiguous	id.outcome	chr	pos	se.outcome	samplesize.outcome	pval.outcome	outcome	originalname.outcome	outcome.deprecated	mr_keep.outcome	data_source.outcome	pval.exposure	se.exposure	samplesize.exposure	chr.exposure	pos.exposure	id.exposure	exposure	mr_keep.exposure	pval_origin.exposure	data_source.exposure	action	mr_keep	reliability.exposure	R2	F
GROα	rs1113500	T	G	T	G	0.1174	0.0135	0.6302	0.576805	FALSE	FALSE	FALSE	ebi-a-GCST90018847	1	108595442	0.022	458620	0.5396	Graves' disease || id:ebi-a-GCST90018847	Graves' disease	Graves' disease || ||	TRUE	igd	1.57101e-06	0.0244	3505	1	108595442	ebi-a-GCST004457	|| id:ebi-a-GCST004457	TRUE	reported	igd	2	TRUE	high	0.0065616	23.1371
	rs111596460	T	C	T	C	-0.3126	0.0964	0.0417	0.0337397	FALSE	FALSE	FALSE	ebi-a-GCST90018847	15	102147480	0.0734	458620	0.1891	Graves' disease || id:ebi-a-GCST90018847	Graves' disease	Graves' disease || ||	TRUE	igd	9.62609e-06	0.0707	3505	15	102147480	ebi-a-GCST004457	|| id:ebi-a-GCST004457	TRUE	reported	igd	2	TRUE	high	0.00554671	19.5385
	rs114262236	A	G	A	G	-0.4187	0.1529	0.0278	0.0329601	FALSE	FALSE	FALSE	ebi-a-GCST90018847	2	242009916	0.1	458620	0.1261	Graves' disease || id:ebi-a-GCST90018847	Graves' disease	Graves' disease || ||	TRUE	igd	5.19505e-06	0.093	3505	2	242009916	ebi-a-GCST004457	|| id:ebi-a-GCST004457	TRUE	reported	igd	2	TRUE	high	0.00574973	20.2578
	rs114991247	C	T	C	T	0.2092	-0.082	0.0596	0.0427396	FALSE	FALSE	FALSE	ebi-a-GCST90018847	6	32583504	0.0482	458620	0.0889508	Graves' disease || id:ebi-a-GCST90018847	Graves' disease	Graves' disease || ||	TRUE	igd	7.58805e-06	0.0467	3505	6	32583504	ebi-a-GCST004457	|| id:ebi-a-GCST004457	TRUE	reported	igd	2	TRUE	high	0.00569275	20.0559
	rs11715515	A	C	A	C	-0.1717	-0.1225	0.1262	0.114749	FALSE	FALSE	FALSE	ebi-a-GCST90018847	3	113077336	0.0557	458620	0.0278798	Graves' disease || id:ebi-a-GCST90018847	Graves' disease	Graves' disease || ||	TRUE	igd	6.718e-06	0.0382	3505	3	113077336	ebi-a-GCST004457	|| id:ebi-a-GCST004457	TRUE	reported	igd	2	TRUE	high	0.00573099	20.1914
	rs118158560	A	G	A	G	0.2703	-0.1152	0.0626	0.0582895	FALSE	FALSE	FALSE	ebi-a-GCST90018847	7	38146610	0.1418	458620	0.4165	Graves' disease || id:ebi-a-GCST90018847	Graves' disease	Graves' disease || ||	TRUE	igd	3.42003e-06	0.0594	3505	7	38146610	ebi-a-GCST004457	|| id:ebi-a-GCST004457	TRUE	reported	igd	2	TRUE	high	0.00587318	20.6953
	rs12075	A	G	A	G	0.3751	-0.0166	0.6024	0.438617	FALSE	FALSE	FALSE	ebi-a-GCST90018847	1	159175354	0.0279	458620	0.5517	Graves' disease || id:ebi-a-GCST90018847	Graves' disease	Graves' disease || ||	TRUE	igd	1.24394e-55	0.0237	3505	1	159175354	ebi-a-GCST004457	|| id:ebi-a-GCST004457	TRUE	reported	igd	2	TRUE	high	0.0667007	250.351
	rs140734053	A	G	A	G	0.7257	0.0338	0.0249	0.0151683	FALSE	FALSE	FALSE	ebi-a-GCST90018847	10	5401459	0.1672	458620	0.8398	Graves' disease || id:ebi-a-GCST90018847	Graves' disease	Graves' disease || ||	TRUE	igd	3.578e-06	0.1561	3505	10	5401459	ebi-a-GCST004457	|| id:ebi-a-GCST004457	TRUE	reported	igd	2	TRUE	high	0.00612845	21.6003
	rs17137580	G	A	G	A	0.3465	-0.108	0.0298	0.0214574	FALSE	FALSE	FALSE	ebi-a-GCST90018847	5	114588633	0.111	458620	0.3305	Graves' disease || id:ebi-a-GCST90018847	Graves' disease	Graves' disease || ||	TRUE	igd	8.47793e-06	0.0779	3505	5	114588633	ebi-a-GCST004457	|| id:ebi-a-GCST004457	TRUE	reported	igd	2	TRUE	high	0.00561305	19.7735
	rs185768063	G	A	G	A	-0.3998	0.0121	0.0139	0.0139016	FALSE	FALSE	FALSE	ebi-a-GCST90018847	6	16494983	0.1241	458620	0.9226	Graves' disease || id:ebi-a-GCST90018847	Graves' disease	Graves' disease || ||	TRUE	igd	1.456e-07	0.076	3505	6	16494983	ebi-a-GCST004457	|| id:ebi-a-GCST004457	TRUE	reported	igd	2	TRUE	high	0.00783348	27.6573
	rs188345231	T	C	T	C	0.623	-0.0361	0.0119	0.0196853	FALSE	FALSE	FALSE	ebi-a-GCST90018847	8	41437350	0.2433	458620	0.8821	Graves' disease || id:ebi-a-GCST90018847	Graves' disease	Graves' disease || ||	TRUE	igd	4.342e-06	0.1323	3505	8	41437350	ebi-a-GCST004457	|| id:ebi-a-GCST004457	TRUE	reported	igd	2	TRUE	high	0.0062868	22.162
	rs2422841	A	G	A	G	-0.1657	0.0269	0.8767	0.878895	FALSE	FALSE	FALSE	ebi-a-GCST90018847	20	3080352	0.0525	458620	0.6086	Graves' disease || id:ebi-a-GCST90018847	Graves' disease	Graves' disease || ||	TRUE	igd	4.65597e-06	0.0361	3505	20	3080352	ebi-a-GCST004457	|| id:ebi-a-GCST004457	TRUE	reported	igd	2	TRUE	high	0.00597503	21.0563
	rs2836049	T	C	T	C	0.1896	-0.0117	0.0785	0.0780813	FALSE	FALSE	FALSE	ebi-a-GCST90018847	21	39284637	0.0415	458620	0.778099	Graves' disease || id:ebi-a-GCST90018847	Graves' disease	Graves' disease || ||	TRUE	igd	6.94704e-06	0.0423	3505	21	39284637	ebi-a-GCST004457	|| id:ebi-a-GCST004457	TRUE	reported	igd	2	TRUE	high	0.00569935	20.0793
	rs508977	G	T	G	T	0.3802	-0.0095	0.2336	0.305277	FALSE	FALSE	FALSE	ebi-a-GCST90018847	4	74762383	0.0229	458620	0.676901	Graves' disease || id:ebi-a-GCST90018847	Graves' disease	Graves' disease || ||	TRUE	igd	7.55788e-42	0.028	3505	4	74762383	ebi-a-GCST004457	|| id:ebi-a-GCST004457	TRUE	reported	igd	2	TRUE	high	0.0499753	184.272
	rs62024303	G	A	G	A	0.3053	0.1021	0.0457	0.043143	FALSE	FALSE	FALSE	ebi-a-GCST90018847	15	88871162	0.0867	458620	0.2386	Graves' disease || id:ebi-a-GCST90018847	Graves' disease	Graves' disease || ||	TRUE	igd	4.40798e-06	0.0666	3505	15	88871162	ebi-a-GCST004457	|| id:ebi-a-GCST004457	TRUE	reported	igd	2	TRUE	high	0.00595966	21.0018
	rs722178	T	C	T	C	0.126	-0.0059	0.7753	0.757466	FALSE	FALSE	FALSE	ebi-a-GCST90018847	13	93142362	0.026	458620	0.8211	Graves' disease || id:ebi-a-GCST90018847	Graves' disease	Graves' disease || ||	TRUE	igd	6.23606e-06	0.0279	3505	13	93142362	ebi-a-GCST004457	|| id:ebi-a-GCST004457	TRUE	reported	igd	2	TRUE	high	0.00578529	20.3838
	rs78653452	T	G	T	G	-0.7362	0.0005	0.0119	0.0431719	FALSE	FALSE	FALSE	ebi-a-GCST90018847	20	9762055	0.0419	458620	0.9902	Graves' disease || id:ebi-a-GCST90018847	Graves' disease	Graves' disease || ||	TRUE	igd	1.20801e-06	0.1558	3505	20	9762055	ebi-a-GCST004457	|| id:ebi-a-GCST004457	TRUE	reported	igd	2	TRUE	high	0.0063301	22.3156
	SNP	effect_allele.exposure	other_allele.exposure	effect_allele.outcome	other_allele.outcome	beta.exposure	beta.outcome	eaf.exposure	eaf.outcome	remove	palindromic	ambiguous	id.outcome	chr	pos	se.outcome	samplesize.outcome	pval.outcome	outcome	originalname.outcome	outcome.deprecated	mr_keep.outcome	data_source.outcome	pos.exposure	samplesize.exposure	chr.exposure	pval.exposure	se.exposure	id.exposure	exposure	mr_keep.exposure	pval_origin.exposure	data_source.exposure	action	mr_keep	reliability.exposure	R2	F
GCSF	rs114588192	T	C	T	C	0.2872	0.0565	0.0219	0.0320993	FALSE	FALSE	FALSE	ebi-a-GCST90018847	5	146490228	0.1054	458620	0.5918	Graves' disease || id:ebi-a-GCST90018847	Graves' disease	Graves' disease || ||	TRUE	igd	146490228	7904	5	7.76801e-06	0.0641	ebi-a-GCST004458	|| id:ebi-a-GCST004458	TRUE	reported	igd	2	TRUE	high	0.0025334	20.0698
	rs115256310	G	A	G	A	0.6821	0.1162	0.0199	0.0144133	FALSE	FALSE	FALSE	ebi-a-GCST90018847	5	71399691	0.1789	458620	0.515901	Graves' disease || id:ebi-a-GCST90018847	Graves' disease	Graves' disease || ||	TRUE	igd	71399691	7904	5	6.72605e-07	0.136	ebi-a-GCST004458	|| id:ebi-a-GCST004458	TRUE	reported	igd	2	TRUE	high	0.00317243	25.1483
	rs117261691	T	C	T	C	0.1297	0.0415	0.0348	0.0373963	FALSE	FALSE	FALSE	ebi-a-GCST90018847	19	28821194	0.0726	458620	0.5675	Graves' disease || id:ebi-a-GCST90018847	Graves' disease	Graves' disease || ||	TRUE	igd	28821194	7904	19	7.30096e-06	0.0288	ebi-a-GCST004458	|| id:ebi-a-GCST004458	TRUE	reported	igd	2	TRUE	high	0.00255938	20.2761
	rs11903143	G	A	G	A	-0.087	0.0403	0.2575	0.227151	FALSE	FALSE	FALSE	ebi-a-GCST90018847	2	29592460	0.0299	458620	0.1775	Graves' disease || id:ebi-a-GCST90018847	Graves' disease	Graves' disease || ||	TRUE	igd	29592460	7904	2	6.35199e-07	0.0176	ebi-a-GCST004458	|| id:ebi-a-GCST004458	TRUE	reported	igd	2	TRUE	high	0.00308195	24.4289
	rs147128865	T	C	T	C	0.27	0.0621	0.0129	0.0174359	FALSE	FALSE	FALSE	ebi-a-GCST90018847	9	34972766	0.1272	458620	0.6254	Graves' disease || id:ebi-a-GCST90018847	Graves' disease	Graves' disease || ||	TRUE	igd	34972766	7904	9	4.923e-06	0.0587	ebi-a-GCST004458	|| id:ebi-a-GCST004458	TRUE	reported	igd	2	TRUE	high	0.00266958	21.1515
	rs1817411	T	C	T	C	0.089	0.009	0.327	0.282186	FALSE	FALSE	FALSE	ebi-a-GCST90018847	8	98598328	0.0239	458620	0.7069	Graves' disease || id:ebi-a-GCST90018847	Graves' disease	Graves' disease || ||	TRUE	igd	98598328	7904	8	3.09899e-06	0.0191	ebi-a-GCST004458	|| id:ebi-a-GCST004458	TRUE	reported	igd	2	TRUE	high	0.00273952	21.7072
	rs1941489	T	G	T	G	-0.0779	0.0103	0.3569	0.3022	FALSE	FALSE	FALSE	ebi-a-GCST90018847	18	6566729	0.0318	458620	0.746299	Graves' disease || id:ebi-a-GCST90018847	Graves' disease	Graves' disease || ||	TRUE	igd	6566729	7904	18	5.18e-06	0.0171	ebi-a-GCST004458	|| id:ebi-a-GCST004458	TRUE	reported	igd	2	TRUE	high	0.00261877	20.7478
	rs2671444	A	G	A	G	-0.0784	-0.0055	0.6352	0.676903	FALSE	FALSE	FALSE	ebi-a-GCST90018847	12	101552075	0.0247	458620	0.8234	Graves' disease || id:ebi-a-GCST90018847	Graves' disease	Graves' disease || ||	TRUE	igd	101552075	7904	12	2.48399e-06	0.0166	ebi-a-GCST004458	|| id:ebi-a-GCST004458	TRUE	reported	igd	2	TRUE	high	0.00281414	22.3001
	rs586313	C	T	C	T	0.0845	0.0088	0.7714	0.757714	FALSE	FALSE	FALSE	ebi-a-GCST90018847	11	133874712	0.0258	458620	0.7345	Graves' disease || id:ebi-a-GCST90018847	Graves' disease	Graves' disease || ||	TRUE	igd	133874712	7904	11	6.68898e-06	0.0188	ebi-a-GCST004458	|| id:ebi-a-GCST004458	TRUE	reported	igd	2	TRUE	high	0.00254942	20.197
	rs6446626	A	G	A	G	-0.0725	0.0057	0.5716	0.435515	FALSE	FALSE	FALSE	ebi-a-GCST90018847	4	7823171	0.029	458620	0.8431	Graves' disease || id:ebi-a-GCST90018847	Graves' disease	Graves' disease || ||	TRUE	igd	7823171	7904	4	5.57199e-06	0.016	ebi-a-GCST004458	|| id:ebi-a-GCST004458	TRUE	reported	igd	2	TRUE	high	0.00259097	20.527
	rs74148555	T	C	T	C	-0.3715	-0.037	0.0527	0.0200489	FALSE	FALSE	FALSE	ebi-a-GCST90018847	10	92079842	0.1161	458620	0.749899	Graves' disease || id:ebi-a-GCST90018847	Graves' disease	Graves' disease || ||	TRUE	igd	92079842	7904	10	1.55099e-06	0.0755	ebi-a-GCST004458	|| id:ebi-a-GCST004458	TRUE	reported	igd	2	TRUE	high	0.00305386	24.2055
	rs76287671	T	C	T	C	0.0938	-0.0584	0.1909	0.205473	FALSE	FALSE	FALSE	ebi-a-GCST90018847	19	44122296	0.0422	458620	0.1667	Graves' disease || id:ebi-a-GCST90018847	Graves' disease	Graves' disease || ||	TRUE	igd	44122296	7904	19	6.92102e-07	0.0189	ebi-a-GCST004458	|| id:ebi-a-GCST004458	TRUE	reported	igd	2	TRUE	high	0.00310659	24.6248
	rs77318030	C	T	C	T	0.2045	0.0305	0.0517	0.0529773	FALSE	FALSE	FALSE	ebi-a-GCST90018847	19	55055897	0.0851	458620	0.7198	Graves' disease || id:ebi-a-GCST90018847	Graves' disease	Graves' disease || ||	TRUE	igd	55055897	7904	19	2.21101e-06	0.0428	ebi-a-GCST004458	|| id:ebi-a-GCST004458	TRUE	reported	igd	2	TRUE	high	0.00288005	22.8239
	rs9785172	C	A	C	A	-0.3273	0.0813	0.0268	0.0223947	FALSE	FALSE	FALSE	ebi-a-GCST90018847	8	41631481	0.082	458620	0.3214	Graves' disease || id:ebi-a-GCST90018847	Graves' disease	Graves' disease || ||	TRUE	igd	41631481	7904	8	7.39095e-06	0.0725	ebi-a-GCST004458	|| id:ebi-a-GCST004458	TRUE	reported	igd	2	TRUE	high	0.00257188	20.3754
	SNP	effect_allele.exposure	other_allele.exposure	effect_allele.outcome	other_allele.outcome	beta.exposure	beta.outcome	eaf.exposure	eaf.outcome	remove	palindromic	ambiguous	id.outcome	chr	pos	se.outcome	samplesize.outcome	pval.outcome	outcome	originalname.outcome	outcome.deprecated	mr_keep.outcome	data_source.outcome	se.exposure	pval.exposure	samplesize.exposure	chr.exposure	pos.exposure	id.exposure	exposure	mr_keep.exposure	pval_origin.exposure	data_source.exposure	action	mr_keep	reliability.exposure	R2	F
bFGF	rs112254257	C	T	C	T	0.2753	0.0448	0.0129	0.0138693	FALSE	FALSE	FALSE	ebi-a-GCST90018847	5	51675264	0.097	458620	0.6447	Graves' disease || id:ebi-a-GCST90018847	Graves' disease	Graves' disease || ||	TRUE	igd	0.0636	6.91003e-06	7565	5	51675264	ebi-a-GCST004459	|| id:ebi-a-GCST004459	TRUE	reported	igd	2	TRUE	high	0.00247067	18.732
	rs1144789	G	A	G	A	0.0739	-0.0253	0.5616	0.564874	FALSE	FALSE	FALSE	ebi-a-GCST90018847	11	65389631	0.0221	458620	0.2527	Graves' disease || id:ebi-a-GCST90018847	Graves' disease	Graves' disease || ||	TRUE	igd	0.0164	6.49501e-06	7565	11	65389631	ebi-a-GCST004459	|| id:ebi-a-GCST004459	TRUE	reported	igd	2	TRUE	high	0.00267688	20.2995
	rs13131381	C	T	C	T	-0.1163	-0.011	0.1779	0.17543	FALSE	FALSE	FALSE	ebi-a-GCST90018847	4	187912810	0.0504	458620	0.8275	Graves' disease || id:ebi-a-GCST90018847	Graves' disease	Graves' disease || ||	TRUE	igd	0.0261	8.40795e-06	7565	4	187912810	ebi-a-GCST004459	|| id:ebi-a-GCST004459	TRUE	reported	igd	2	TRUE	high	0.00261777	19.8501
	rs13412535	A	G	A	G	-0.1112	0.055	0.2256	0.219221	FALSE	FALSE	FALSE	ebi-a-GCST90018847	2	224874874	0.0278	458620	0.0479601	Graves' disease || id:ebi-a-GCST90018847	Graves' disease	Graves' disease || ||	TRUE	igd	0.0225	7.34497e-07	7565	2	224874874	ebi-a-GCST004459	|| id:ebi-a-GCST004459	TRUE	reported	igd	2	TRUE	high	0.00321837	24.4191
	rs145577605	A	G	A	G	0.2081	0.2595	0.0109	0.00642891	FALSE	FALSE	FALSE	ebi-a-GCST90018847	6	27610011	0.4287	458620	0.544999	Graves' disease || id:ebi-a-GCST90018847	Graves' disease	Graves' disease || ||	TRUE	igd	0.0428	9.63896e-07	7565	6	27610011	ebi-a-GCST004459	|| id:ebi-a-GCST004459	TRUE	reported	igd	2	TRUE	high	0.00311525	23.6342
	rs145771899	A	G	A	G	0.3379	-0.1747	0.0119	0.0094562	FALSE	FALSE	FALSE	ebi-a-GCST90018847	1	58808078	0.1752	458620	0.3186	Graves' disease || id:ebi-a-GCST90018847	Graves' disease	Graves' disease || ||	TRUE	igd	0.076	8.11802e-06	7565	1	58808078	ebi-a-GCST004459	|| id:ebi-a-GCST004459	TRUE	reported	igd	2	TRUE	high	0.0026062	19.7622
	rs1530455	C	T	C	T	-0.0777	0.0124	0.5915	0.633051	FALSE	FALSE	FALSE	ebi-a-GCST90018847	3	122854899	0.0234	458620	0.597	Graves' disease || id:ebi-a-GCST90018847	Graves' disease	Graves' disease || ||	TRUE	igd	0.0175	8.87892e-06	7565	3	122854899	ebi-a-GCST004459	|| id:ebi-a-GCST004459	TRUE	reported	igd	2	TRUE	high	0.00259912	19.7084
	rs2292368	T	C	T	C	-0.0825	-0.0098	0.2455	0.268472	FALSE	FALSE	FALSE	ebi-a-GCST90018847	10	14050695	0.0235	458620	0.6767	Graves' disease || id:ebi-a-GCST90018847	Graves' disease	Graves' disease || ||	TRUE	igd	0.0184	7.36699e-06	7565	10	14050695	ebi-a-GCST004459	|| id:ebi-a-GCST004459	TRUE	reported	igd	2	TRUE	high	0.0026504	20.0982
	rs62305808	A	C	A	C	-0.092	-0.0076	0.2227	0.200971	FALSE	FALSE	FALSE	ebi-a-GCST90018847	4	60515628	0.0305	458620	0.8026	Graves' disease || id:ebi-a-GCST90018847	Graves' disease	Graves' disease || ||	TRUE	igd	0.0207	8.23797e-06	7565	4	60515628	ebi-a-GCST004459	|| id:ebi-a-GCST004459	TRUE	reported	igd	2	TRUE	high	0.00260432	19.7479
	rs747334	G	A	G	A	-0.0751	0.0041	0.5219	0.587275	FALSE	FALSE	FALSE	ebi-a-GCST90018847	10	92744744	0.024	458620	0.8632	Graves' disease || id:ebi-a-GCST90018847	Graves' disease	Graves' disease || ||	TRUE	igd	0.0164	4.52804e-06	7565	10	92744744	ebi-a-GCST004459	|| id:ebi-a-GCST004459	TRUE	reported	igd	2	TRUE	high	0.00276427	20.9642
	rs75168112	C	T	C	T	0.1001	0.0356	0.1779	0.15047	FALSE	FALSE	FALSE	ebi-a-GCST90018847	18	71086067	0.0466	458620	0.445	Graves' disease || id:ebi-a-GCST90018847	Graves' disease	Graves' disease || ||	TRUE	igd	0.0214	2.99902e-06	7565	18	71086067	ebi-a-GCST004459	|| id:ebi-a-GCST004459	TRUE	reported	igd	2	TRUE	high	0.00288388	21.8739
	rs78695355	T	C	T	C	-0.1876	0.1534	0.0288	0.0271567	FALSE	FALSE	FALSE	ebi-a-GCST90018847	1	109430060	0.1058	458620	0.1471	Graves' disease || id:ebi-a-GCST90018847	Graves' disease	Graves' disease || ||	TRUE	igd	0.0423	9.25891e-06	7565	1	109430060	ebi-a-GCST004459	|| id:ebi-a-GCST004459	TRUE	reported	igd	2	TRUE	high	0.00259327	19.6639
	rs78873483	A	G	A	G	0.1287	-0.0333	0.0944	0.110039	FALSE	FALSE	FALSE	ebi-a-GCST90018847	17	46788673	0.0561	458620	0.5531	Graves' disease || id:ebi-a-GCST90018847	Graves' disease	Graves' disease || ||	TRUE	igd	0.0283	5.427e-06	7565	17	46788673	ebi-a-GCST004459	|| id:ebi-a-GCST004459	TRUE	reported	igd	2	TRUE	high	0.0027264	20.6761
	rs9907295	T	C	T	C	-0.1319	0.0012	0.0964	0.126011	FALSE	FALSE	FALSE	ebi-a-GCST90018847	17	34257313	0.0297	458620	0.968	Graves' disease || id:ebi-a-GCST90018847	Graves' disease	Graves' disease || ||	TRUE	igd	0.0269	7.94804e-07	7565	17	34257313	ebi-a-GCST004459	|| id:ebi-a-GCST004459	TRUE	reported	igd	2	TRUE	high	0.00316809	24.0364
	SNP	effect_allele.exposure	other_allele.exposure	effect_allele.outcome	other_allele.outcome	beta.exposure	beta.outcome	eaf.exposure	eaf.outcome	remove	palindromic	ambiguous	id.outcome	chr	pos	se.outcome	samplesize.outcome	pval.outcome	outcome	originalname.outcome	outcome.deprecated	mr_keep.outcome	data_source.outcome	chr.exposure	samplesize.exposure	se.exposure	pval.exposure	pos.exposure	id.exposure	exposure	mr_keep.exposure	pval_origin.exposure	data_source.exposure	action	mr_keep	reliability.exposure	R2	F
Eotaxin	rs11087905	A	C	A	C	0.0941	-0.0018	0.3419	0.421097	FALSE	FALSE	FALSE	ebi-a-GCST90018847	21	25505329	0.0253	458620	0.9423	Graves' disease || id:ebi-a-GCST90018847	Graves' disease	Graves' disease || ||	TRUE	igd	21	8153	0.0189	5.47697e-07	25505329	ebi-a-GCST004460	|| id:ebi-a-GCST004460	TRUE	reported	igd	2	TRUE	high	0.00303124	24.7827
	rs112347425	T	C	T	C	0.158	-0.0724	0.1074	0.0972614	FALSE	FALSE	FALSE	ebi-a-GCST90018847	3	46460888	0.0612	458620	0.2372	Graves' disease || id:ebi-a-GCST90018847	Graves' disease	Graves' disease || ||	TRUE	igd	3	8153	0.0277	8.64709e-09	46460888	ebi-a-GCST004460	|| id:ebi-a-GCST004460	TRUE	reported	igd	2	TRUE	high	0.00397473	32.5273
	rs11253668	A	G	A	G	0.0797	-0.0085	0.1938	0.209238	FALSE	FALSE	FALSE	ebi-a-GCST90018847	10	15925966	0.041	458620	0.8352	Graves' disease || id:ebi-a-GCST90018847	Graves' disease	Graves' disease || ||	TRUE	igd	10	8153	0.018	8.91703e-06	15925966	ebi-a-GCST004460	|| id:ebi-a-GCST004460	TRUE	reported	igd	2	TRUE	high	0.00239889	19.6004
	rs112742093	C	T	C	T	0.0755	0.0031	0.173	0.237122	FALSE	FALSE	FALSE	ebi-a-GCST90018847	7	75800597	0.0239	458620	0.8964	Graves' disease || id:ebi-a-GCST90018847	Graves' disease	Graves' disease || ||	TRUE	igd	7	8153	0.0168	6.66699e-06	75800597	ebi-a-GCST004460	|| id:ebi-a-GCST004460	TRUE	reported	igd	2	TRUE	high	0.00247106	20.1915
	rs12075	A	G	A	G	0.1671	-0.0166	0.6024	0.438617	FALSE	FALSE	FALSE	ebi-a-GCST90018847	1	159175354	0.0279	458620	0.5517	Graves' disease || id:ebi-a-GCST90018847	Graves' disease	Graves' disease || ||	TRUE	igd	1	8153	0.0156	1.33199e-26	159175354	ebi-a-GCST004460	|| id:ebi-a-GCST004460	TRUE	reported	igd	2	TRUE	high	0.0138777	114.709
	rs12386893	T	G	T	G	0.0788	-0.0466	0.5964	0.651894	FALSE	FALSE	FALSE	ebi-a-GCST90018847	8	140280790	0.0256	458620	0.0684999	Graves' disease || id:ebi-a-GCST90018847	Graves' disease	Graves' disease || ||	TRUE	igd	8	8153	0.0178	9.32803e-06	140280790	ebi-a-GCST004460	|| id:ebi-a-GCST004460	TRUE	reported	igd	2	TRUE	high	0.00239802	19.5932
	rs1402031	C	T	C	T	0.113	0.0696	0.8449	0.861425	FALSE	FALSE	FALSE	ebi-a-GCST90018847	4	25595530	0.0378	458620	0.0657794	Graves' disease || id:ebi-a-GCST90018847	Graves' disease	Graves' disease || ||	TRUE	igd	4	8153	0.0256	8.63098e-06	25595530	ebi-a-GCST004460	|| id:ebi-a-GCST004460	TRUE	reported	igd	2	TRUE	high	0.00238409	19.4792
	rs144029336	A	G	A	G	0.4551	-0.1167	0.0119	0.0103983	FALSE	FALSE	FALSE	ebi-a-GCST90018847	14	102209563	0.1859	458620	0.5301	Graves' disease || id:ebi-a-GCST90018847	Graves' disease	Graves' disease || ||	TRUE	igd	14	8153	0.1056	9.17297e-06	102209563	ebi-a-GCST004460	|| id:ebi-a-GCST004460	TRUE	reported	igd	2	TRUE	high	0.0022729	18.5686
	rs147287945	A	G	A	G	-0.1428	0.0602	0.0726	0.0790118	FALSE	FALSE	FALSE	ebi-a-GCST90018847	6	7223566	0.1232	458620	0.625299	Graves' disease || id:ebi-a-GCST90018847	Graves' disease	Graves' disease || ||	TRUE	igd	6	8153	0.0314	5.25303e-06	7223566	ebi-a-GCST004460	|| id:ebi-a-GCST004460	TRUE	reported	igd	2	TRUE	high	0.00253034	20.6771
	rs1476670	C	A	C	A	0.1007	-0.028	0.7932	0.80186	FALSE	FALSE	FALSE	ebi-a-GCST90018847	1	44508195	0.0461	458620	0.543501	Graves' disease || id:ebi-a-GCST90018847	Graves' disease	Graves' disease || ||	TRUE	igd	1	8153	0.0217	3.51399e-06	44508195	ebi-a-GCST004460	|| id:ebi-a-GCST004460	TRUE	reported	igd	2	TRUE	high	0.00263437	21.5294
	rs17116545	G	A	G	A	0.2246	-0.0252	0.0229	0.0260039	FALSE	FALSE	FALSE	ebi-a-GCST90018847	11	114027277	0.0742	458620	0.734401	Graves' disease || id:ebi-a-GCST90018847	Graves' disease	Graves' disease || ||	TRUE	igd	11	8153	0.049	5.17595e-06	114027277	ebi-a-GCST004460	|| id:ebi-a-GCST004460	TRUE	reported	igd	2	TRUE	high	0.00257035	21.0049
	rs2024050	G	A	G	A	-0.1728	-0.0945	0.8996	0.903888	FALSE	FALSE	FALSE	ebi-a-GCST90018847	7	75460393	0.0646	458620	0.1437	Graves' disease || id:ebi-a-GCST90018847	Graves' disease	Graves' disease || ||	TRUE	igd	7	8153	0.0303	1.104e-08	75460393	ebi-a-GCST004460	|| id:ebi-a-GCST004460	TRUE	reported	igd	2	TRUE	high	0.00397334	32.5159
	rs2027855	T	C	T	C	0.0736	0.019	0.671	0.571121	FALSE	FALSE	FALSE	ebi-a-GCST90018847	22	47837513	0.0226	458620	0.4019	Graves' disease || id:ebi-a-GCST90018847	Graves' disease	Graves' disease || ||	TRUE	igd	22	8153	0.0162	5.44102e-06	47837513	ebi-a-GCST004460	|| id:ebi-a-GCST004460	TRUE	reported	igd	2	TRUE	high	0.00252528	20.6357
	rs2210755	C	T	C	T	0.1104	0.1005	0.0805	0.0753456	FALSE	FALSE	FALSE	ebi-a-GCST90018847	9	80223823	0.0472	458620	0.0333304	Graves' disease || id:ebi-a-GCST90018847	Graves' disease	Graves' disease || ||	TRUE	igd	9	8153	0.0242	4.854e-06	80223823	ebi-a-GCST004460	|| id:ebi-a-GCST004460	TRUE	reported	igd	2	TRUE	high	0.00254614	20.8066
	rs2211904	G	A	G	A	0.0783	0.0106	0.336	0.406985	FALSE	FALSE	FALSE	ebi-a-GCST90018847	21	26244336	0.0228	458620	0.641599	Graves' disease || id:ebi-a-GCST90018847	Graves' disease	Graves' disease || ||	TRUE	igd	21	8153	0.0172	5.37502e-06	26244336	ebi-a-GCST004460	|| id:ebi-a-GCST004460	TRUE	reported	igd	2	TRUE	high	0.0025354	20.7186
	rs2211994	C	T	C	T	-0.0885	-0.0505	0.7495	0.777596	FALSE	FALSE	FALSE	ebi-a-GCST90018847	21	18047593	0.0298	458620	0.0903296	Graves' disease || id:ebi-a-GCST90018847	Graves' disease	Graves' disease || ||	TRUE	igd	21	8153	0.0177	6.07897e-07	18047593	ebi-a-GCST004460	|| id:ebi-a-GCST004460	TRUE	reported	igd	2	TRUE	high	0.00305698	24.9939
	rs2228467	C	T	C	T	0.4163	-0.0415	0.0696	0.0647395	FALSE	FALSE	FALSE	ebi-a-GCST90018847	3	42906116	0.0681	458620	0.5423	Graves' disease || id:ebi-a-GCST90018847	Graves' disease	Graves' disease || ||	TRUE	igd	3	8153	0.0292	2.27091e-46	42906116	ebi-a-GCST004460	|| id:ebi-a-GCST004460	TRUE	reported	igd	2	TRUE	high	0.024324	203.208
	rs2419841	C	T	C	T	0.1277	0.006	0.1193	0.0866535	FALSE	FALSE	FALSE	ebi-a-GCST90018847	10	115335983	0.0428	458620	0.8889	Graves' disease || id:ebi-a-GCST90018847	Graves' disease	Graves' disease || ||	TRUE	igd	10	8153	0.0279	4.97794e-06	115335983	ebi-a-GCST004460	|| id:ebi-a-GCST004460	TRUE	reported	igd	2	TRUE	high	0.00256296	20.9443
	rs5746492	G	A	G	A	-0.0954	-0.0067	0.1809	0.198721	FALSE	FALSE	FALSE	ebi-a-GCST90018847	22	18393933	0.0263	458620	0.7999	Graves' disease || id:ebi-a-GCST90018847	Graves' disease	Graves' disease || ||	TRUE	igd	22	8153	0.0207	3.95904e-06	18393933	ebi-a-GCST004460	|| id:ebi-a-GCST004460	TRUE	reported	igd	2	TRUE	high	0.00259842	21.2349
	rs5754733	A	C	A	C	-0.1042	0.0129	0.7883	0.774756	FALSE	FALSE	FALSE	ebi-a-GCST90018847	22	34269594	0.0264	458620	0.624499	Graves' disease || id:ebi-a-GCST90018847	Graves' disease	Graves' disease || ||	TRUE	igd	22	8153	0.0214	1.06299e-06	34269594	ebi-a-GCST004460	|| id:ebi-a-GCST004460	TRUE	reported	igd	2	TRUE	high	0.00289954	23.7029
	rs59808887	T	C	T	C	-0.1673	0.02	0.0775	0.119665	FALSE	FALSE	FALSE	ebi-a-GCST90018847	5	31846520	0.0302	458620	0.5072	Graves' disease || id:ebi-a-GCST90018847	Graves' disease	Graves' disease || ||	TRUE	igd	5	8153	0.0358	2.91099e-06	31846520	ebi-a-GCST004460	|| id:ebi-a-GCST004460	TRUE	reported	igd	2	TRUE	high	0.00267145	21.8333
	rs745331	A	G	A	G	-0.0792	0.0063	0.6909	0.684514	FALSE	FALSE	FALSE	ebi-a-GCST90018847	15	27929147	0.0232	458620	0.787601	Graves' disease || id:ebi-a-GCST90018847	Graves' disease	Graves' disease || ||	TRUE	igd	15	8153	0.0177	6.92102e-06	27929147	ebi-a-GCST004460	|| id:ebi-a-GCST004460	TRUE	reported	igd	2	TRUE	high	0.00244975	20.0169
	rs75426604	A	C	A	C	-0.1366	-0.1176	0.1312	0.0963861	FALSE	FALSE	FALSE	ebi-a-GCST90018847	14	35857714	0.0489	458620	0.01626	Graves' disease || id:ebi-a-GCST90018847	Graves' disease	Graves' disease || ||	TRUE	igd	14	8153	0.0291	2.52802e-06	35857714	ebi-a-GCST004460	|| id:ebi-a-GCST004460	TRUE	reported	igd	2	TRUE	high	0.00269542	22.0297
	rs79722574	T	C	T	C	-0.1113	-0.0481	0.16	0.14736	FALSE	FALSE	FALSE	ebi-a-GCST90018847	17	32619052	0.0325	458620	0.1384	Graves' disease || id:ebi-a-GCST90018847	Graves' disease	Graves' disease || ||	TRUE	igd	17	8153	0.0228	1.06101e-06	32619052	ebi-a-GCST004460	|| id:ebi-a-GCST004460	TRUE	reported	igd	2	TRUE	high	0.00291431	23.824
	rs80341932	G	A	G	A	-0.1016	-0.0748	0.2922	0.296945	FALSE	FALSE	FALSE	ebi-a-GCST90018847	18	56915928	0.0729	458620	0.3049	Graves' disease || id:ebi-a-GCST90018847	Graves' disease	Graves' disease || ||	TRUE	igd	18	8153	0.0205	6.68898e-07	56915928	ebi-a-GCST004460	|| id:ebi-a-GCST004460	TRUE	reported	igd	2	TRUE	high	0.00300369	24.5569
	rs9317045	C	A	C	A	-0.1182	0.0124	0.1461	0.198992	FALSE	FALSE	FALSE	ebi-a-GCST90018847	13	59630038	0.0259	458620	0.634	Graves' disease || id:ebi-a-GCST90018847	Graves' disease	Graves' disease || ||	TRUE	igd	13	8153	0.0237	5.82197e-07	59630038	ebi-a-GCST004460	|| id:ebi-a-GCST004460	TRUE	reported	igd	2	TRUE	high	0.00304157	24.8675
