# Supplementary material for: Causal relationship between inflammatory cytokines and autoimmune thyroid disease: a bidirectional two-sample Mendelian randomization analysis
Source: Front Immunol. 2024 Mar 20;15:1334772. doi: 10.3389/fimmu.2024.1334772 (PMC10989681; doi:10.3389/fimmu.2024.1334772)
Supplement: Supplementary Table 2 — The F number and R2 detect the intensity of the IVs between GD and 41 Inflammatory cytokines in MR analyses. GD, Graves’ Disease; IVs, instrumental variables. [file Table_2.xlsx]

## Sheet: Sheet1
Inflammatory cytokines	SNP	effect_allele.exposure	other_allele.exposure	effect_allele.outcome	other_allele.outcome	beta.exposure	beta.outcome	eaf.exposure	eaf.outcome	remove	palindromic	ambiguous	id.outcome	chr	pos	se.outcome	samplesize.outcome	pval.outcome	outcome	proxy.outcome	target_snp.outcome	proxy_snp.outcome	target_a1.outcome	target_a2.outcome	proxy_a1.outcome	proxy_a2.outcome	originalname.outcome	outcome.deprecated	mr_keep.outcome	data_source.outcome	chr.exposure	pos.exposure	se.exposure	pval.exposure	samplesize.exposure	id.exposure	exposure	mr_keep.exposure	pval_origin.exposure	data_source.exposure	action	mr_keep	reliability.exposure	R2	F
CTACK	rs10821944	T	G	T	G	-0.1566	0.0149	0.7127		FALSE	FALSE	FALSE	ebi-a-GCST004420	10	63785089	0.0261	3631	0.5626	CTACK levels || id:ebi-a-GCST004420	FALSE	rs10821944	rs10821944					CTACK levels	CTACK levels || ||	TRUE	igd	10	63785089	0.0232	1.42791e-11	458620	ebi-a-GCST90018847	Graves' disease || id:ebi-a-GCST90018847	TRUE	reported	igd	2	TRUE	high	9.93371e-05	45.5623
	rs11643872	T	G	T	G	-0.2374	0.0117	0.4046		FALSE	FALSE	FALSE	ebi-a-GCST004420	16	30969486	0.0241	3631	0.6305	CTACK levels || id:ebi-a-GCST004420	FALSE	rs11643872	rs11643872					CTACK levels	CTACK levels || ||	TRUE	igd	16	30969486	0.0387	8.85401e-10	458620	ebi-a-GCST90018847	Graves' disease || id:ebi-a-GCST90018847	TRUE	reported	igd	2	TRUE	high	8.20448e-05	37.6303
	rs12612769	C	A	C	A	0.1449	0.0487	0.1918		FALSE	FALSE	FALSE	ebi-a-GCST004420	2	191953998	0.0294	3631	0.0976495	CTACK levels || id:ebi-a-GCST004420	FALSE	rs12612769	rs12612769					CTACK levels	CTACK levels || ||	TRUE	igd	2	191953998	0.0252	8.78193e-09	458620	ebi-a-GCST90018847	Graves' disease || id:ebi-a-GCST90018847	TRUE	reported	igd	2	TRUE	high	7.20861e-05	33.0624
	rs13136820	T	C	T	C	-0.1361	-0.0198	0.664		FALSE	FALSE	FALSE	ebi-a-GCST004420	4	40307564	0.0271	3631	0.464	CTACK levels || id:ebi-a-GCST004420	FALSE	rs13136820	rs13136820					CTACK levels	CTACK levels || ||	TRUE	igd	4	40307564	0.0244	2.36701e-08	458620	ebi-a-GCST90018847	Graves' disease || id:ebi-a-GCST90018847	TRUE	reported	igd	2	TRUE	high	6.7835e-05	31.1125
	rs13210649	G	T	G	T	0.1354	0.0045	0.4026		FALSE	FALSE	FALSE	ebi-a-GCST004420	6	167473193	0.0243	3631	0.862	CTACK levels || id:ebi-a-GCST004420	FALSE	rs13210649	rs13210649					CTACK levels	CTACK levels || ||	TRUE	igd	6	167473193	0.0219	6.87401e-10	458620	ebi-a-GCST90018847	Graves' disease || id:ebi-a-GCST90018847	TRUE	reported	igd	2	TRUE	high	8.33412e-05	38.225
	rs1569723	A	C	A	C	0.1641	-0.0121	0.7425		FALSE	FALSE	FALSE	ebi-a-GCST004420	20	44742064	0.0265	3631	0.643899	CTACK levels || id:ebi-a-GCST004420	FALSE	rs1569723	rs1569723					CTACK levels	CTACK levels || ||	TRUE	igd	20	44742064	0.0232	1.61585e-12	458620	ebi-a-GCST90018847	Graves' disease || id:ebi-a-GCST90018847	TRUE	reported	igd	2	TRUE	high	0.000109079	50.031
	rs17689159	C	T	C	T	0.1621	-0.0237	0.341		FALSE	FALSE	FALSE	ebi-a-GCST004420	16	79742390	0.025	3631	0.3401	CTACK levels || id:ebi-a-GCST004420	FALSE	rs17689159	rs17689159					CTACK levels	CTACK levels || ||	TRUE	igd	16	79742390	0.024	1.55418e-11	458620	ebi-a-GCST90018847	Graves' disease || id:ebi-a-GCST90018847	TRUE	reported	igd	2	TRUE	high	9.94597e-05	45.6186
	rs1977710	G	A	G	A	0.1461	0.0107	0.498		FALSE	FALSE	FALSE	ebi-a-GCST004420	1	157693722	0.0238	3631	0.652501	CTACK levels || id:ebi-a-GCST004420	FALSE	rs1977710	rs1977710					CTACK levels	CTACK levels || ||	TRUE	igd	1	157693722	0.0223	5.19398e-11	458620	ebi-a-GCST90018847	Graves' disease || id:ebi-a-GCST90018847	TRUE	reported	igd	2	TRUE	high	9.3583e-05	42.9229
	rs231779	T	C	T	C	0.2352	0.0311	0.3529		FALSE	FALSE	FALSE	ebi-a-GCST004420	2	204734487	0.0233	3631	0.1815	CTACK levels || id:ebi-a-GCST004420	FALSE	rs231779	rs231779					CTACK levels	CTACK levels || ||	TRUE	igd	2	204734487	0.0222	3.61077e-26	458620	ebi-a-GCST90018847	Graves' disease || id:ebi-a-GCST90018847	TRUE	reported	igd	2	TRUE	high	0.000244686	112.245
	rs2466028	C	T	C	T	-0.145	-0.0066	0.3439		FALSE	FALSE	FALSE	ebi-a-GCST004420	8	128200556	0.0251	3631	0.7685	CTACK levels || id:ebi-a-GCST004420	FALSE	rs2466028	rs2466028					CTACK levels	CTACK levels || ||	TRUE	igd	8	128200556	0.0235	6.27899e-10	458620	ebi-a-GCST90018847	Graves' disease || id:ebi-a-GCST90018847	TRUE	reported	igd	2	TRUE	high	8.30063e-05	38.0714
	rs28414437	C	A	C	A	0.2871	0.0171	0.341		FALSE	FALSE	FALSE	ebi-a-GCST004420	14	81457257	0.0266	3631	0.5189	CTACK levels || id:ebi-a-GCST004420	FALSE	rs28414437	rs28414437					CTACK levels	CTACK levels || ||	TRUE	igd	14	81457257	0.0228	1.98381e-36	458620	ebi-a-GCST90018847	Graves' disease || id:ebi-a-GCST90018847	TRUE	reported	igd	2	TRUE	high	0.000345616	158.56
	rs34544259	G	A	G	A	0.1406	-0.0093	0.4165		FALSE	FALSE	FALSE	ebi-a-GCST004420	21	43834854	0.0245	3631	0.697	CTACK levels || id:ebi-a-GCST004420	FALSE	rs34544259	rs34544259					CTACK levels	CTACK levels || ||	TRUE	igd	21	43834854	0.0228	6.74901e-10	458620	ebi-a-GCST90018847	Graves' disease || id:ebi-a-GCST90018847	TRUE	reported	igd	2	TRUE	high	8.2911e-05	38.0276
	rs4409785	C	T	C	T	0.2029	-0.0119	0.1899		FALSE	FALSE	FALSE	ebi-a-GCST004420	11	95311422	0.0307	3631	0.693999	CTACK levels || id:ebi-a-GCST004420	FALSE	rs4409785	rs4409785					CTACK levels	CTACK levels || ||	TRUE	igd	11	95311422	0.035	6.81303e-09	458620	ebi-a-GCST90018847	Graves' disease || id:ebi-a-GCST90018847	TRUE	reported	igd	2	TRUE	high	7.32729e-05	33.6067
	rs61226717	T	G	T	G	0.2365	0.0086	0.0676		FALSE	FALSE	FALSE	ebi-a-GCST004420	12	111315543	0.0484	3631	0.8597	CTACK levels || id:ebi-a-GCST004420	FALSE	rs61226717	rs61226717					CTACK levels	CTACK levels || ||	TRUE	igd	12	111315543	0.0357	3.60496e-11	458620	ebi-a-GCST90018847	Graves' disease || id:ebi-a-GCST90018847	TRUE	reported	igd	2	TRUE	high	9.56822e-05	43.8858
	rs61850863	A	G	A	G	0.2027	0.0154	0.2247		FALSE	FALSE	FALSE	ebi-a-GCST004420	10	64041772	0.0303	3631	0.6027	CTACK levels || id:ebi-a-GCST004420	FALSE	rs61850863	rs61850863					CTACK levels	CTACK levels || ||	TRUE	igd	10	64041772	0.0339	2.18198e-09	458620	ebi-a-GCST90018847	Graves' disease || id:ebi-a-GCST90018847	TRUE	reported	igd	2	TRUE	high	7.79509e-05	35.7525
	rs6679677	A	C	A	C	0.3769	-0.0537	0.0915		FALSE	FALSE	FALSE	ebi-a-GCST004420	1	114303808	0.0332	3631	0.1077	CTACK levels || id:ebi-a-GCST004420	FALSE	rs6679677	rs6679677					CTACK levels	CTACK levels || ||	TRUE	igd	1	114303808	0.0536	2.13599e-12	458620	ebi-a-GCST90018847	Graves' disease || id:ebi-a-GCST90018847	TRUE	reported	igd	2	TRUE	high	0.000107801	49.4448
	rs6780858	G	A	G	A	-0.1634	-0.0203	0.492		FALSE	FALSE	FALSE	ebi-a-GCST004420	3	188132110	0.0237	3631	0.3809	CTACK levels || id:ebi-a-GCST004420	FALSE	rs6780858	rs6780858					CTACK levels	CTACK levels || ||	TRUE	igd	3	188132110	0.0225	3.85035e-13	458620	ebi-a-GCST90018847	Graves' disease || id:ebi-a-GCST90018847	TRUE	reported	igd	2	TRUE	high	0.000114984	52.7396
	rs7741597	C	T	C	T	-0.2215	0.0312	0.1163		FALSE	FALSE	FALSE	ebi-a-GCST004420	6	29701661	0.0371	3631	0.4008	CTACK levels || id:ebi-a-GCST004420	FALSE	rs7741597	rs7741597					CTACK levels	CTACK levels || ||	TRUE	igd	6	29701661	0.029	2.27405e-14	458620	ebi-a-GCST90018847	Graves' disease || id:ebi-a-GCST90018847	TRUE	reported	igd	2	TRUE	high	0.000127187	58.3377
	rs7746061	A	G	A	G	-0.3836	-0.1318	0.0278		FALSE	FALSE	FALSE	ebi-a-GCST004420	6	31419216	0.0664	3631	0.0470999	CTACK levels || id:ebi-a-GCST004420	FALSE	rs7746061	rs7746061					CTACK levels	CTACK levels || ||	TRUE	igd	6	31419216	0.0516	1.02e-13	458620	ebi-a-GCST90018847	Graves' disease || id:ebi-a-GCST90018847	TRUE	reported	igd	2	TRUE	high	0.00012049	55.2657
	rs860262	A	C	A	C	-0.1373	-0.0177	0.5149		FALSE	FALSE	FALSE	ebi-a-GCST004420	7	28194397	0.0232	3631	0.4465	CTACK levels || id:ebi-a-GCST004420	FALSE	rs860262	rs860262					CTACK levels	CTACK levels || ||	TRUE	igd	7	28194397	0.0245	2.10698e-08	458620	ebi-a-GCST90018847	Graves' disease || id:ebi-a-GCST90018847	TRUE	reported	igd	2	TRUE	high	6.84741e-05	31.4056
	rs9260041	T	C	T	C	-0.3419	0.0222	0.2256		FALSE	FALSE	FALSE	ebi-a-GCST004420	6	29908440	0.0306	3631	0.468	CTACK levels || id:ebi-a-GCST004420	TRUE	rs9260041	rs9260059	T	C	A	G	CTACK levels	CTACK levels || ||	TRUE	igd	6	29907608	0.0239	1.77215e-46	458620	ebi-a-GCST90018847	Graves' disease || id:ebi-a-GCST90018847	TRUE	reported	igd	2	TRUE	high	0.000446021	204.645
	rs9357156	C	A	C	A	0.4396	-0.0563	0.1402		FALSE	FALSE	FALSE	ebi-a-GCST004420	6	33041073	0.0402	3631	0.1605	CTACK levels || id:ebi-a-GCST004420	FALSE	rs9357156	rs9357156					CTACK levels	CTACK levels || ||	TRUE	igd	6	33041073	0.0251	1.08993e-68	458620	ebi-a-GCST90018847	Graves' disease || id:ebi-a-GCST90018847	TRUE	reported	igd	2	TRUE	high	0.000668382	306.737
	SNP	effect_allele.exposure	other_allele.exposure	effect_allele.outcome	other_allele.outcome	beta.exposure	beta.outcome	eaf.exposure	eaf.outcome	remove	palindromic	ambiguous	id.outcome	chr	pos	se.outcome	samplesize.outcome	pval.outcome	outcome	proxy.outcome	target_snp.outcome	proxy_snp.outcome	target_a1.outcome	target_a2.outcome	proxy_a1.outcome	proxy_a2.outcome	originalname.outcome	outcome.deprecated	mr_keep.outcome	data_source.outcome	chr.exposure	pos.exposure	se.exposure	pval.exposure	samplesize.exposure	id.exposure	exposure	mr_keep.exposure	pval_origin.exposure	data_source.exposure	action	mr_keep	reliability.exposure	R2	F
βNGF	rs10821944	T	G	T	G	-0.1566	-0.0325	0.7127		FALSE	FALSE	FALSE	ebi-a-GCST004421	10	63785089	0.0265	3531	0.2218	beta-nerve growth factor levels || id:ebi-a-GCST004421	FALSE	rs10821944	rs10821944					beta-nerve growth factor levels	beta-nerve growth factor levels || ||	TRUE	igd	10	63785089	0.0232	1.42791e-11	458620	ebi-a-GCST90018847	Graves' disease || id:ebi-a-GCST90018847	TRUE	reported	igd	2	TRUE	high	9.93371e-05	45.5623
	rs11643872	T	G	T	G	-0.2374	-0.0329	0.4046		FALSE	FALSE	FALSE	ebi-a-GCST004421	16	30969486	0.0244	3531	0.1761	beta-nerve growth factor levels || id:ebi-a-GCST004421	FALSE	rs11643872	rs11643872					beta-nerve growth factor levels	beta-nerve growth factor levels || ||	TRUE	igd	16	30969486	0.0387	8.85401e-10	458620	ebi-a-GCST90018847	Graves' disease || id:ebi-a-GCST90018847	TRUE	reported	igd	2	TRUE	high	8.20448e-05	37.6303
	rs12612769	C	A	C	A	0.1449	0.0361	0.1918		FALSE	FALSE	FALSE	ebi-a-GCST004421	2	191953998	0.0297	3531	0.2261	beta-nerve growth factor levels || id:ebi-a-GCST004421	FALSE	rs12612769	rs12612769					beta-nerve growth factor levels	beta-nerve growth factor levels || ||	TRUE	igd	2	191953998	0.0252	8.78193e-09	458620	ebi-a-GCST90018847	Graves' disease || id:ebi-a-GCST90018847	TRUE	reported	igd	2	TRUE	high	7.20861e-05	33.0624
	rs13136820	T	C	T	C	-0.1361	-0.0415	0.664		FALSE	FALSE	FALSE	ebi-a-GCST004421	4	40307564	0.0275	3531	0.1319	beta-nerve growth factor levels || id:ebi-a-GCST004421	FALSE	rs13136820	rs13136820					beta-nerve growth factor levels	beta-nerve growth factor levels || ||	TRUE	igd	4	40307564	0.0244	2.36701e-08	458620	ebi-a-GCST90018847	Graves' disease || id:ebi-a-GCST90018847	TRUE	reported	igd	2	TRUE	high	6.7835e-05	31.1125
	rs13210649	G	T	G	T	0.1354	-0.0108	0.4026		FALSE	FALSE	FALSE	ebi-a-GCST004421	6	167473193	0.0247	3531	0.662599	beta-nerve growth factor levels || id:ebi-a-GCST004421	FALSE	rs13210649	rs13210649					beta-nerve growth factor levels	beta-nerve growth factor levels || ||	TRUE	igd	6	167473193	0.0219	6.87401e-10	458620	ebi-a-GCST90018847	Graves' disease || id:ebi-a-GCST90018847	TRUE	reported	igd	2	TRUE	high	8.33412e-05	38.225
	rs1569723	A	C	A	C	0.1641	0.0307	0.7425		FALSE	FALSE	FALSE	ebi-a-GCST004421	20	44742064	0.027	3531	0.2544	beta-nerve growth factor levels || id:ebi-a-GCST004421	FALSE	rs1569723	rs1569723					beta-nerve growth factor levels	beta-nerve growth factor levels || ||	TRUE	igd	20	44742064	0.0232	1.61585e-12	458620	ebi-a-GCST90018847	Graves' disease || id:ebi-a-GCST90018847	TRUE	reported	igd	2	TRUE	high	0.000109079	50.031
	rs17689159	C	T	C	T	0.1621	0.035	0.341		FALSE	FALSE	FALSE	ebi-a-GCST004421	16	79742390	0.0254	3531	0.156	beta-nerve growth factor levels || id:ebi-a-GCST004421	FALSE	rs17689159	rs17689159					beta-nerve growth factor levels	beta-nerve growth factor levels || ||	TRUE	igd	16	79742390	0.024	1.55418e-11	458620	ebi-a-GCST90018847	Graves' disease || id:ebi-a-GCST90018847	TRUE	reported	igd	2	TRUE	high	9.94597e-05	45.6186
	rs1977710	G	A	G	A	0.1461	0.0258	0.498		FALSE	FALSE	FALSE	ebi-a-GCST004421	1	157693722	0.0242	3531	0.2838	beta-nerve growth factor levels || id:ebi-a-GCST004421	FALSE	rs1977710	rs1977710					beta-nerve growth factor levels	beta-nerve growth factor levels || ||	TRUE	igd	1	157693722	0.0223	5.19398e-11	458620	ebi-a-GCST90018847	Graves' disease || id:ebi-a-GCST90018847	TRUE	reported	igd	2	TRUE	high	9.3583e-05	42.9229
	rs231779	T	C	T	C	0.2352	0.0407	0.3529		FALSE	FALSE	FALSE	ebi-a-GCST004421	2	204734487	0.0236	3531	0.0838996	beta-nerve growth factor levels || id:ebi-a-GCST004421	FALSE	rs231779	rs231779					beta-nerve growth factor levels	beta-nerve growth factor levels || ||	TRUE	igd	2	204734487	0.0222	3.61077e-26	458620	ebi-a-GCST90018847	Graves' disease || id:ebi-a-GCST90018847	TRUE	reported	igd	2	TRUE	high	0.000244686	112.245
	rs2466028	C	T	C	T	-0.145	0.0059	0.3439		FALSE	FALSE	FALSE	ebi-a-GCST004421	8	128200556	0.0255	3531	0.8324	beta-nerve growth factor levels || id:ebi-a-GCST004421	FALSE	rs2466028	rs2466028					beta-nerve growth factor levels	beta-nerve growth factor levels || ||	TRUE	igd	8	128200556	0.0235	6.27899e-10	458620	ebi-a-GCST90018847	Graves' disease || id:ebi-a-GCST90018847	TRUE	reported	igd	2	TRUE	high	8.30063e-05	38.0714
	rs28414437	C	A	C	A	0.2871	0.0002	0.341		FALSE	FALSE	FALSE	ebi-a-GCST004421	14	81457257	0.0268	3531	0.9965	beta-nerve growth factor levels || id:ebi-a-GCST004421	FALSE	rs28414437	rs28414437					beta-nerve growth factor levels	beta-nerve growth factor levels || ||	TRUE	igd	14	81457257	0.0228	1.98381e-36	458620	ebi-a-GCST90018847	Graves' disease || id:ebi-a-GCST90018847	TRUE	reported	igd	2	TRUE	high	0.000345616	158.56
	rs34544259	G	A	G	A	0.1406	-0.0222	0.4165		FALSE	FALSE	FALSE	ebi-a-GCST004421	21	43834854	0.0248	3531	0.3664	beta-nerve growth factor levels || id:ebi-a-GCST004421	FALSE	rs34544259	rs34544259					beta-nerve growth factor levels	beta-nerve growth factor levels || ||	TRUE	igd	21	43834854	0.0228	6.74901e-10	458620	ebi-a-GCST90018847	Graves' disease || id:ebi-a-GCST90018847	TRUE	reported	igd	2	TRUE	high	8.2911e-05	38.0276
	rs4409785	C	T	C	T	0.2029	0.0158	0.1899		FALSE	FALSE	FALSE	ebi-a-GCST004421	11	95311422	0.0312	3531	0.621999	beta-nerve growth factor levels || id:ebi-a-GCST004421	FALSE	rs4409785	rs4409785					beta-nerve growth factor levels	beta-nerve growth factor levels || ||	TRUE	igd	11	95311422	0.035	6.81303e-09	458620	ebi-a-GCST90018847	Graves' disease || id:ebi-a-GCST90018847	TRUE	reported	igd	2	TRUE	high	7.32729e-05	33.6067
	rs61226717	T	G	T	G	0.2365	-0.0044	0.0676		FALSE	FALSE	FALSE	ebi-a-GCST004421	12	111315543	0.0487	3531	0.9288	beta-nerve growth factor levels || id:ebi-a-GCST004421	FALSE	rs61226717	rs61226717					beta-nerve growth factor levels	beta-nerve growth factor levels || ||	TRUE	igd	12	111315543	0.0357	3.60496e-11	458620	ebi-a-GCST90018847	Graves' disease || id:ebi-a-GCST90018847	TRUE	reported	igd	2	TRUE	high	9.56822e-05	43.8858
	rs61850863	A	G	A	G	0.2027	0.0354	0.2247		FALSE	FALSE	FALSE	ebi-a-GCST004421	10	64041772	0.0307	3531	0.2538	beta-nerve growth factor levels || id:ebi-a-GCST004421	FALSE	rs61850863	rs61850863					beta-nerve growth factor levels	beta-nerve growth factor levels || ||	TRUE	igd	10	64041772	0.0339	2.18198e-09	458620	ebi-a-GCST90018847	Graves' disease || id:ebi-a-GCST90018847	TRUE	reported	igd	2	TRUE	high	7.79509e-05	35.7525
	rs6679677	A	C	A	C	0.3769	0.0556	0.0915		FALSE	FALSE	FALSE	ebi-a-GCST004421	1	114303808	0.0338	3531	0.1016	beta-nerve growth factor levels || id:ebi-a-GCST004421	FALSE	rs6679677	rs6679677					beta-nerve growth factor levels	beta-nerve growth factor levels || ||	TRUE	igd	1	114303808	0.0536	2.13599e-12	458620	ebi-a-GCST90018847	Graves' disease || id:ebi-a-GCST90018847	TRUE	reported	igd	2	TRUE	high	0.000107801	49.4448
	rs6780858	G	A	G	A	-0.1634	0.0361	0.492		FALSE	FALSE	FALSE	ebi-a-GCST004421	3	188132110	0.0241	3531	0.1328	beta-nerve growth factor levels || id:ebi-a-GCST004421	FALSE	rs6780858	rs6780858					beta-nerve growth factor levels	beta-nerve growth factor levels || ||	TRUE	igd	3	188132110	0.0225	3.85035e-13	458620	ebi-a-GCST90018847	Graves' disease || id:ebi-a-GCST90018847	TRUE	reported	igd	2	TRUE	high	0.000114984	52.7396
	rs7741597	C	T	C	T	-0.2215	0.0118	0.1163		FALSE	FALSE	FALSE	ebi-a-GCST004421	6	29701661	0.0377	3531	0.7011	beta-nerve growth factor levels || id:ebi-a-GCST004421	FALSE	rs7741597	rs7741597					beta-nerve growth factor levels	beta-nerve growth factor levels || ||	TRUE	igd	6	29701661	0.029	2.27405e-14	458620	ebi-a-GCST90018847	Graves' disease || id:ebi-a-GCST90018847	TRUE	reported	igd	2	TRUE	high	0.000127187	58.3377
	rs7746061	A	G	A	G	-0.3836	0.0969	0.0278		FALSE	FALSE	FALSE	ebi-a-GCST004421	6	31419216	0.0679	3531	0.1555	beta-nerve growth factor levels || id:ebi-a-GCST004421	FALSE	rs7746061	rs7746061					beta-nerve growth factor levels	beta-nerve growth factor levels || ||	TRUE	igd	6	31419216	0.0516	1.02e-13	458620	ebi-a-GCST90018847	Graves' disease || id:ebi-a-GCST90018847	TRUE	reported	igd	2	TRUE	high	0.00012049	55.2657
	rs860262	A	C	A	C	-0.1373	0.0358	0.5149		FALSE	FALSE	FALSE	ebi-a-GCST004421	7	28194397	0.0236	3531	0.1276	beta-nerve growth factor levels || id:ebi-a-GCST004421	FALSE	rs860262	rs860262					beta-nerve growth factor levels	beta-nerve growth factor levels || ||	TRUE	igd	7	28194397	0.0245	2.10698e-08	458620	ebi-a-GCST90018847	Graves' disease || id:ebi-a-GCST90018847	TRUE	reported	igd	2	TRUE	high	6.84741e-05	31.4056
	rs9260041	T	C	T	C	-0.3419	0.0076	0.2256		FALSE	FALSE	FALSE	ebi-a-GCST004421	6	29908440	0.0312	3531	0.8069	beta-nerve growth factor levels || id:ebi-a-GCST004421	TRUE	rs9260041	rs9260059	T	C	A	G	beta-nerve growth factor levels	beta-nerve growth factor levels || ||	TRUE	igd	6	29907608	0.0239	1.77215e-46	458620	ebi-a-GCST90018847	Graves' disease || id:ebi-a-GCST90018847	TRUE	reported	igd	2	TRUE	high	0.000446021	204.645
	rs9357156	C	A	C	A	0.4396	0.0711	0.1402		FALSE	FALSE	FALSE	ebi-a-GCST004421	6	33041073	0.0408	3531	0.0905107	beta-nerve growth factor levels || id:ebi-a-GCST004421	FALSE	rs9357156	rs9357156					beta-nerve growth factor levels	beta-nerve growth factor levels || ||	TRUE	igd	6	33041073	0.0251	1.08993e-68	458620	ebi-a-GCST90018847	Graves' disease || id:ebi-a-GCST90018847	TRUE	reported	igd	2	TRUE	high	0.000668382	306.737
	SNP	effect_allele.exposure	other_allele.exposure	effect_allele.outcome	other_allele.outcome	beta.exposure	beta.outcome	eaf.exposure	eaf.outcome	remove	palindromic	ambiguous	id.outcome	chr	pos	se.outcome	samplesize.outcome	pval.outcome	outcome	originalname.outcome	outcome.deprecated	mr_keep.outcome	data_source.outcome	proxy.outcome	target_snp.outcome	proxy_snp.outcome	target_a1.outcome	target_a2.outcome	proxy_a1.outcome	proxy_a2.outcome	chr.exposure	pos.exposure	se.exposure	pval.exposure	samplesize.exposure	id.exposure	exposure	mr_keep.exposure	pval_origin.exposure	data_source.exposure	action	mr_keep	reliability.exposure	R2	F
VEGF	rs10821944	T	G	T	G	-0.1566	-0.0297	0.7127		FALSE	FALSE	FALSE	ebi-a-GCST004422	10	63785089	0.0189	7118	0.1177	Vascular endothelial growth factor levels || id:ebi-a-GCST004422	Vascular endothelial growth factor levels	Vascular endothelial growth factor levels || ||	TRUE	igd								10	63785089	0.0232	1.42791e-11	458620	ebi-a-GCST90018847	Graves' disease || id:ebi-a-GCST90018847	TRUE	reported	igd	2	TRUE	high	9.93371e-05	45.5623
	rs11643872	T	G	T	G	-0.2374	-0.0087	0.4046		FALSE	FALSE	FALSE	ebi-a-GCST004422	16	30969486	0.0171	7118	0.6294	Vascular endothelial growth factor levels || id:ebi-a-GCST004422	Vascular endothelial growth factor levels	Vascular endothelial growth factor levels || ||	TRUE	igd								16	30969486	0.0387	8.85401e-10	458620	ebi-a-GCST90018847	Graves' disease || id:ebi-a-GCST90018847	TRUE	reported	igd	2	TRUE	high	8.20448e-05	37.6303
	rs12612769	C	A	C	A	0.1449	-0.0145	0.1918		FALSE	FALSE	FALSE	ebi-a-GCST004422	2	191953998	0.0211	7118	0.4913	Vascular endothelial growth factor levels || id:ebi-a-GCST004422	Vascular endothelial growth factor levels	Vascular endothelial growth factor levels || ||	TRUE	igd								2	191953998	0.0252	8.78193e-09	458620	ebi-a-GCST90018847	Graves' disease || id:ebi-a-GCST90018847	TRUE	reported	igd	2	TRUE	high	7.20861e-05	33.0624
	rs13136820	T	C	T	C	-0.1361	-0.009	0.664		FALSE	FALSE	FALSE	ebi-a-GCST004422	4	40307564	0.0195	7118	0.6421	Vascular endothelial growth factor levels || id:ebi-a-GCST004422	Vascular endothelial growth factor levels	Vascular endothelial growth factor levels || ||	TRUE	igd								4	40307564	0.0244	2.36701e-08	458620	ebi-a-GCST90018847	Graves' disease || id:ebi-a-GCST90018847	TRUE	reported	igd	2	TRUE	high	6.7835e-05	31.1125
	rs13210649	G	T	G	T	0.1354	0.0061	0.4026		FALSE	FALSE	FALSE	ebi-a-GCST004422	6	167473193	0.0174	7118	0.724001	Vascular endothelial growth factor levels || id:ebi-a-GCST004422	Vascular endothelial growth factor levels	Vascular endothelial growth factor levels || ||	TRUE	igd								6	167473193	0.0219	6.87401e-10	458620	ebi-a-GCST90018847	Graves' disease || id:ebi-a-GCST90018847	TRUE	reported	igd	2	TRUE	high	8.33412e-05	38.225
	rs1569723	A	C	A	C	0.1641	0.0241	0.7425		FALSE	FALSE	FALSE	ebi-a-GCST004422	20	44742064	0.0191	7118	0.2075	Vascular endothelial growth factor levels || id:ebi-a-GCST004422	Vascular endothelial growth factor levels	Vascular endothelial growth factor levels || ||	TRUE	igd								20	44742064	0.0232	1.61585e-12	458620	ebi-a-GCST90018847	Graves' disease || id:ebi-a-GCST90018847	TRUE	reported	igd	2	TRUE	high	0.000109079	50.031
	rs17689159	C	T	C	T	0.1621	0.0196	0.341		FALSE	FALSE	FALSE	ebi-a-GCST004422	16	79742390	0.0181	7118	0.2819	Vascular endothelial growth factor levels || id:ebi-a-GCST004422	Vascular endothelial growth factor levels	Vascular endothelial growth factor levels || ||	TRUE	igd								16	79742390	0.024	1.55418e-11	458620	ebi-a-GCST90018847	Graves' disease || id:ebi-a-GCST90018847	TRUE	reported	igd	2	TRUE	high	9.94597e-05	45.6186
	rs1977710	G	A	G	A	0.1461	0.0185	0.498		FALSE	FALSE	FALSE	ebi-a-GCST004422	1	157693722	0.0172	7118	0.2822	Vascular endothelial growth factor levels || id:ebi-a-GCST004422	Vascular endothelial growth factor levels	Vascular endothelial growth factor levels || ||	TRUE	igd								1	157693722	0.0223	5.19398e-11	458620	ebi-a-GCST90018847	Graves' disease || id:ebi-a-GCST90018847	TRUE	reported	igd	2	TRUE	high	9.3583e-05	42.9229
	rs231779	T	C	T	C	0.2352	-0.0082	0.3529		FALSE	FALSE	FALSE	ebi-a-GCST004422	2	204734487	0.0169	7118	0.619599	Vascular endothelial growth factor levels || id:ebi-a-GCST004422	Vascular endothelial growth factor levels	Vascular endothelial growth factor levels || ||	TRUE	igd								2	204734487	0.0222	3.61077e-26	458620	ebi-a-GCST90018847	Graves' disease || id:ebi-a-GCST90018847	TRUE	reported	igd	2	TRUE	high	0.000244686	112.245
	rs2466028	C	T	C	T	-0.145	0.0308	0.3439		FALSE	FALSE	FALSE	ebi-a-GCST004422	8	128200556	0.0181	7118	0.0917191	Vascular endothelial growth factor levels || id:ebi-a-GCST004422	Vascular endothelial growth factor levels	Vascular endothelial growth factor levels || ||	TRUE	igd								8	128200556	0.0235	6.27899e-10	458620	ebi-a-GCST90018847	Graves' disease || id:ebi-a-GCST90018847	TRUE	reported	igd	2	TRUE	high	8.30063e-05	38.0714
	rs28414437	C	A	C	A	0.2871	0.0022	0.341		FALSE	FALSE	FALSE	ebi-a-GCST004422	14	81457257	0.019	7118	0.9089	Vascular endothelial growth factor levels || id:ebi-a-GCST004422	Vascular endothelial growth factor levels	Vascular endothelial growth factor levels || ||	TRUE	igd								14	81457257	0.0228	1.98381e-36	458620	ebi-a-GCST90018847	Graves' disease || id:ebi-a-GCST90018847	TRUE	reported	igd	2	TRUE	high	0.000345616	158.56
	rs34544259	G	A	G	A	0.1406	-0.0002	0.4165		FALSE	FALSE	FALSE	ebi-a-GCST004422	21	43834854	0.0176	7118	0.9917	Vascular endothelial growth factor levels || id:ebi-a-GCST004422	Vascular endothelial growth factor levels	Vascular endothelial growth factor levels || ||	TRUE	igd								21	43834854	0.0228	6.74901e-10	458620	ebi-a-GCST90018847	Graves' disease || id:ebi-a-GCST90018847	TRUE	reported	igd	2	TRUE	high	8.2911e-05	38.0276
	rs4409785	C	T	C	T	0.2029	-0.0122	0.1899		FALSE	FALSE	FALSE	ebi-a-GCST004422	11	95311422	0.0222	7118	0.579201	Vascular endothelial growth factor levels || id:ebi-a-GCST004422	Vascular endothelial growth factor levels	Vascular endothelial growth factor levels || ||	TRUE	igd								11	95311422	0.035	6.81303e-09	458620	ebi-a-GCST90018847	Graves' disease || id:ebi-a-GCST90018847	TRUE	reported	igd	2	TRUE	high	7.32729e-05	33.6067
	rs61226717	T	G	T	G	0.2365	0.0451	0.0676		FALSE	FALSE	FALSE	ebi-a-GCST004422	12	111315543	0.0346	7118	0.192	Vascular endothelial growth factor levels || id:ebi-a-GCST004422	Vascular endothelial growth factor levels	Vascular endothelial growth factor levels || ||	TRUE	igd								12	111315543	0.0357	3.60496e-11	458620	ebi-a-GCST90018847	Graves' disease || id:ebi-a-GCST90018847	TRUE	reported	igd	2	TRUE	high	9.56822e-05	43.8858
	rs61850863	A	G	A	G	0.2027	-0.0328	0.2247		FALSE	FALSE	FALSE	ebi-a-GCST004422	10	64041772	0.0218	7118	0.1369	Vascular endothelial growth factor levels || id:ebi-a-GCST004422	Vascular endothelial growth factor levels	Vascular endothelial growth factor levels || ||	TRUE	igd								10	64041772	0.0339	2.18198e-09	458620	ebi-a-GCST90018847	Graves' disease || id:ebi-a-GCST90018847	TRUE	reported	igd	2	TRUE	high	7.79509e-05	35.7525
	rs6679677	A	C	A	C	0.3769	0.0023	0.0915		FALSE	FALSE	FALSE	ebi-a-GCST004422	1	114303808	0.0237	7118	0.9267	Vascular endothelial growth factor levels || id:ebi-a-GCST004422	Vascular endothelial growth factor levels	Vascular endothelial growth factor levels || ||	TRUE	igd								1	114303808	0.0536	2.13599e-12	458620	ebi-a-GCST90018847	Graves' disease || id:ebi-a-GCST90018847	TRUE	reported	igd	2	TRUE	high	0.000107801	49.4448
	rs6780858	G	A	G	A	-0.1634	-0.0088	0.492		FALSE	FALSE	FALSE	ebi-a-GCST004422	3	188132110	0.017	7118	0.6058	Vascular endothelial growth factor levels || id:ebi-a-GCST004422	Vascular endothelial growth factor levels	Vascular endothelial growth factor levels || ||	TRUE	igd								3	188132110	0.0225	3.85035e-13	458620	ebi-a-GCST90018847	Graves' disease || id:ebi-a-GCST90018847	TRUE	reported	igd	2	TRUE	high	0.000114984	52.7396
	rs7741597	C	T	C	T	-0.2215	0.0381	0.1163		FALSE	FALSE	FALSE	ebi-a-GCST004422	6	29701661	0.0263	7118	0.1597	Vascular endothelial growth factor levels || id:ebi-a-GCST004422	Vascular endothelial growth factor levels	Vascular endothelial growth factor levels || ||	TRUE	igd								6	29701661	0.029	2.27405e-14	458620	ebi-a-GCST90018847	Graves' disease || id:ebi-a-GCST90018847	TRUE	reported	igd	2	TRUE	high	0.000127187	58.3377
	rs7746061	A	G	A	G	-0.3836	-0.0126	0.0278		FALSE	FALSE	FALSE	ebi-a-GCST004422	6	31419216	0.0472	7118	0.785899	Vascular endothelial growth factor levels || id:ebi-a-GCST004422	Vascular endothelial growth factor levels	Vascular endothelial growth factor levels || ||	TRUE	igd								6	31419216	0.0516	1.02e-13	458620	ebi-a-GCST90018847	Graves' disease || id:ebi-a-GCST90018847	TRUE	reported	igd	2	TRUE	high	0.00012049	55.2657
	rs860262	A	C	A	C	-0.1373	-0.0131	0.5149		FALSE	FALSE	FALSE	ebi-a-GCST004422	7	28194397	0.0168	7118	0.4305	Vascular endothelial growth factor levels || id:ebi-a-GCST004422	Vascular endothelial growth factor levels	Vascular endothelial growth factor levels || ||	TRUE	igd								7	28194397	0.0245	2.10698e-08	458620	ebi-a-GCST90018847	Graves' disease || id:ebi-a-GCST90018847	TRUE	reported	igd	2	TRUE	high	6.84741e-05	31.4056
	rs9260041	T	C	T	C	-0.3419	-0.0385	0.2256		FALSE	FALSE	FALSE	ebi-a-GCST004422	6	29908440	0.0219	7118	0.0792903	Vascular endothelial growth factor levels || id:ebi-a-GCST004422	Vascular endothelial growth factor levels	Vascular endothelial growth factor levels || ||	TRUE	igd	TRUE	rs9260041	rs9260059	T	C	A	G	6	29907608	0.0239	1.77215e-46	458620	ebi-a-GCST90018847	Graves' disease || id:ebi-a-GCST90018847	TRUE	reported	igd	2	TRUE	high	0.000446021	204.645
	rs9357156	C	A	C	A	0.4396	-0.0121	0.1402		FALSE	FALSE	FALSE	ebi-a-GCST004422	6	33041073	0.0289	7118	0.6716	Vascular endothelial growth factor levels || id:ebi-a-GCST004422	Vascular endothelial growth factor levels	Vascular endothelial growth factor levels || ||	TRUE	igd								6	33041073	0.0251	1.08993e-68	458620	ebi-a-GCST90018847	Graves' disease || id:ebi-a-GCST90018847	TRUE	reported	igd	2	TRUE	high	0.000668382	306.737
	SNP	effect_allele.exposure	other_allele.exposure	effect_allele.outcome	other_allele.outcome	beta.exposure	beta.outcome	eaf.exposure	eaf.outcome	remove	palindromic	ambiguous	id.outcome	chr	pos	se.outcome	samplesize.outcome	pval.outcome	outcome	originalname.outcome	outcome.deprecated	mr_keep.outcome	data_source.outcome	proxy.outcome	target_snp.outcome	proxy_snp.outcome	target_a1.outcome	target_a2.outcome	proxy_a1.outcome	proxy_a2.outcome	chr.exposure	pos.exposure	se.exposure	pval.exposure	samplesize.exposure	id.exposure	exposure	mr_keep.exposure	pval_origin.exposure	data_source.exposure	action	mr_keep	reliability.exposure	R2	F
MIF	rs10821944	T	G	T	G	-0.1566	0.027	0.7127		FALSE	FALSE	FALSE	ebi-a-GCST004423	10	63785089	0.0267	3494	0.3209	Macrophage Migration Inhibitory Factor levels || id:ebi-a-GCST004423	Macrophage Migration Inhibitory Factor levels	Macrophage Migration Inhibitory Factor levels || ||	TRUE	igd								10	63785089	0.0232	1.42791e-11	458620	ebi-a-GCST90018847	Graves' disease || id:ebi-a-GCST90018847	TRUE	reported	igd	2	TRUE	high	9.93371e-05	45.5623
	rs11643872	T	G	T	G	-0.2374	-0.0001	0.4046		FALSE	FALSE	FALSE	ebi-a-GCST004423	16	30969486	0.0246	3494	0.9969	Macrophage Migration Inhibitory Factor levels || id:ebi-a-GCST004423	Macrophage Migration Inhibitory Factor levels	Macrophage Migration Inhibitory Factor levels || ||	TRUE	igd								16	30969486	0.0387	8.85401e-10	458620	ebi-a-GCST90018847	Graves' disease || id:ebi-a-GCST90018847	TRUE	reported	igd	2	TRUE	high	8.20448e-05	37.6303
	rs12612769	C	A	C	A	0.1449	0.0019	0.1918		FALSE	FALSE	FALSE	ebi-a-GCST004423	2	191953998	0.03	3494	0.9474	Macrophage Migration Inhibitory Factor levels || id:ebi-a-GCST004423	Macrophage Migration Inhibitory Factor levels	Macrophage Migration Inhibitory Factor levels || ||	TRUE	igd								2	191953998	0.0252	8.78193e-09	458620	ebi-a-GCST90018847	Graves' disease || id:ebi-a-GCST90018847	TRUE	reported	igd	2	TRUE	high	7.20861e-05	33.0624
	rs13136820	T	C	T	C	-0.1361	0.0209	0.664		FALSE	FALSE	FALSE	ebi-a-GCST004423	4	40307564	0.0278	3494	0.4482	Macrophage Migration Inhibitory Factor levels || id:ebi-a-GCST004423	Macrophage Migration Inhibitory Factor levels	Macrophage Migration Inhibitory Factor levels || ||	TRUE	igd								4	40307564	0.0244	2.36701e-08	458620	ebi-a-GCST90018847	Graves' disease || id:ebi-a-GCST90018847	TRUE	reported	igd	2	TRUE	high	6.7835e-05	31.1125
	rs13210649	G	T	G	T	0.1354	0.0253	0.4026		FALSE	FALSE	FALSE	ebi-a-GCST004423	6	167473193	0.0248	3494	0.3067	Macrophage Migration Inhibitory Factor levels || id:ebi-a-GCST004423	Macrophage Migration Inhibitory Factor levels	Macrophage Migration Inhibitory Factor levels || ||	TRUE	igd								6	167473193	0.0219	6.87401e-10	458620	ebi-a-GCST90018847	Graves' disease || id:ebi-a-GCST90018847	TRUE	reported	igd	2	TRUE	high	8.33412e-05	38.225
	rs1569723	A	C	A	C	0.1641	0.0308	0.7425		FALSE	FALSE	FALSE	ebi-a-GCST004423	20	44742064	0.0271	3494	0.2521	Macrophage Migration Inhibitory Factor levels || id:ebi-a-GCST004423	Macrophage Migration Inhibitory Factor levels	Macrophage Migration Inhibitory Factor levels || ||	TRUE	igd								20	44742064	0.0232	1.61585e-12	458620	ebi-a-GCST90018847	Graves' disease || id:ebi-a-GCST90018847	TRUE	reported	igd	2	TRUE	high	0.000109079	50.031
	rs17689159	C	T	C	T	0.1621	0.0377	0.341		FALSE	FALSE	FALSE	ebi-a-GCST004423	16	79742390	0.0255	3494	0.1368	Macrophage Migration Inhibitory Factor levels || id:ebi-a-GCST004423	Macrophage Migration Inhibitory Factor levels	Macrophage Migration Inhibitory Factor levels || ||	TRUE	igd								16	79742390	0.024	1.55418e-11	458620	ebi-a-GCST90018847	Graves' disease || id:ebi-a-GCST90018847	TRUE	reported	igd	2	TRUE	high	9.94597e-05	45.6186
	rs1977710	G	A	G	A	0.1461	0.0369	0.498		FALSE	FALSE	FALSE	ebi-a-GCST004423	1	157693722	0.0243	3494	0.1284	Macrophage Migration Inhibitory Factor levels || id:ebi-a-GCST004423	Macrophage Migration Inhibitory Factor levels	Macrophage Migration Inhibitory Factor levels || ||	TRUE	igd								1	157693722	0.0223	5.19398e-11	458620	ebi-a-GCST90018847	Graves' disease || id:ebi-a-GCST90018847	TRUE	reported	igd	2	TRUE	high	9.3583e-05	42.9229
	rs231779	T	C	T	C	0.2352	-0.0068	0.3529		FALSE	FALSE	FALSE	ebi-a-GCST004423	2	204734487	0.0238	3494	0.7673	Macrophage Migration Inhibitory Factor levels || id:ebi-a-GCST004423	Macrophage Migration Inhibitory Factor levels	Macrophage Migration Inhibitory Factor levels || ||	TRUE	igd								2	204734487	0.0222	3.61077e-26	458620	ebi-a-GCST90018847	Graves' disease || id:ebi-a-GCST90018847	TRUE	reported	igd	2	TRUE	high	0.000244686	112.245
	rs2466028	C	T	C	T	-0.145	-0.0113	0.3439		FALSE	FALSE	FALSE	ebi-a-GCST004423	8	128200556	0.0256	3494	0.672	Macrophage Migration Inhibitory Factor levels || id:ebi-a-GCST004423	Macrophage Migration Inhibitory Factor levels	Macrophage Migration Inhibitory Factor levels || ||	TRUE	igd								8	128200556	0.0235	6.27899e-10	458620	ebi-a-GCST90018847	Graves' disease || id:ebi-a-GCST90018847	TRUE	reported	igd	2	TRUE	high	8.30063e-05	38.0714
	rs28414437	C	A	C	A	0.2871	0.0181	0.341		FALSE	FALSE	FALSE	ebi-a-GCST004423	14	81457257	0.0269	3494	0.4999	Macrophage Migration Inhibitory Factor levels || id:ebi-a-GCST004423	Macrophage Migration Inhibitory Factor levels	Macrophage Migration Inhibitory Factor levels || ||	TRUE	igd								14	81457257	0.0228	1.98381e-36	458620	ebi-a-GCST90018847	Graves' disease || id:ebi-a-GCST90018847	TRUE	reported	igd	2	TRUE	high	0.000345616	158.56
	rs34544259	G	A	G	A	0.1406	0.0156	0.4165		FALSE	FALSE	FALSE	ebi-a-GCST004423	21	43834854	0.0249	3494	0.5464	Macrophage Migration Inhibitory Factor levels || id:ebi-a-GCST004423	Macrophage Migration Inhibitory Factor levels	Macrophage Migration Inhibitory Factor levels || ||	TRUE	igd								21	43834854	0.0228	6.74901e-10	458620	ebi-a-GCST90018847	Graves' disease || id:ebi-a-GCST90018847	TRUE	reported	igd	2	TRUE	high	8.2911e-05	38.0276
	rs4409785	C	T	C	T	0.2029	-0.0125	0.1899		FALSE	FALSE	FALSE	ebi-a-GCST004423	11	95311422	0.0312	3494	0.6884	Macrophage Migration Inhibitory Factor levels || id:ebi-a-GCST004423	Macrophage Migration Inhibitory Factor levels	Macrophage Migration Inhibitory Factor levels || ||	TRUE	igd								11	95311422	0.035	6.81303e-09	458620	ebi-a-GCST90018847	Graves' disease || id:ebi-a-GCST90018847	TRUE	reported	igd	2	TRUE	high	7.32729e-05	33.6067
	rs61226717	T	G	T	G	0.2365	0.0218	0.0676		FALSE	FALSE	FALSE	ebi-a-GCST004423	12	111315543	0.0493	3494	0.6595	Macrophage Migration Inhibitory Factor levels || id:ebi-a-GCST004423	Macrophage Migration Inhibitory Factor levels	Macrophage Migration Inhibitory Factor levels || ||	TRUE	igd								12	111315543	0.0357	3.60496e-11	458620	ebi-a-GCST90018847	Graves' disease || id:ebi-a-GCST90018847	TRUE	reported	igd	2	TRUE	high	9.56822e-05	43.8858
	rs61850863	A	G	A	G	0.2027	0.0076	0.2247		FALSE	FALSE	FALSE	ebi-a-GCST004423	10	64041772	0.0307	3494	0.7982	Macrophage Migration Inhibitory Factor levels || id:ebi-a-GCST004423	Macrophage Migration Inhibitory Factor levels	Macrophage Migration Inhibitory Factor levels || ||	TRUE	igd								10	64041772	0.0339	2.18198e-09	458620	ebi-a-GCST90018847	Graves' disease || id:ebi-a-GCST90018847	TRUE	reported	igd	2	TRUE	high	7.79509e-05	35.7525
	rs6679677	A	C	A	C	0.3769	-0.0121	0.0915		FALSE	FALSE	FALSE	ebi-a-GCST004423	1	114303808	0.0337	3494	0.718399	Macrophage Migration Inhibitory Factor levels || id:ebi-a-GCST004423	Macrophage Migration Inhibitory Factor levels	Macrophage Migration Inhibitory Factor levels || ||	TRUE	igd								1	114303808	0.0536	2.13599e-12	458620	ebi-a-GCST90018847	Graves' disease || id:ebi-a-GCST90018847	TRUE	reported	igd	2	TRUE	high	0.000107801	49.4448
	rs6780858	G	A	G	A	-0.1634	-0.0323	0.492		FALSE	FALSE	FALSE	ebi-a-GCST004423	3	188132110	0.0241	3494	0.1794	Macrophage Migration Inhibitory Factor levels || id:ebi-a-GCST004423	Macrophage Migration Inhibitory Factor levels	Macrophage Migration Inhibitory Factor levels || ||	TRUE	igd								3	188132110	0.0225	3.85035e-13	458620	ebi-a-GCST90018847	Graves' disease || id:ebi-a-GCST90018847	TRUE	reported	igd	2	TRUE	high	0.000114984	52.7396
	rs7741597	C	T	C	T	-0.2215	-0.0408	0.1163		FALSE	FALSE	FALSE	ebi-a-GCST004423	6	29701661	0.0378	3494	0.2587	Macrophage Migration Inhibitory Factor levels || id:ebi-a-GCST004423	Macrophage Migration Inhibitory Factor levels	Macrophage Migration Inhibitory Factor levels || ||	TRUE	igd								6	29701661	0.029	2.27405e-14	458620	ebi-a-GCST90018847	Graves' disease || id:ebi-a-GCST90018847	TRUE	reported	igd	2	TRUE	high	0.000127187	58.3377
	rs7746061	A	G	A	G	-0.3836	-0.0608	0.0278		FALSE	FALSE	FALSE	ebi-a-GCST004423	6	31419216	0.0684	3494	0.3724	Macrophage Migration Inhibitory Factor levels || id:ebi-a-GCST004423	Macrophage Migration Inhibitory Factor levels	Macrophage Migration Inhibitory Factor levels || ||	TRUE	igd								6	31419216	0.0516	1.02e-13	458620	ebi-a-GCST90018847	Graves' disease || id:ebi-a-GCST90018847	TRUE	reported	igd	2	TRUE	high	0.00012049	55.2657
	rs860262	A	C	A	C	-0.1373	-0.0044	0.5149		FALSE	FALSE	FALSE	ebi-a-GCST004423	7	28194397	0.0236	3494	0.8505	Macrophage Migration Inhibitory Factor levels || id:ebi-a-GCST004423	Macrophage Migration Inhibitory Factor levels	Macrophage Migration Inhibitory Factor levels || ||	TRUE	igd								7	28194397	0.0245	2.10698e-08	458620	ebi-a-GCST90018847	Graves' disease || id:ebi-a-GCST90018847	TRUE	reported	igd	2	TRUE	high	6.84741e-05	31.4056
	rs9260041	T	C	T	C	-0.3419	-0.0364	0.2256		FALSE	FALSE	FALSE	ebi-a-GCST004423	6	29908440	0.0309	3494	0.24	Macrophage Migration Inhibitory Factor levels || id:ebi-a-GCST004423	Macrophage Migration Inhibitory Factor levels	Macrophage Migration Inhibitory Factor levels || ||	TRUE	igd	TRUE	rs9260041	rs9260059	T	C	A	G	6	29907608	0.0239	1.77215e-46	458620	ebi-a-GCST90018847	Graves' disease || id:ebi-a-GCST90018847	TRUE	reported	igd	2	TRUE	high	0.000446021	204.645
	rs9357156	C	A	C	A	0.4396	0.0076	0.1402		FALSE	FALSE	FALSE	ebi-a-GCST004423	6	33041073	0.0408	3494	0.9441	Macrophage Migration Inhibitory Factor levels || id:ebi-a-GCST004423	Macrophage Migration Inhibitory Factor levels	Macrophage Migration Inhibitory Factor levels || ||	TRUE	igd								6	33041073	0.0251	1.08993e-68	458620	ebi-a-GCST90018847	Graves' disease || id:ebi-a-GCST90018847	TRUE	reported	igd	2	TRUE	high	0.000668382	306.737
	SNP	effect_allele.exposure	other_allele.exposure	effect_allele.outcome	other_allele.outcome	beta.exposure	beta.outcome	eaf.exposure	eaf.outcome	remove	palindromic	ambiguous	id.outcome	chr	pos	se.outcome	samplesize.outcome	pval.outcome	outcome	originalname.outcome	outcome.deprecated	mr_keep.outcome	data_source.outcome	proxy.outcome	target_snp.outcome	proxy_snp.outcome	target_a1.outcome	target_a2.outcome	proxy_a1.outcome	proxy_a2.outcome	chr.exposure	pos.exposure	se.exposure	pval.exposure	samplesize.exposure	id.exposure	exposure	mr_keep.exposure	pval_origin.exposure	data_source.exposure	action	mr_keep	reliability.exposure	R2	F
TRAIL	rs10821944	T	G	T	G	-0.1566	0.0052	0.7127		FALSE	FALSE	FALSE	ebi-a-GCST004424	10	63785089	0.0176	8186	0.7565	TRAIL levels || id:ebi-a-GCST004424	TRAIL levels	TRAIL levels || ||	TRUE	igd								10	63785089	0.0232	1.42791e-11	458620	ebi-a-GCST90018847	Graves' disease || id:ebi-a-GCST90018847	TRUE	reported	igd	2	TRUE	high	9.93371e-05	45.5623
	rs11643872	T	G	T	G	-0.2374	0.0151	0.4046		FALSE	FALSE	FALSE	ebi-a-GCST004424	16	30969486	0.0158	8186	0.3418	TRAIL levels || id:ebi-a-GCST004424	TRAIL levels	TRAIL levels || ||	TRUE	igd								16	30969486	0.0387	8.85401e-10	458620	ebi-a-GCST90018847	Graves' disease || id:ebi-a-GCST90018847	TRUE	reported	igd	2	TRUE	high	8.20448e-05	37.6303
	rs12612769	C	A	C	A	0.1449	-0.0215	0.1918		FALSE	FALSE	FALSE	ebi-a-GCST004424	2	191953998	0.0196	8186	0.2716	TRAIL levels || id:ebi-a-GCST004424	TRAIL levels	TRAIL levels || ||	TRUE	igd								2	191953998	0.0252	8.78193e-09	458620	ebi-a-GCST90018847	Graves' disease || id:ebi-a-GCST90018847	TRUE	reported	igd	2	TRUE	high	7.20861e-05	33.0624
	rs13136820	T	C	T	C	-0.1361	0.0327	0.664		FALSE	FALSE	FALSE	ebi-a-GCST004424	4	40307564	0.0181	8186	0.0714003	TRAIL levels || id:ebi-a-GCST004424	TRAIL levels	TRAIL levels || ||	TRUE	igd								4	40307564	0.0244	2.36701e-08	458620	ebi-a-GCST90018847	Graves' disease || id:ebi-a-GCST90018847	TRUE	reported	igd	2	TRUE	high	6.7835e-05	31.1125
	rs13210649	G	T	G	T	0.1354	0.0345	0.4026		FALSE	FALSE	FALSE	ebi-a-GCST004424	6	167473193	0.0161	8186	0.0334904	TRAIL levels || id:ebi-a-GCST004424	TRAIL levels	TRAIL levels || ||	TRUE	igd								6	167473193	0.0219	6.87401e-10	458620	ebi-a-GCST90018847	Graves' disease || id:ebi-a-GCST90018847	TRUE	reported	igd	2	TRUE	high	8.33412e-05	38.225
	rs1569723	A	C	A	C	0.1641	0.0217	0.7425		FALSE	FALSE	FALSE	ebi-a-GCST004424	20	44742064	0.0177	8186	0.2177	TRAIL levels || id:ebi-a-GCST004424	TRAIL levels	TRAIL levels || ||	TRUE	igd								20	44742064	0.0232	1.61585e-12	458620	ebi-a-GCST90018847	Graves' disease || id:ebi-a-GCST90018847	TRUE	reported	igd	2	TRUE	high	0.000109079	50.031
	rs17689159	C	T	C	T	0.1621	-0.0165	0.341		FALSE	FALSE	FALSE	ebi-a-GCST004424	16	79742390	0.0168	8186	0.3251	TRAIL levels || id:ebi-a-GCST004424	TRAIL levels	TRAIL levels || ||	TRUE	igd								16	79742390	0.024	1.55418e-11	458620	ebi-a-GCST90018847	Graves' disease || id:ebi-a-GCST90018847	TRUE	reported	igd	2	TRUE	high	9.94597e-05	45.6186
	rs1977710	G	A	G	A	0.1461	-0.0029	0.498		FALSE	FALSE	FALSE	ebi-a-GCST004424	1	157693722	0.0159	8186	0.8543	TRAIL levels || id:ebi-a-GCST004424	TRAIL levels	TRAIL levels || ||	TRUE	igd								1	157693722	0.0223	5.19398e-11	458620	ebi-a-GCST90018847	Graves' disease || id:ebi-a-GCST90018847	TRUE	reported	igd	2	TRUE	high	9.3583e-05	42.9229
	rs231779	T	C	T	C	0.2352	0.016	0.3529		FALSE	FALSE	FALSE	ebi-a-GCST004424	2	204734487	0.0157	8186	0.2975	TRAIL levels || id:ebi-a-GCST004424	TRAIL levels	TRAIL levels || ||	TRUE	igd								2	204734487	0.0222	3.61077e-26	458620	ebi-a-GCST90018847	Graves' disease || id:ebi-a-GCST90018847	TRUE	reported	igd	2	TRUE	high	0.000244686	112.245
	rs2466028	C	T	C	T	-0.145	0.0036	0.3439		FALSE	FALSE	FALSE	ebi-a-GCST004424	8	128200556	0.0168	8186	0.8368	TRAIL levels || id:ebi-a-GCST004424	TRAIL levels	TRAIL levels || ||	TRUE	igd								8	128200556	0.0235	6.27899e-10	458620	ebi-a-GCST90018847	Graves' disease || id:ebi-a-GCST90018847	TRUE	reported	igd	2	TRUE	high	8.30063e-05	38.0714
	rs28414437	C	A	C	A	0.2871	-0.0044	0.341		FALSE	FALSE	FALSE	ebi-a-GCST004424	14	81457257	0.0176	8186	0.8025	TRAIL levels || id:ebi-a-GCST004424	TRAIL levels	TRAIL levels || ||	TRUE	igd								14	81457257	0.0228	1.98381e-36	458620	ebi-a-GCST90018847	Graves' disease || id:ebi-a-GCST90018847	TRUE	reported	igd	2	TRUE	high	0.000345616	158.56
	rs34544259	G	A	G	A	0.1406	-0.0015	0.4165		FALSE	FALSE	FALSE	ebi-a-GCST004424	21	43834854	0.0163	8186	0.932	TRAIL levels || id:ebi-a-GCST004424	TRAIL levels	TRAIL levels || ||	TRUE	igd								21	43834854	0.0228	6.74901e-10	458620	ebi-a-GCST90018847	Graves' disease || id:ebi-a-GCST90018847	TRUE	reported	igd	2	TRUE	high	8.2911e-05	38.0276
	rs4409785	C	T	C	T	0.2029	0.0016	0.1899		FALSE	FALSE	FALSE	ebi-a-GCST004424	11	95311422	0.0207	8186	0.9334	TRAIL levels || id:ebi-a-GCST004424	TRAIL levels	TRAIL levels || ||	TRUE	igd								11	95311422	0.035	6.81303e-09	458620	ebi-a-GCST90018847	Graves' disease || id:ebi-a-GCST90018847	TRUE	reported	igd	2	TRUE	high	7.32729e-05	33.6067
	rs61226717	T	G	T	G	0.2365	0.0023	0.0676		FALSE	FALSE	FALSE	ebi-a-GCST004424	12	111315543	0.032	8186	0.9418	TRAIL levels || id:ebi-a-GCST004424	TRAIL levels	TRAIL levels || ||	TRUE	igd								12	111315543	0.0357	3.60496e-11	458620	ebi-a-GCST90018847	Graves' disease || id:ebi-a-GCST90018847	TRUE	reported	igd	2	TRUE	high	9.56822e-05	43.8858
	rs61850863	A	G	A	G	0.2027	-0.0107	0.2247		FALSE	FALSE	FALSE	ebi-a-GCST004424	10	64041772	0.0202	8186	0.6297	TRAIL levels || id:ebi-a-GCST004424	TRAIL levels	TRAIL levels || ||	TRUE	igd								10	64041772	0.0339	2.18198e-09	458620	ebi-a-GCST90018847	Graves' disease || id:ebi-a-GCST90018847	TRUE	reported	igd	2	TRUE	high	7.79509e-05	35.7525
	rs6679677	A	C	A	C	0.3769	0.001	0.0915		FALSE	FALSE	FALSE	ebi-a-GCST004424	1	114303808	0.022	8186	0.9761	TRAIL levels || id:ebi-a-GCST004424	TRAIL levels	TRAIL levels || ||	TRUE	igd								1	114303808	0.0536	2.13599e-12	458620	ebi-a-GCST90018847	Graves' disease || id:ebi-a-GCST90018847	TRUE	reported	igd	2	TRUE	high	0.000107801	49.4448
	rs6780858	G	A	G	A	-0.1634	0.0106	0.492		FALSE	FALSE	FALSE	ebi-a-GCST004424	3	188132110	0.0158	8186	0.5034	TRAIL levels || id:ebi-a-GCST004424	TRAIL levels	TRAIL levels || ||	TRUE	igd								3	188132110	0.0225	3.85035e-13	458620	ebi-a-GCST90018847	Graves' disease || id:ebi-a-GCST90018847	TRUE	reported	igd	2	TRUE	high	0.000114984	52.7396
	rs7741597	C	T	C	T	-0.2215	-0.0045	0.1163		FALSE	FALSE	FALSE	ebi-a-GCST004424	6	29701661	0.0244	8186	0.8828	TRAIL levels || id:ebi-a-GCST004424	TRAIL levels	TRAIL levels || ||	TRUE	igd								6	29701661	0.029	2.27405e-14	458620	ebi-a-GCST90018847	Graves' disease || id:ebi-a-GCST90018847	TRUE	reported	igd	2	TRUE	high	0.000127187	58.3377
	rs7746061	A	G	A	G	-0.3836	0.0507	0.0278		FALSE	FALSE	FALSE	ebi-a-GCST004424	6	31419216	0.0437	8186	0.2475	TRAIL levels || id:ebi-a-GCST004424	TRAIL levels	TRAIL levels || ||	TRUE	igd								6	31419216	0.0516	1.02e-13	458620	ebi-a-GCST90018847	Graves' disease || id:ebi-a-GCST90018847	TRUE	reported	igd	2	TRUE	high	0.00012049	55.2657
	rs860262	A	C	A	C	-0.1373	-0.0048	0.5149		FALSE	FALSE	FALSE	ebi-a-GCST004424	7	28194397	0.0156	8186	0.7591	TRAIL levels || id:ebi-a-GCST004424	TRAIL levels	TRAIL levels || ||	TRUE	igd								7	28194397	0.0245	2.10698e-08	458620	ebi-a-GCST90018847	Graves' disease || id:ebi-a-GCST90018847	TRUE	reported	igd	2	TRUE	high	6.84741e-05	31.4056
	rs9260041	T	C	T	C	-0.3419	-0.0204	0.2256		FALSE	FALSE	FALSE	ebi-a-GCST004424	6	29908440	0.0203	8186	0.3121	TRAIL levels || id:ebi-a-GCST004424	TRAIL levels	TRAIL levels || ||	TRUE	igd	TRUE	rs9260041	rs9260059	T	C	A	G	6	29907608	0.0239	1.77215e-46	458620	ebi-a-GCST90018847	Graves' disease || id:ebi-a-GCST90018847	TRUE	reported	igd	2	TRUE	high	0.000446021	204.645
	rs9357156	C	A	C	A	0.4396	0.0335	0.1402		FALSE	FALSE	FALSE	ebi-a-GCST004424	6	33041073	0.0271	8186	0.2047	TRAIL levels || id:ebi-a-GCST004424	TRAIL levels	TRAIL levels || ||	TRUE	igd								6	33041073	0.0251	1.08993e-68	458620	ebi-a-GCST90018847	Graves' disease || id:ebi-a-GCST90018847	TRUE	reported	igd	2	TRUE	high	0.000668382	306.737
	SNP	effect_allele.exposure	other_allele.exposure	effect_allele.outcome	other_allele.outcome	beta.exposure	beta.outcome	eaf.exposure	eaf.outcome	remove	palindromic	ambiguous	id.outcome	chr	pos	se.outcome	samplesize.outcome	pval.outcome	outcome	originalname.outcome	outcome.deprecated	mr_keep.outcome	data_source.outcome	proxy.outcome	target_snp.outcome	proxy_snp.outcome	target_a1.outcome	target_a2.outcome	proxy_a1.outcome	proxy_a2.outcome	chr.exposure	pos.exposure	se.exposure	pval.exposure	samplesize.exposure	id.exposure	exposure	mr_keep.exposure	pval_origin.exposure	data_source.exposure	action	mr_keep	reliability.exposure	R2	F
TNFβ	rs10821944	T	G	T	G	-0.1566	0.0033	0.7127		FALSE	FALSE	FALSE	ebi-a-GCST004425	10	63785089	0.0394	1559	0.9647	Tumor necrosis factor beta levels || id:ebi-a-GCST004425	Tumor necrosis factor beta levels	Tumor necrosis factor beta levels || ||	TRUE	igd								10	63785089	0.0232	1.42791e-11	458620	ebi-a-GCST90018847	Graves' disease || id:ebi-a-GCST90018847	TRUE	reported	igd	2	TRUE	high	9.93371e-05	45.5623
	rs11643872	T	G	T	G	-0.2374	-0.0501	0.4046		FALSE	FALSE	FALSE	ebi-a-GCST004425	16	30969486	0.0362	1559	0.1691	Tumor necrosis factor beta levels || id:ebi-a-GCST004425	Tumor necrosis factor beta levels	Tumor necrosis factor beta levels || ||	TRUE	igd								16	30969486	0.0387	8.85401e-10	458620	ebi-a-GCST90018847	Graves' disease || id:ebi-a-GCST90018847	TRUE	reported	igd	2	TRUE	high	8.20448e-05	37.6303
	rs12612769	C	A	C	A	0.1449	0.0034	0.1918		FALSE	FALSE	FALSE	ebi-a-GCST004425	2	191953998	0.0437	1559	0.9323	Tumor necrosis factor beta levels || id:ebi-a-GCST004425	Tumor necrosis factor beta levels	Tumor necrosis factor beta levels || ||	TRUE	igd								2	191953998	0.0252	8.78193e-09	458620	ebi-a-GCST90018847	Graves' disease || id:ebi-a-GCST90018847	TRUE	reported	igd	2	TRUE	high	7.20861e-05	33.0624
	rs13136820	T	C	T	C	-0.1361	0.037	0.664		FALSE	FALSE	FALSE	ebi-a-GCST004425	4	40307564	0.0409	1559	0.3603	Tumor necrosis factor beta levels || id:ebi-a-GCST004425	Tumor necrosis factor beta levels	Tumor necrosis factor beta levels || ||	TRUE	igd								4	40307564	0.0244	2.36701e-08	458620	ebi-a-GCST90018847	Graves' disease || id:ebi-a-GCST90018847	TRUE	reported	igd	2	TRUE	high	6.7835e-05	31.1125
	rs13210649	G	T	G	T	0.1354	-0.0073	0.4026		FALSE	FALSE	FALSE	ebi-a-GCST004425	6	167473193	0.0375	1559	0.8504	Tumor necrosis factor beta levels || id:ebi-a-GCST004425	Tumor necrosis factor beta levels	Tumor necrosis factor beta levels || ||	TRUE	igd								6	167473193	0.0219	6.87401e-10	458620	ebi-a-GCST90018847	Graves' disease || id:ebi-a-GCST90018847	TRUE	reported	igd	2	TRUE	high	8.33412e-05	38.225
	rs1569723	A	C	A	C	0.1641	0.0276	0.7425		FALSE	FALSE	FALSE	ebi-a-GCST004425	20	44742064	0.0404	1559	0.4887	Tumor necrosis factor beta levels || id:ebi-a-GCST004425	Tumor necrosis factor beta levels	Tumor necrosis factor beta levels || ||	TRUE	igd								20	44742064	0.0232	1.61585e-12	458620	ebi-a-GCST90018847	Graves' disease || id:ebi-a-GCST90018847	TRUE	reported	igd	2	TRUE	high	0.000109079	50.031
	rs17689159	C	T	C	T	0.1621	0.0136	0.341		FALSE	FALSE	FALSE	ebi-a-GCST004425	16	79742390	0.0388	1559	0.7168	Tumor necrosis factor beta levels || id:ebi-a-GCST004425	Tumor necrosis factor beta levels	Tumor necrosis factor beta levels || ||	TRUE	igd								16	79742390	0.024	1.55418e-11	458620	ebi-a-GCST90018847	Graves' disease || id:ebi-a-GCST90018847	TRUE	reported	igd	2	TRUE	high	9.94597e-05	45.6186
	rs1977710	G	A	G	A	0.1461	-0.049	0.498		FALSE	FALSE	FALSE	ebi-a-GCST004425	1	157693722	0.0362	1559	0.1937	Tumor necrosis factor beta levels || id:ebi-a-GCST004425	Tumor necrosis factor beta levels	Tumor necrosis factor beta levels || ||	TRUE	igd								1	157693722	0.0223	5.19398e-11	458620	ebi-a-GCST90018847	Graves' disease || id:ebi-a-GCST90018847	TRUE	reported	igd	2	TRUE	high	9.3583e-05	42.9229
	rs231779	T	C	T	C	0.2352	-0.0154	0.3529		FALSE	FALSE	FALSE	ebi-a-GCST004425	2	204734487	0.0348	1559	0.6614	Tumor necrosis factor beta levels || id:ebi-a-GCST004425	Tumor necrosis factor beta levels	Tumor necrosis factor beta levels || ||	TRUE	igd								2	204734487	0.0222	3.61077e-26	458620	ebi-a-GCST90018847	Graves' disease || id:ebi-a-GCST90018847	TRUE	reported	igd	2	TRUE	high	0.000244686	112.245
	rs2466028	C	T	C	T	-0.145	-0.04	0.3439		FALSE	FALSE	FALSE	ebi-a-GCST004425	8	128200556	0.0389	1559	0.3019	Tumor necrosis factor beta levels || id:ebi-a-GCST004425	Tumor necrosis factor beta levels	Tumor necrosis factor beta levels || ||	TRUE	igd								8	128200556	0.0235	6.27899e-10	458620	ebi-a-GCST90018847	Graves' disease || id:ebi-a-GCST90018847	TRUE	reported	igd	2	TRUE	high	8.30063e-05	38.0714
	rs28414437	C	A	C	A	0.2871	0.0038	0.341		FALSE	FALSE	FALSE	ebi-a-GCST004425	14	81457257	0.0406	1559	0.9209	Tumor necrosis factor beta levels || id:ebi-a-GCST004425	Tumor necrosis factor beta levels	Tumor necrosis factor beta levels || ||	TRUE	igd								14	81457257	0.0228	1.98381e-36	458620	ebi-a-GCST90018847	Graves' disease || id:ebi-a-GCST90018847	TRUE	reported	igd	2	TRUE	high	0.000345616	158.56
	rs34544259	G	A	G	A	0.1406	0.0497	0.4165		FALSE	FALSE	FALSE	ebi-a-GCST004425	21	43834854	0.0372	1559	0.1961	Tumor necrosis factor beta levels || id:ebi-a-GCST004425	Tumor necrosis factor beta levels	Tumor necrosis factor beta levels || ||	TRUE	igd								21	43834854	0.0228	6.74901e-10	458620	ebi-a-GCST90018847	Graves' disease || id:ebi-a-GCST90018847	TRUE	reported	igd	2	TRUE	high	8.2911e-05	38.0276
	rs4409785	C	T	C	T	0.2029	-0.0462	0.1899		FALSE	FALSE	FALSE	ebi-a-GCST004425	11	95311422	0.0473	1559	0.3303	Tumor necrosis factor beta levels || id:ebi-a-GCST004425	Tumor necrosis factor beta levels	Tumor necrosis factor beta levels || ||	TRUE	igd								11	95311422	0.035	6.81303e-09	458620	ebi-a-GCST90018847	Graves' disease || id:ebi-a-GCST90018847	TRUE	reported	igd	2	TRUE	high	7.32729e-05	33.6067
	rs61226717	T	G	T	G	0.2365	0.0327	0.0676		FALSE	FALSE	FALSE	ebi-a-GCST004425	12	111315543	0.0724	1559	0.6519	Tumor necrosis factor beta levels || id:ebi-a-GCST004425	Tumor necrosis factor beta levels	Tumor necrosis factor beta levels || ||	TRUE	igd								12	111315543	0.0357	3.60496e-11	458620	ebi-a-GCST90018847	Graves' disease || id:ebi-a-GCST90018847	TRUE	reported	igd	2	TRUE	high	9.56822e-05	43.8858
	rs61850863	A	G	A	G	0.2027	-0.0156	0.2247		FALSE	FALSE	FALSE	ebi-a-GCST004425	10	64041772	0.0467	1559	0.744801	Tumor necrosis factor beta levels || id:ebi-a-GCST004425	Tumor necrosis factor beta levels	Tumor necrosis factor beta levels || ||	TRUE	igd								10	64041772	0.0339	2.18198e-09	458620	ebi-a-GCST90018847	Graves' disease || id:ebi-a-GCST90018847	TRUE	reported	igd	2	TRUE	high	7.79509e-05	35.7525
	rs6679677	A	C	A	C	0.3769	-0.0088	0.0915		FALSE	FALSE	FALSE	ebi-a-GCST004425	1	114303808	0.051	1559	0.8736	Tumor necrosis factor beta levels || id:ebi-a-GCST004425	Tumor necrosis factor beta levels	Tumor necrosis factor beta levels || ||	TRUE	igd								1	114303808	0.0536	2.13599e-12	458620	ebi-a-GCST90018847	Graves' disease || id:ebi-a-GCST90018847	TRUE	reported	igd	2	TRUE	high	0.000107801	49.4448
	rs6780858	G	A	G	A	-0.1634	0.0146	0.492		FALSE	FALSE	FALSE	ebi-a-GCST004425	3	188132110	0.0361	1559	0.661601	Tumor necrosis factor beta levels || id:ebi-a-GCST004425	Tumor necrosis factor beta levels	Tumor necrosis factor beta levels || ||	TRUE	igd								3	188132110	0.0225	3.85035e-13	458620	ebi-a-GCST90018847	Graves' disease || id:ebi-a-GCST90018847	TRUE	reported	igd	2	TRUE	high	0.000114984	52.7396
	rs7741597	C	T	C	T	-0.2215	0.0306	0.1163		FALSE	FALSE	FALSE	ebi-a-GCST004425	6	29701661	0.058	1559	0.6438	Tumor necrosis factor beta levels || id:ebi-a-GCST004425	Tumor necrosis factor beta levels	Tumor necrosis factor beta levels || ||	TRUE	igd								6	29701661	0.029	2.27405e-14	458620	ebi-a-GCST90018847	Graves' disease || id:ebi-a-GCST90018847	TRUE	reported	igd	2	TRUE	high	0.000127187	58.3377
	rs860262	A	C	A	C	-0.1373	-0.0188	0.5149		FALSE	FALSE	FALSE	ebi-a-GCST004425	7	28194397	0.0353	1559	0.6025	Tumor necrosis factor beta levels || id:ebi-a-GCST004425	Tumor necrosis factor beta levels	Tumor necrosis factor beta levels || ||	TRUE	igd								7	28194397	0.0245	2.10698e-08	458620	ebi-a-GCST90018847	Graves' disease || id:ebi-a-GCST90018847	TRUE	reported	igd	2	TRUE	high	6.84741e-05	31.4056
	rs9260041	T	C	T	C	-0.3419	-0.0398	0.2256		FALSE	FALSE	FALSE	ebi-a-GCST004425	6	29908440	0.0469	1559	0.3966	Tumor necrosis factor beta levels || id:ebi-a-GCST004425	Tumor necrosis factor beta levels	Tumor necrosis factor beta levels || ||	TRUE	igd	TRUE	rs9260041	rs9260059	T	C	A	G	6	29907608	0.0239	1.77215e-46	458620	ebi-a-GCST90018847	Graves' disease || id:ebi-a-GCST90018847	TRUE	reported	igd	2	TRUE	high	0.000446021	204.645
	rs9357156	C	A	C	A	0.4396	0.0547	0.1402		FALSE	FALSE	FALSE	ebi-a-GCST004425	6	33041073	0.0589	1559	0.3498	Tumor necrosis factor beta levels || id:ebi-a-GCST004425	Tumor necrosis factor beta levels	Tumor necrosis factor beta levels || ||	TRUE	igd								6	33041073	0.0251	1.08993e-68	458620	ebi-a-GCST90018847	Graves' disease || id:ebi-a-GCST90018847	TRUE	reported	igd	2	TRUE	high	0.000668382	306.737
	SNP	effect_allele.exposure	other_allele.exposure	effect_allele.outcome	other_allele.outcome	beta.exposure	beta.outcome	eaf.exposure	eaf.outcome	remove	palindromic	ambiguous	id.outcome	chr	pos	se.outcome	samplesize.outcome	pval.outcome	outcome	proxy.outcome	target_snp.outcome	proxy_snp.outcome	target_a1.outcome	target_a2.outcome	proxy_a1.outcome	proxy_a2.outcome	originalname.outcome	outcome.deprecated	mr_keep.outcome	data_source.outcome	chr.exposure	pos.exposure	se.exposure	pval.exposure	samplesize.exposure	id.exposure	exposure	mr_keep.exposure	pval_origin.exposure	data_source.exposure	action	mr_keep	reliability.exposure	R2	F
TNFα	rs10821944	T	G	T	G	-0.1566	-0.0301	0.7127		FALSE	FALSE	FALSE	ebi-a-GCST004426	10	63785089	0.0269	3454	0.268	Tumor necrosis factor alpha levels || id:ebi-a-GCST004426	FALSE	rs10821944	rs10821944					Tumor necrosis factor alpha levels	Tumor necrosis factor alpha levels || ||	TRUE	igd	10	63785089	0.0232	1.42791e-11	458620	ebi-a-GCST90018847	Graves' disease || id:ebi-a-GCST90018847	TRUE	reported	igd	2	TRUE	high	9.93371e-05	45.5623
	rs11643872	T	G	T	G	-0.2374	0.0316	0.4046		FALSE	FALSE	FALSE	ebi-a-GCST004426	16	30969486	0.0247	3454	0.1971	Tumor necrosis factor alpha levels || id:ebi-a-GCST004426	FALSE	rs11643872	rs11643872					Tumor necrosis factor alpha levels	Tumor necrosis factor alpha levels || ||	TRUE	igd	16	30969486	0.0387	8.85401e-10	458620	ebi-a-GCST90018847	Graves' disease || id:ebi-a-GCST90018847	TRUE	reported	igd	2	TRUE	high	8.20448e-05	37.6303
	rs12612769	C	A	C	A	0.1449	0.0266	0.1918		FALSE	FALSE	FALSE	ebi-a-GCST004426	2	191953998	0.0301	3454	0.3729	Tumor necrosis factor alpha levels || id:ebi-a-GCST004426	FALSE	rs12612769	rs12612769					Tumor necrosis factor alpha levels	Tumor necrosis factor alpha levels || ||	TRUE	igd	2	191953998	0.0252	8.78193e-09	458620	ebi-a-GCST90018847	Graves' disease || id:ebi-a-GCST90018847	TRUE	reported	igd	2	TRUE	high	7.20861e-05	33.0624
	rs13136820	T	C	T	C	-0.1361	-0.0035	0.664		FALSE	FALSE	FALSE	ebi-a-GCST004426	4	40307564	0.0279	3454	0.8886	Tumor necrosis factor alpha levels || id:ebi-a-GCST004426	FALSE	rs13136820	rs13136820					Tumor necrosis factor alpha levels	Tumor necrosis factor alpha levels || ||	TRUE	igd	4	40307564	0.0244	2.36701e-08	458620	ebi-a-GCST90018847	Graves' disease || id:ebi-a-GCST90018847	TRUE	reported	igd	2	TRUE	high	6.7835e-05	31.1125
	rs13210649	G	T	G	T	0.1354	-0.004	0.4026		FALSE	FALSE	FALSE	ebi-a-GCST004426	6	167473193	0.025	3454	0.8769	Tumor necrosis factor alpha levels || id:ebi-a-GCST004426	FALSE	rs13210649	rs13210649					Tumor necrosis factor alpha levels	Tumor necrosis factor alpha levels || ||	TRUE	igd	6	167473193	0.0219	6.87401e-10	458620	ebi-a-GCST90018847	Graves' disease || id:ebi-a-GCST90018847	TRUE	reported	igd	2	TRUE	high	8.33412e-05	38.225
	rs1569723	A	C	A	C	0.1641	-0.004	0.7425		FALSE	FALSE	FALSE	ebi-a-GCST004426	20	44742064	0.0273	3454	0.8869	Tumor necrosis factor alpha levels || id:ebi-a-GCST004426	FALSE	rs1569723	rs1569723					Tumor necrosis factor alpha levels	Tumor necrosis factor alpha levels || ||	TRUE	igd	20	44742064	0.0232	1.61585e-12	458620	ebi-a-GCST90018847	Graves' disease || id:ebi-a-GCST90018847	TRUE	reported	igd	2	TRUE	high	0.000109079	50.031
	rs17689159	C	T	C	T	0.1621	-0.002	0.341		FALSE	FALSE	FALSE	ebi-a-GCST004426	16	79742390	0.0257	3454	0.9323	Tumor necrosis factor alpha levels || id:ebi-a-GCST004426	FALSE	rs17689159	rs17689159					Tumor necrosis factor alpha levels	Tumor necrosis factor alpha levels || ||	TRUE	igd	16	79742390	0.024	1.55418e-11	458620	ebi-a-GCST90018847	Graves' disease || id:ebi-a-GCST90018847	TRUE	reported	igd	2	TRUE	high	9.94597e-05	45.6186
	rs1977710	G	A	G	A	0.1461	0.0359	0.498		FALSE	FALSE	FALSE	ebi-a-GCST004426	1	157693722	0.0244	3454	0.1414	Tumor necrosis factor alpha levels || id:ebi-a-GCST004426	FALSE	rs1977710	rs1977710					Tumor necrosis factor alpha levels	Tumor necrosis factor alpha levels || ||	TRUE	igd	1	157693722	0.0223	5.19398e-11	458620	ebi-a-GCST90018847	Graves' disease || id:ebi-a-GCST90018847	TRUE	reported	igd	2	TRUE	high	9.3583e-05	42.9229
	rs231779	T	C	T	C	0.2352	0.0245	0.3529		FALSE	FALSE	FALSE	ebi-a-GCST004426	2	204734487	0.0239	3454	0.2995	Tumor necrosis factor alpha levels || id:ebi-a-GCST004426	FALSE	rs231779	rs231779					Tumor necrosis factor alpha levels	Tumor necrosis factor alpha levels || ||	TRUE	igd	2	204734487	0.0222	3.61077e-26	458620	ebi-a-GCST90018847	Graves' disease || id:ebi-a-GCST90018847	TRUE	reported	igd	2	TRUE	high	0.000244686	112.245
	rs2466028	C	T	C	T	-0.145	0.0665	0.3439		FALSE	FALSE	FALSE	ebi-a-GCST004426	8	128200556	0.0258	3454	0.00970309	Tumor necrosis factor alpha levels || id:ebi-a-GCST004426	FALSE	rs2466028	rs2466028					Tumor necrosis factor alpha levels	Tumor necrosis factor alpha levels || ||	TRUE	igd	8	128200556	0.0235	6.27899e-10	458620	ebi-a-GCST90018847	Graves' disease || id:ebi-a-GCST90018847	TRUE	reported	igd	2	TRUE	high	8.30063e-05	38.0714
	rs28414437	C	A	C	A	0.2871	0.0098	0.341		FALSE	FALSE	FALSE	ebi-a-GCST004426	14	81457257	0.0272	3454	0.7188	Tumor necrosis factor alpha levels || id:ebi-a-GCST004426	FALSE	rs28414437	rs28414437					Tumor necrosis factor alpha levels	Tumor necrosis factor alpha levels || ||	TRUE	igd	14	81457257	0.0228	1.98381e-36	458620	ebi-a-GCST90018847	Graves' disease || id:ebi-a-GCST90018847	TRUE	reported	igd	2	TRUE	high	0.000345616	158.56
	rs34544259	G	A	G	A	0.1406	0.0108	0.4165		FALSE	FALSE	FALSE	ebi-a-GCST004426	21	43834854	0.0251	3454	0.6579	Tumor necrosis factor alpha levels || id:ebi-a-GCST004426	FALSE	rs34544259	rs34544259					Tumor necrosis factor alpha levels	Tumor necrosis factor alpha levels || ||	TRUE	igd	21	43834854	0.0228	6.74901e-10	458620	ebi-a-GCST90018847	Graves' disease || id:ebi-a-GCST90018847	TRUE	reported	igd	2	TRUE	high	8.2911e-05	38.0276
	rs4409785	C	T	C	T	0.2029	0.0366	0.1899		FALSE	FALSE	FALSE	ebi-a-GCST004426	11	95311422	0.0314	3454	0.2467	Tumor necrosis factor alpha levels || id:ebi-a-GCST004426	FALSE	rs4409785	rs4409785					Tumor necrosis factor alpha levels	Tumor necrosis factor alpha levels || ||	TRUE	igd	11	95311422	0.035	6.81303e-09	458620	ebi-a-GCST90018847	Graves' disease || id:ebi-a-GCST90018847	TRUE	reported	igd	2	TRUE	high	7.32729e-05	33.6067
	rs61226717	T	G	T	G	0.2365	0.0458	0.0676		FALSE	FALSE	FALSE	ebi-a-GCST004426	12	111315543	0.0497	3454	0.3572	Tumor necrosis factor alpha levels || id:ebi-a-GCST004426	FALSE	rs61226717	rs61226717					Tumor necrosis factor alpha levels	Tumor necrosis factor alpha levels || ||	TRUE	igd	12	111315543	0.0357	3.60496e-11	458620	ebi-a-GCST90018847	Graves' disease || id:ebi-a-GCST90018847	TRUE	reported	igd	2	TRUE	high	9.56822e-05	43.8858
	rs61850863	A	G	A	G	0.2027	0.0288	0.2247		FALSE	FALSE	FALSE	ebi-a-GCST004426	10	64041772	0.0311	3454	0.3504	Tumor necrosis factor alpha levels || id:ebi-a-GCST004426	FALSE	rs61850863	rs61850863					Tumor necrosis factor alpha levels	Tumor necrosis factor alpha levels || ||	TRUE	igd	10	64041772	0.0339	2.18198e-09	458620	ebi-a-GCST90018847	Graves' disease || id:ebi-a-GCST90018847	TRUE	reported	igd	2	TRUE	high	7.79509e-05	35.7525
	rs6679677	A	C	A	C	0.3769	0.0365	0.0915		FALSE	FALSE	FALSE	ebi-a-GCST004426	1	114303808	0.0344	3454	0.2881	Tumor necrosis factor alpha levels || id:ebi-a-GCST004426	FALSE	rs6679677	rs6679677					Tumor necrosis factor alpha levels	Tumor necrosis factor alpha levels || ||	TRUE	igd	1	114303808	0.0536	2.13599e-12	458620	ebi-a-GCST90018847	Graves' disease || id:ebi-a-GCST90018847	TRUE	reported	igd	2	TRUE	high	0.000107801	49.4448
	rs6780858	G	A	G	A	-0.1634	0.0056	0.492		FALSE	FALSE	FALSE	ebi-a-GCST004426	3	188132110	0.0243	3454	0.8153	Tumor necrosis factor alpha levels || id:ebi-a-GCST004426	FALSE	rs6780858	rs6780858					Tumor necrosis factor alpha levels	Tumor necrosis factor alpha levels || ||	TRUE	igd	3	188132110	0.0225	3.85035e-13	458620	ebi-a-GCST90018847	Graves' disease || id:ebi-a-GCST90018847	TRUE	reported	igd	2	TRUE	high	0.000114984	52.7396
	rs7741597	C	T	C	T	-0.2215	0.0315	0.1163		FALSE	FALSE	FALSE	ebi-a-GCST004426	6	29701661	0.0384	3454	0.445	Tumor necrosis factor alpha levels || id:ebi-a-GCST004426	FALSE	rs7741597	rs7741597					Tumor necrosis factor alpha levels	Tumor necrosis factor alpha levels || ||	TRUE	igd	6	29701661	0.029	2.27405e-14	458620	ebi-a-GCST90018847	Graves' disease || id:ebi-a-GCST90018847	TRUE	reported	igd	2	TRUE	high	0.000127187	58.3377
	rs7746061	A	G	A	G	-0.3836	-0.0591	0.0278		FALSE	FALSE	FALSE	ebi-a-GCST004426	6	31419216	0.0683	3454	0.3852	Tumor necrosis factor alpha levels || id:ebi-a-GCST004426	FALSE	rs7746061	rs7746061					Tumor necrosis factor alpha levels	Tumor necrosis factor alpha levels || ||	TRUE	igd	6	31419216	0.0516	1.02e-13	458620	ebi-a-GCST90018847	Graves' disease || id:ebi-a-GCST90018847	TRUE	reported	igd	2	TRUE	high	0.00012049	55.2657
	rs860262	A	C	A	C	-0.1373	-0.0207	0.5149		FALSE	FALSE	FALSE	ebi-a-GCST004426	7	28194397	0.0238	3454	0.3867	Tumor necrosis factor alpha levels || id:ebi-a-GCST004426	FALSE	rs860262	rs860262					Tumor necrosis factor alpha levels	Tumor necrosis factor alpha levels || ||	TRUE	igd	7	28194397	0.0245	2.10698e-08	458620	ebi-a-GCST90018847	Graves' disease || id:ebi-a-GCST90018847	TRUE	reported	igd	2	TRUE	high	6.84741e-05	31.4056
	rs9260041	T	C	T	C	-0.3419	-0.0239	0.2256		FALSE	FALSE	FALSE	ebi-a-GCST004426	6	29908440	0.0316	3454	0.4474	Tumor necrosis factor alpha levels || id:ebi-a-GCST004426	TRUE	rs9260041	rs9260059	T	C	A	G	Tumor necrosis factor alpha levels	Tumor necrosis factor alpha levels || ||	TRUE	igd	6	29907608	0.0239	1.77215e-46	458620	ebi-a-GCST90018847	Graves' disease || id:ebi-a-GCST90018847	TRUE	reported	igd	2	TRUE	high	0.000446021	204.645
	rs9357156	C	A	C	A	0.4396	-0.0568	0.1402		FALSE	FALSE	FALSE	ebi-a-GCST004426	6	33041073	0.0412	3454	0.173	Tumor necrosis factor alpha levels || id:ebi-a-GCST004426	FALSE	rs9357156	rs9357156					Tumor necrosis factor alpha levels	Tumor necrosis factor alpha levels || ||	TRUE	igd	6	33041073	0.0251	1.08993e-68	458620	ebi-a-GCST90018847	Graves' disease || id:ebi-a-GCST90018847	TRUE	reported	igd	2	TRUE	high	0.000668382	306.737
	SNP	effect_allele.exposure	other_allele.exposure	effect_allele.outcome	other_allele.outcome	beta.exposure	beta.outcome	eaf.exposure	eaf.outcome	remove	palindromic	ambiguous	id.outcome	chr	pos	se.outcome	samplesize.outcome	pval.outcome	outcome	originalname.outcome	outcome.deprecated	mr_keep.outcome	data_source.outcome	proxy.outcome	target_snp.outcome	proxy_snp.outcome	target_a1.outcome	target_a2.outcome	proxy_a1.outcome	proxy_a2.outcome	chr.exposure	pos.exposure	se.exposure	pval.exposure	samplesize.exposure	id.exposure	exposure	mr_keep.exposure	pval_origin.exposure	data_source.exposure	action	mr_keep	reliability.exposure	R2	F
SDF1α	rs10821944	T	G	T	G	-0.1566	-0.0223	0.7127		FALSE	FALSE	FALSE	ebi-a-GCST004427	10	63785089	0.0181	5998	0.1158	Stromal-cell-derived factor 1 alpha levels || id:ebi-a-GCST004427	Stromal-cell-derived factor 1 alpha levels	Stromal-cell-derived factor 1 alpha levels || ||	TRUE	igd								10	63785089	0.0232	1.42791e-11	458620	ebi-a-GCST90018847	Graves' disease || id:ebi-a-GCST90018847	TRUE	reported	igd	2	TRUE	high	9.93371e-05	45.5623
	rs11643872	T	G	T	G	-0.2374	-0.034	0.4046		FALSE	FALSE	FALSE	ebi-a-GCST004427	16	30969486	0.0163	5998	0.109	Stromal-cell-derived factor 1 alpha levels || id:ebi-a-GCST004427	Stromal-cell-derived factor 1 alpha levels	Stromal-cell-derived factor 1 alpha levels || ||	TRUE	igd								16	30969486	0.0387	8.85401e-10	458620	ebi-a-GCST90018847	Graves' disease || id:ebi-a-GCST90018847	TRUE	reported	igd	2	TRUE	high	8.20448e-05	37.6303
	rs12612769	C	A	C	A	0.1449	0.0195	0.1918		FALSE	FALSE	FALSE	ebi-a-GCST004427	2	191953998	0.0201	5998	0.9305	Stromal-cell-derived factor 1 alpha levels || id:ebi-a-GCST004427	Stromal-cell-derived factor 1 alpha levels	Stromal-cell-derived factor 1 alpha levels || ||	TRUE	igd								2	191953998	0.0252	8.78193e-09	458620	ebi-a-GCST90018847	Graves' disease || id:ebi-a-GCST90018847	TRUE	reported	igd	2	TRUE	high	7.20861e-05	33.0624
	rs13136820	T	C	T	C	-0.1361	-0.0175	0.664		FALSE	FALSE	FALSE	ebi-a-GCST004427	4	40307564	0.0186	5998	0.0623204	Stromal-cell-derived factor 1 alpha levels || id:ebi-a-GCST004427	Stromal-cell-derived factor 1 alpha levels	Stromal-cell-derived factor 1 alpha levels || ||	TRUE	igd								4	40307564	0.0244	2.36701e-08	458620	ebi-a-GCST90018847	Graves' disease || id:ebi-a-GCST90018847	TRUE	reported	igd	2	TRUE	high	6.7835e-05	31.1125
	rs13210649	G	T	G	T	0.1354	0.0359	0.4026		FALSE	FALSE	FALSE	ebi-a-GCST004427	6	167473193	0.0166	5998	0.01008	Stromal-cell-derived factor 1 alpha levels || id:ebi-a-GCST004427	Stromal-cell-derived factor 1 alpha levels	Stromal-cell-derived factor 1 alpha levels || ||	TRUE	igd								6	167473193	0.0219	6.87401e-10	458620	ebi-a-GCST90018847	Graves' disease || id:ebi-a-GCST90018847	TRUE	reported	igd	2	TRUE	high	8.33412e-05	38.225
	rs1569723	A	C	A	C	0.1641	0.0245	0.7425		FALSE	FALSE	FALSE	ebi-a-GCST004427	20	44742064	0.0182	5998	0.0456899	Stromal-cell-derived factor 1 alpha levels || id:ebi-a-GCST004427	Stromal-cell-derived factor 1 alpha levels	Stromal-cell-derived factor 1 alpha levels || ||	TRUE	igd								20	44742064	0.0232	1.61585e-12	458620	ebi-a-GCST90018847	Graves' disease || id:ebi-a-GCST90018847	TRUE	reported	igd	2	TRUE	high	0.000109079	50.031
	rs17689159	C	T	C	T	0.1621	-0.001	0.341		FALSE	FALSE	FALSE	ebi-a-GCST004427	16	79742390	0.0173	5998	0.7127	Stromal-cell-derived factor 1 alpha levels || id:ebi-a-GCST004427	Stromal-cell-derived factor 1 alpha levels	Stromal-cell-derived factor 1 alpha levels || ||	TRUE	igd								16	79742390	0.024	1.55418e-11	458620	ebi-a-GCST90018847	Graves' disease || id:ebi-a-GCST90018847	TRUE	reported	igd	2	TRUE	high	9.94597e-05	45.6186
	rs1977710	G	A	G	A	0.1461	-0.0146	0.498		FALSE	FALSE	FALSE	ebi-a-GCST004427	1	157693722	0.0163	5998	0.7349	Stromal-cell-derived factor 1 alpha levels || id:ebi-a-GCST004427	Stromal-cell-derived factor 1 alpha levels	Stromal-cell-derived factor 1 alpha levels || ||	TRUE	igd								1	157693722	0.0223	5.19398e-11	458620	ebi-a-GCST90018847	Graves' disease || id:ebi-a-GCST90018847	TRUE	reported	igd	2	TRUE	high	9.3583e-05	42.9229
	rs231779	T	C	T	C	0.2352	0.0154	0.3529		FALSE	FALSE	FALSE	ebi-a-GCST004427	2	204734487	0.0162	5998	0.713801	Stromal-cell-derived factor 1 alpha levels || id:ebi-a-GCST004427	Stromal-cell-derived factor 1 alpha levels	Stromal-cell-derived factor 1 alpha levels || ||	TRUE	igd								2	204734487	0.0222	3.61077e-26	458620	ebi-a-GCST90018847	Graves' disease || id:ebi-a-GCST90018847	TRUE	reported	igd	2	TRUE	high	0.000244686	112.245
	rs2466028	C	T	C	T	-0.145	0.0047	0.3439		FALSE	FALSE	FALSE	ebi-a-GCST004427	8	128200556	0.0173	5998	0.3477	Stromal-cell-derived factor 1 alpha levels || id:ebi-a-GCST004427	Stromal-cell-derived factor 1 alpha levels	Stromal-cell-derived factor 1 alpha levels || ||	TRUE	igd								8	128200556	0.0235	6.27899e-10	458620	ebi-a-GCST90018847	Graves' disease || id:ebi-a-GCST90018847	TRUE	reported	igd	2	TRUE	high	8.30063e-05	38.0714
	rs28414437	C	A	C	A	0.2871	0.0019	0.341		FALSE	FALSE	FALSE	ebi-a-GCST004427	14	81457257	0.0181	5998	0.8565	Stromal-cell-derived factor 1 alpha levels || id:ebi-a-GCST004427	Stromal-cell-derived factor 1 alpha levels	Stromal-cell-derived factor 1 alpha levels || ||	TRUE	igd								14	81457257	0.0228	1.98381e-36	458620	ebi-a-GCST90018847	Graves' disease || id:ebi-a-GCST90018847	TRUE	reported	igd	2	TRUE	high	0.000345616	158.56
	rs34544259	G	A	G	A	0.1406	-0.008	0.4165		FALSE	FALSE	FALSE	ebi-a-GCST004427	21	43834854	0.0168	5998	0.8292	Stromal-cell-derived factor 1 alpha levels || id:ebi-a-GCST004427	Stromal-cell-derived factor 1 alpha levels	Stromal-cell-derived factor 1 alpha levels || ||	TRUE	igd								21	43834854	0.0228	6.74901e-10	458620	ebi-a-GCST90018847	Graves' disease || id:ebi-a-GCST90018847	TRUE	reported	igd	2	TRUE	high	8.2911e-05	38.0276
	rs4409785	C	T	C	T	0.2029	0.0175	0.1899		FALSE	FALSE	FALSE	ebi-a-GCST004427	11	95311422	0.0212	5998	0.5507	Stromal-cell-derived factor 1 alpha levels || id:ebi-a-GCST004427	Stromal-cell-derived factor 1 alpha levels	Stromal-cell-derived factor 1 alpha levels || ||	TRUE	igd								11	95311422	0.035	6.81303e-09	458620	ebi-a-GCST90018847	Graves' disease || id:ebi-a-GCST90018847	TRUE	reported	igd	2	TRUE	high	7.32729e-05	33.6067
	rs61226717	T	G	T	G	0.2365	0.0091	0.0676		FALSE	FALSE	FALSE	ebi-a-GCST004427	12	111315543	0.0328	5998	0.9816	Stromal-cell-derived factor 1 alpha levels || id:ebi-a-GCST004427	Stromal-cell-derived factor 1 alpha levels	Stromal-cell-derived factor 1 alpha levels || ||	TRUE	igd								12	111315543	0.0357	3.60496e-11	458620	ebi-a-GCST90018847	Graves' disease || id:ebi-a-GCST90018847	TRUE	reported	igd	2	TRUE	high	9.56822e-05	43.8858
	rs61850863	A	G	A	G	0.2027	-0.0134	0.2247		FALSE	FALSE	FALSE	ebi-a-GCST004427	10	64041772	0.0209	5998	0.3805	Stromal-cell-derived factor 1 alpha levels || id:ebi-a-GCST004427	Stromal-cell-derived factor 1 alpha levels	Stromal-cell-derived factor 1 alpha levels || ||	TRUE	igd								10	64041772	0.0339	2.18198e-09	458620	ebi-a-GCST90018847	Graves' disease || id:ebi-a-GCST90018847	TRUE	reported	igd	2	TRUE	high	7.79509e-05	35.7525
	rs6679677	A	C	A	C	0.3769	0.0235	0.0915		FALSE	FALSE	FALSE	ebi-a-GCST004427	1	114303808	0.0225	5998	0.4176	Stromal-cell-derived factor 1 alpha levels || id:ebi-a-GCST004427	Stromal-cell-derived factor 1 alpha levels	Stromal-cell-derived factor 1 alpha levels || ||	TRUE	igd								1	114303808	0.0536	2.13599e-12	458620	ebi-a-GCST90018847	Graves' disease || id:ebi-a-GCST90018847	TRUE	reported	igd	2	TRUE	high	0.000107801	49.4448
	rs6780858	G	A	G	A	-0.1634	-0.0194	0.492		FALSE	FALSE	FALSE	ebi-a-GCST004427	3	188132110	0.0162	5998	0.1173	Stromal-cell-derived factor 1 alpha levels || id:ebi-a-GCST004427	Stromal-cell-derived factor 1 alpha levels	Stromal-cell-derived factor 1 alpha levels || ||	TRUE	igd								3	188132110	0.0225	3.85035e-13	458620	ebi-a-GCST90018847	Graves' disease || id:ebi-a-GCST90018847	TRUE	reported	igd	2	TRUE	high	0.000114984	52.7396
	rs7741597	C	T	C	T	-0.2215	0.0428	0.1163		FALSE	FALSE	FALSE	ebi-a-GCST004427	6	29701661	0.0251	5998	0.2078	Stromal-cell-derived factor 1 alpha levels || id:ebi-a-GCST004427	Stromal-cell-derived factor 1 alpha levels	Stromal-cell-derived factor 1 alpha levels || ||	TRUE	igd								6	29701661	0.029	2.27405e-14	458620	ebi-a-GCST90018847	Graves' disease || id:ebi-a-GCST90018847	TRUE	reported	igd	2	TRUE	high	0.000127187	58.3377
	rs7746061	A	G	A	G	-0.3836	0.0532	0.0278		FALSE	FALSE	FALSE	ebi-a-GCST004427	6	31419216	0.0454	5998	0.2794	Stromal-cell-derived factor 1 alpha levels || id:ebi-a-GCST004427	Stromal-cell-derived factor 1 alpha levels	Stromal-cell-derived factor 1 alpha levels || ||	TRUE	igd								6	31419216	0.0516	1.02e-13	458620	ebi-a-GCST90018847	Graves' disease || id:ebi-a-GCST90018847	TRUE	reported	igd	2	TRUE	high	0.00012049	55.2657
	rs860262	A	C	A	C	-0.1373	0.0046	0.5149		FALSE	FALSE	FALSE	ebi-a-GCST004427	7	28194397	0.016	5998	0.692	Stromal-cell-derived factor 1 alpha levels || id:ebi-a-GCST004427	Stromal-cell-derived factor 1 alpha levels	Stromal-cell-derived factor 1 alpha levels || ||	TRUE	igd								7	28194397	0.0245	2.10698e-08	458620	ebi-a-GCST90018847	Graves' disease || id:ebi-a-GCST90018847	TRUE	reported	igd	2	TRUE	high	6.84741e-05	31.4056
	rs9260041	T	C	T	C	-0.3419	-0.0029	0.2256		FALSE	FALSE	FALSE	ebi-a-GCST004427	6	29908440	0.021	5998	0.948	Stromal-cell-derived factor 1 alpha levels || id:ebi-a-GCST004427	Stromal-cell-derived factor 1 alpha levels	Stromal-cell-derived factor 1 alpha levels || ||	TRUE	igd	TRUE	rs9260041	rs9260059	T	C	A	G	6	29907608	0.0239	1.77215e-46	458620	ebi-a-GCST90018847	Graves' disease || id:ebi-a-GCST90018847	TRUE	reported	igd	2	TRUE	high	0.000446021	204.645
	rs9357156	C	A	C	A	0.4396	0.033	0.1402		FALSE	FALSE	FALSE	ebi-a-GCST004427	6	33041073	0.0278	5998	0.3787	Stromal-cell-derived factor 1 alpha levels || id:ebi-a-GCST004427	Stromal-cell-derived factor 1 alpha levels	Stromal-cell-derived factor 1 alpha levels || ||	TRUE	igd								6	33041073	0.0251	1.08993e-68	458620	ebi-a-GCST90018847	Graves' disease || id:ebi-a-GCST90018847	TRUE	reported	igd	2	TRUE	high	0.000668382	306.737
	SNP	effect_allele.exposure	other_allele.exposure	effect_allele.outcome	other_allele.outcome	beta.exposure	beta.outcome	eaf.exposure	eaf.outcome	remove	palindromic	ambiguous	id.outcome	chr	pos	se.outcome	samplesize.outcome	pval.outcome	outcome	originalname.outcome	outcome.deprecated	mr_keep.outcome	data_source.outcome	proxy.outcome	target_snp.outcome	proxy_snp.outcome	target_a1.outcome	target_a2.outcome	proxy_a1.outcome	proxy_a2.outcome	chr.exposure	pos.exposure	se.exposure	pval.exposure	samplesize.exposure	id.exposure	exposure	mr_keep.exposure	pval_origin.exposure	data_source.exposure	action	mr_keep	reliability.exposure	R2	F
SCGFβ	rs10821944	T	G	T	G	-0.1566	-0.0439	0.7127		FALSE	FALSE	FALSE	ebi-a-GCST004428	10	63785089	0.0259	3682	0.0957789	Stem cell growth factor beta levels || id:ebi-a-GCST004428	Stem cell growth factor beta levels	Stem cell growth factor beta levels || ||	TRUE	igd								10	63785089	0.0232	1.42791e-11	458620	ebi-a-GCST90018847	Graves' disease || id:ebi-a-GCST90018847	TRUE	reported	igd	2	TRUE	high	9.93371e-05	45.5623
	rs11643872	T	G	T	G	-0.2374	-0.0115	0.4046		FALSE	FALSE	FALSE	ebi-a-GCST004428	16	30969486	0.0239	3682	0.6291	Stem cell growth factor beta levels || id:ebi-a-GCST004428	Stem cell growth factor beta levels	Stem cell growth factor beta levels || ||	TRUE	igd								16	30969486	0.0387	8.85401e-10	458620	ebi-a-GCST90018847	Graves' disease || id:ebi-a-GCST90018847	TRUE	reported	igd	2	TRUE	high	8.20448e-05	37.6303
	rs12612769	C	A	C	A	0.1449	0.0201	0.1918		FALSE	FALSE	FALSE	ebi-a-GCST004428	2	191953998	0.0292	3682	0.4899	Stem cell growth factor beta levels || id:ebi-a-GCST004428	Stem cell growth factor beta levels	Stem cell growth factor beta levels || ||	TRUE	igd								2	191953998	0.0252	8.78193e-09	458620	ebi-a-GCST90018847	Graves' disease || id:ebi-a-GCST90018847	TRUE	reported	igd	2	TRUE	high	7.20861e-05	33.0624
	rs13136820	T	C	T	C	-0.1361	0.0125	0.664		FALSE	FALSE	FALSE	ebi-a-GCST004428	4	40307564	0.027	3682	0.6447	Stem cell growth factor beta levels || id:ebi-a-GCST004428	Stem cell growth factor beta levels	Stem cell growth factor beta levels || ||	TRUE	igd								4	40307564	0.0244	2.36701e-08	458620	ebi-a-GCST90018847	Graves' disease || id:ebi-a-GCST90018847	TRUE	reported	igd	2	TRUE	high	6.7835e-05	31.1125
	rs13210649	G	T	G	T	0.1354	0.0093	0.4026		FALSE	FALSE	FALSE	ebi-a-GCST004428	6	167473193	0.0241	3682	0.7062	Stem cell growth factor beta levels || id:ebi-a-GCST004428	Stem cell growth factor beta levels	Stem cell growth factor beta levels || ||	TRUE	igd								6	167473193	0.0219	6.87401e-10	458620	ebi-a-GCST90018847	Graves' disease || id:ebi-a-GCST90018847	TRUE	reported	igd	2	TRUE	high	8.33412e-05	38.225
	rs1569723	A	C	A	C	0.1641	0.0682	0.7425		FALSE	FALSE	FALSE	ebi-a-GCST004428	20	44742064	0.0264	3682	0.00989897	Stem cell growth factor beta levels || id:ebi-a-GCST004428	Stem cell growth factor beta levels	Stem cell growth factor beta levels || ||	TRUE	igd								20	44742064	0.0232	1.61585e-12	458620	ebi-a-GCST90018847	Graves' disease || id:ebi-a-GCST90018847	TRUE	reported	igd	2	TRUE	high	0.000109079	50.031
	rs17689159	C	T	C	T	0.1621	-0.0072	0.341		FALSE	FALSE	FALSE	ebi-a-GCST004428	16	79742390	0.0248	3682	0.7693	Stem cell growth factor beta levels || id:ebi-a-GCST004428	Stem cell growth factor beta levels	Stem cell growth factor beta levels || ||	TRUE	igd								16	79742390	0.024	1.55418e-11	458620	ebi-a-GCST90018847	Graves' disease || id:ebi-a-GCST90018847	TRUE	reported	igd	2	TRUE	high	9.94597e-05	45.6186
	rs1977710	G	A	G	A	0.1461	0.0152	0.498		FALSE	FALSE	FALSE	ebi-a-GCST004428	1	157693722	0.0236	3682	0.520701	Stem cell growth factor beta levels || id:ebi-a-GCST004428	Stem cell growth factor beta levels	Stem cell growth factor beta levels || ||	TRUE	igd								1	157693722	0.0223	5.19398e-11	458620	ebi-a-GCST90018847	Graves' disease || id:ebi-a-GCST90018847	TRUE	reported	igd	2	TRUE	high	9.3583e-05	42.9229
	rs231779	T	C	T	C	0.2352	0.0039	0.3529		FALSE	FALSE	FALSE	ebi-a-GCST004428	2	204734487	0.0231	3682	0.8663	Stem cell growth factor beta levels || id:ebi-a-GCST004428	Stem cell growth factor beta levels	Stem cell growth factor beta levels || ||	TRUE	igd								2	204734487	0.0222	3.61077e-26	458620	ebi-a-GCST90018847	Graves' disease || id:ebi-a-GCST90018847	TRUE	reported	igd	2	TRUE	high	0.000244686	112.245
	rs2466028	C	T	C	T	-0.145	-0.0236	0.3439		FALSE	FALSE	FALSE	ebi-a-GCST004428	8	128200556	0.0249	3682	0.3284	Stem cell growth factor beta levels || id:ebi-a-GCST004428	Stem cell growth factor beta levels	Stem cell growth factor beta levels || ||	TRUE	igd								8	128200556	0.0235	6.27899e-10	458620	ebi-a-GCST90018847	Graves' disease || id:ebi-a-GCST90018847	TRUE	reported	igd	2	TRUE	high	8.30063e-05	38.0714
	rs28414437	C	A	C	A	0.2871	-0.0081	0.341		FALSE	FALSE	FALSE	ebi-a-GCST004428	14	81457257	0.0263	3682	0.752199	Stem cell growth factor beta levels || id:ebi-a-GCST004428	Stem cell growth factor beta levels	Stem cell growth factor beta levels || ||	TRUE	igd								14	81457257	0.0228	1.98381e-36	458620	ebi-a-GCST90018847	Graves' disease || id:ebi-a-GCST90018847	TRUE	reported	igd	2	TRUE	high	0.000345616	158.56
	rs34544259	G	A	G	A	0.1406	-0.0487	0.4165		FALSE	FALSE	FALSE	ebi-a-GCST004428	21	43834854	0.0242	3682	0.0437996	Stem cell growth factor beta levels || id:ebi-a-GCST004428	Stem cell growth factor beta levels	Stem cell growth factor beta levels || ||	TRUE	igd								21	43834854	0.0228	6.74901e-10	458620	ebi-a-GCST90018847	Graves' disease || id:ebi-a-GCST90018847	TRUE	reported	igd	2	TRUE	high	8.2911e-05	38.0276
	rs4409785	C	T	C	T	0.2029	-0.0428	0.1899		FALSE	FALSE	FALSE	ebi-a-GCST004428	11	95311422	0.0306	3682	0.1582	Stem cell growth factor beta levels || id:ebi-a-GCST004428	Stem cell growth factor beta levels	Stem cell growth factor beta levels || ||	TRUE	igd								11	95311422	0.035	6.81303e-09	458620	ebi-a-GCST90018847	Graves' disease || id:ebi-a-GCST90018847	TRUE	reported	igd	2	TRUE	high	7.32729e-05	33.6067
	rs61226717	T	G	T	G	0.2365	0.0413	0.0676		FALSE	FALSE	FALSE	ebi-a-GCST004428	12	111315543	0.048	3682	0.3906	Stem cell growth factor beta levels || id:ebi-a-GCST004428	Stem cell growth factor beta levels	Stem cell growth factor beta levels || ||	TRUE	igd								12	111315543	0.0357	3.60496e-11	458620	ebi-a-GCST90018847	Graves' disease || id:ebi-a-GCST90018847	TRUE	reported	igd	2	TRUE	high	9.56822e-05	43.8858
	rs61850863	A	G	A	G	0.2027	-0.0011	0.2247		FALSE	FALSE	FALSE	ebi-a-GCST004428	10	64041772	0.03	3682	0.9508	Stem cell growth factor beta levels || id:ebi-a-GCST004428	Stem cell growth factor beta levels	Stem cell growth factor beta levels || ||	TRUE	igd								10	64041772	0.0339	2.18198e-09	458620	ebi-a-GCST90018847	Graves' disease || id:ebi-a-GCST90018847	TRUE	reported	igd	2	TRUE	high	7.79509e-05	35.7525
	rs6679677	A	C	A	C	0.3769	-0.0212	0.0915		FALSE	FALSE	FALSE	ebi-a-GCST004428	1	114303808	0.0329	3682	0.5202	Stem cell growth factor beta levels || id:ebi-a-GCST004428	Stem cell growth factor beta levels	Stem cell growth factor beta levels || ||	TRUE	igd								1	114303808	0.0536	2.13599e-12	458620	ebi-a-GCST90018847	Graves' disease || id:ebi-a-GCST90018847	TRUE	reported	igd	2	TRUE	high	0.000107801	49.4448
	rs6780858	G	A	G	A	-0.1634	-0.0119	0.492		FALSE	FALSE	FALSE	ebi-a-GCST004428	3	188132110	0.0236	3682	0.6065	Stem cell growth factor beta levels || id:ebi-a-GCST004428	Stem cell growth factor beta levels	Stem cell growth factor beta levels || ||	TRUE	igd								3	188132110	0.0225	3.85035e-13	458620	ebi-a-GCST90018847	Graves' disease || id:ebi-a-GCST90018847	TRUE	reported	igd	2	TRUE	high	0.000114984	52.7396
	rs7741597	C	T	C	T	-0.2215	0.0837	0.1163		FALSE	FALSE	FALSE	ebi-a-GCST004428	6	29701661	0.0369	3682	0.0205102	Stem cell growth factor beta levels || id:ebi-a-GCST004428	Stem cell growth factor beta levels	Stem cell growth factor beta levels || ||	TRUE	igd								6	29701661	0.029	2.27405e-14	458620	ebi-a-GCST90018847	Graves' disease || id:ebi-a-GCST90018847	TRUE	reported	igd	2	TRUE	high	0.000127187	58.3377
	rs7746061	A	G	A	G	-0.3836	-0.0247	0.0278		FALSE	FALSE	FALSE	ebi-a-GCST004428	6	31419216	0.0658	3682	0.712	Stem cell growth factor beta levels || id:ebi-a-GCST004428	Stem cell growth factor beta levels	Stem cell growth factor beta levels || ||	TRUE	igd								6	31419216	0.0516	1.02e-13	458620	ebi-a-GCST90018847	Graves' disease || id:ebi-a-GCST90018847	TRUE	reported	igd	2	TRUE	high	0.00012049	55.2657
	rs860262	A	C	A	C	-0.1373	-0.0005	0.5149		FALSE	FALSE	FALSE	ebi-a-GCST004428	7	28194397	0.023	3682	0.9829	Stem cell growth factor beta levels || id:ebi-a-GCST004428	Stem cell growth factor beta levels	Stem cell growth factor beta levels || ||	TRUE	igd								7	28194397	0.0245	2.10698e-08	458620	ebi-a-GCST90018847	Graves' disease || id:ebi-a-GCST90018847	TRUE	reported	igd	2	TRUE	high	6.84741e-05	31.4056
	rs9260041	T	C	T	C	-0.3419	-0.0231	0.2256		FALSE	FALSE	FALSE	ebi-a-GCST004428	6	29908440	0.0303	3682	0.4462	Stem cell growth factor beta levels || id:ebi-a-GCST004428	Stem cell growth factor beta levels	Stem cell growth factor beta levels || ||	TRUE	igd	TRUE	rs9260041	rs9260059	T	C	A	G	6	29907608	0.0239	1.77215e-46	458620	ebi-a-GCST90018847	Graves' disease || id:ebi-a-GCST90018847	TRUE	reported	igd	2	TRUE	high	0.000446021	204.645
	rs9357156	C	A	C	A	0.4396	-0.0088	0.1402		FALSE	FALSE	FALSE	ebi-a-GCST004428	6	33041073	0.0397	3682	0.8403	Stem cell growth factor beta levels || id:ebi-a-GCST004428	Stem cell growth factor beta levels	Stem cell growth factor beta levels || ||	TRUE	igd								6	33041073	0.0251	1.08993e-68	458620	ebi-a-GCST90018847	Graves' disease || id:ebi-a-GCST90018847	TRUE	reported	igd	2	TRUE	high	0.000668382	306.737
	SNP	effect_allele.exposure	other_allele.exposure	effect_allele.outcome	other_allele.outcome	beta.exposure	beta.outcome	eaf.exposure	eaf.outcome	remove	palindromic	ambiguous	id.outcome	chr	pos	se.outcome	samplesize.outcome	pval.outcome	outcome	originalname.outcome	outcome.deprecated	mr_keep.outcome	data_source.outcome	proxy.outcome	target_snp.outcome	proxy_snp.outcome	target_a1.outcome	target_a2.outcome	proxy_a1.outcome	proxy_a2.outcome	chr.exposure	pos.exposure	se.exposure	pval.exposure	samplesize.exposure	id.exposure	exposure	mr_keep.exposure	pval_origin.exposure	data_source.exposure	action	mr_keep	reliability.exposure	R2	F
SCF	rs10821944	T	G	T	G	-0.1566	0.0009	0.7127		FALSE	FALSE	FALSE	ebi-a-GCST004429	10	63785089	0.0175	8290	0.9661	Stem cell factor levels || id:ebi-a-GCST004429	Stem cell factor levels	Stem cell factor levels || ||	TRUE	igd								10	63785089	0.0232	1.42791e-11	458620	ebi-a-GCST90018847	Graves' disease || id:ebi-a-GCST90018847	TRUE	reported	igd	2	TRUE	high	9.93371e-05	45.5623
	rs11643872	T	G	T	G	-0.2374	0.0212	0.4046		FALSE	FALSE	FALSE	ebi-a-GCST004429	16	30969486	0.0158	8290	0.1834	Stem cell factor levels || id:ebi-a-GCST004429	Stem cell factor levels	Stem cell factor levels || ||	TRUE	igd								16	30969486	0.0387	8.85401e-10	458620	ebi-a-GCST90018847	Graves' disease || id:ebi-a-GCST90018847	TRUE	reported	igd	2	TRUE	high	8.20448e-05	37.6303
	rs12612769	C	A	C	A	0.1449	0.0128	0.1918		FALSE	FALSE	FALSE	ebi-a-GCST004429	2	191953998	0.0195	8290	0.5111	Stem cell factor levels || id:ebi-a-GCST004429	Stem cell factor levels	Stem cell factor levels || ||	TRUE	igd								2	191953998	0.0252	8.78193e-09	458620	ebi-a-GCST90018847	Graves' disease || id:ebi-a-GCST90018847	TRUE	reported	igd	2	TRUE	high	7.20861e-05	33.0624
	rs13136820	T	C	T	C	-0.1361	0.0111	0.664		FALSE	FALSE	FALSE	ebi-a-GCST004429	4	40307564	0.018	8290	0.5409	Stem cell factor levels || id:ebi-a-GCST004429	Stem cell factor levels	Stem cell factor levels || ||	TRUE	igd								4	40307564	0.0244	2.36701e-08	458620	ebi-a-GCST90018847	Graves' disease || id:ebi-a-GCST90018847	TRUE	reported	igd	2	TRUE	high	6.7835e-05	31.1125
	rs13210649	G	T	G	T	0.1354	-0.0113	0.4026		FALSE	FALSE	FALSE	ebi-a-GCST004429	6	167473193	0.016	8290	0.4802	Stem cell factor levels || id:ebi-a-GCST004429	Stem cell factor levels	Stem cell factor levels || ||	TRUE	igd								6	167473193	0.0219	6.87401e-10	458620	ebi-a-GCST90018847	Graves' disease || id:ebi-a-GCST90018847	TRUE	reported	igd	2	TRUE	high	8.33412e-05	38.225
	rs1569723	A	C	A	C	0.1641	0.0121	0.7425		FALSE	FALSE	FALSE	ebi-a-GCST004429	20	44742064	0.0176	8290	0.4942	Stem cell factor levels || id:ebi-a-GCST004429	Stem cell factor levels	Stem cell factor levels || ||	TRUE	igd								20	44742064	0.0232	1.61585e-12	458620	ebi-a-GCST90018847	Graves' disease || id:ebi-a-GCST90018847	TRUE	reported	igd	2	TRUE	high	0.000109079	50.031
	rs17689159	C	T	C	T	0.1621	-0.0167	0.341		FALSE	FALSE	FALSE	ebi-a-GCST004429	16	79742390	0.0167	8290	0.3216	Stem cell factor levels || id:ebi-a-GCST004429	Stem cell factor levels	Stem cell factor levels || ||	TRUE	igd								16	79742390	0.024	1.55418e-11	458620	ebi-a-GCST90018847	Graves' disease || id:ebi-a-GCST90018847	TRUE	reported	igd	2	TRUE	high	9.94597e-05	45.6186
	rs1977710	G	A	G	A	0.1461	-0.0182	0.498		FALSE	FALSE	FALSE	ebi-a-GCST004429	1	157693722	0.0158	8290	0.2463	Stem cell factor levels || id:ebi-a-GCST004429	Stem cell factor levels	Stem cell factor levels || ||	TRUE	igd								1	157693722	0.0223	5.19398e-11	458620	ebi-a-GCST90018847	Graves' disease || id:ebi-a-GCST90018847	TRUE	reported	igd	2	TRUE	high	9.3583e-05	42.9229
	rs231779	T	C	T	C	0.2352	0.0243	0.3529		FALSE	FALSE	FALSE	ebi-a-GCST004429	2	204734487	0.0157	8290	0.1195	Stem cell factor levels || id:ebi-a-GCST004429	Stem cell factor levels	Stem cell factor levels || ||	TRUE	igd								2	204734487	0.0222	3.61077e-26	458620	ebi-a-GCST90018847	Graves' disease || id:ebi-a-GCST90018847	TRUE	reported	igd	2	TRUE	high	0.000244686	112.245
	rs2466028	C	T	C	T	-0.145	-0.0094	0.3439		FALSE	FALSE	FALSE	ebi-a-GCST004429	8	128200556	0.0168	8290	0.5823	Stem cell factor levels || id:ebi-a-GCST004429	Stem cell factor levels	Stem cell factor levels || ||	TRUE	igd								8	128200556	0.0235	6.27899e-10	458620	ebi-a-GCST90018847	Graves' disease || id:ebi-a-GCST90018847	TRUE	reported	igd	2	TRUE	high	8.30063e-05	38.0714
	rs28414437	C	A	C	A	0.2871	0.001	0.341		FALSE	FALSE	FALSE	ebi-a-GCST004429	14	81457257	0.0175	8290	0.9583	Stem cell factor levels || id:ebi-a-GCST004429	Stem cell factor levels	Stem cell factor levels || ||	TRUE	igd								14	81457257	0.0228	1.98381e-36	458620	ebi-a-GCST90018847	Graves' disease || id:ebi-a-GCST90018847	TRUE	reported	igd	2	TRUE	high	0.000345616	158.56
	rs34544259	G	A	G	A	0.1406	-0.0151	0.4165		FALSE	FALSE	FALSE	ebi-a-GCST004429	21	43834854	0.0162	8290	0.358	Stem cell factor levels || id:ebi-a-GCST004429	Stem cell factor levels	Stem cell factor levels || ||	TRUE	igd								21	43834854	0.0228	6.74901e-10	458620	ebi-a-GCST90018847	Graves' disease || id:ebi-a-GCST90018847	TRUE	reported	igd	2	TRUE	high	8.2911e-05	38.0276
	rs4409785	C	T	C	T	0.2029	-0.0269	0.1899		FALSE	FALSE	FALSE	ebi-a-GCST004429	11	95311422	0.0206	8290	0.1911	Stem cell factor levels || id:ebi-a-GCST004429	Stem cell factor levels	Stem cell factor levels || ||	TRUE	igd								11	95311422	0.035	6.81303e-09	458620	ebi-a-GCST90018847	Graves' disease || id:ebi-a-GCST90018847	TRUE	reported	igd	2	TRUE	high	7.32729e-05	33.6067
	rs61226717	T	G	T	G	0.2365	-0.0162	0.0676		FALSE	FALSE	FALSE	ebi-a-GCST004429	12	111315543	0.0319	8290	0.608501	Stem cell factor levels || id:ebi-a-GCST004429	Stem cell factor levels	Stem cell factor levels || ||	TRUE	igd								12	111315543	0.0357	3.60496e-11	458620	ebi-a-GCST90018847	Graves' disease || id:ebi-a-GCST90018847	TRUE	reported	igd	2	TRUE	high	9.56822e-05	43.8858
	rs61850863	A	G	A	G	0.2027	-0.0175	0.2247		FALSE	FALSE	FALSE	ebi-a-GCST004429	10	64041772	0.0201	8290	0.3732	Stem cell factor levels || id:ebi-a-GCST004429	Stem cell factor levels	Stem cell factor levels || ||	TRUE	igd								10	64041772	0.0339	2.18198e-09	458620	ebi-a-GCST90018847	Graves' disease || id:ebi-a-GCST90018847	TRUE	reported	igd	2	TRUE	high	7.79509e-05	35.7525
	rs6679677	A	C	A	C	0.3769	-0.0065	0.0915		FALSE	FALSE	FALSE	ebi-a-GCST004429	1	114303808	0.0219	8290	0.752501	Stem cell factor levels || id:ebi-a-GCST004429	Stem cell factor levels	Stem cell factor levels || ||	TRUE	igd								1	114303808	0.0536	2.13599e-12	458620	ebi-a-GCST90018847	Graves' disease || id:ebi-a-GCST90018847	TRUE	reported	igd	2	TRUE	high	0.000107801	49.4448
	rs6780858	G	A	G	A	-0.1634	0.0193	0.492		FALSE	FALSE	FALSE	ebi-a-GCST004429	3	188132110	0.0157	8290	0.2219	Stem cell factor levels || id:ebi-a-GCST004429	Stem cell factor levels	Stem cell factor levels || ||	TRUE	igd								3	188132110	0.0225	3.85035e-13	458620	ebi-a-GCST90018847	Graves' disease || id:ebi-a-GCST90018847	TRUE	reported	igd	2	TRUE	high	0.000114984	52.7396
	rs7741597	C	T	C	T	-0.2215	-0.0057	0.1163		FALSE	FALSE	FALSE	ebi-a-GCST004429	6	29701661	0.0243	8290	0.8206	Stem cell factor levels || id:ebi-a-GCST004429	Stem cell factor levels	Stem cell factor levels || ||	TRUE	igd								6	29701661	0.029	2.27405e-14	458620	ebi-a-GCST90018847	Graves' disease || id:ebi-a-GCST90018847	TRUE	reported	igd	2	TRUE	high	0.000127187	58.3377
	rs7746061	A	G	A	G	-0.3836	-0.0591	0.0278		FALSE	FALSE	FALSE	ebi-a-GCST004429	6	31419216	0.0435	8290	0.1693	Stem cell factor levels || id:ebi-a-GCST004429	Stem cell factor levels	Stem cell factor levels || ||	TRUE	igd								6	31419216	0.0516	1.02e-13	458620	ebi-a-GCST90018847	Graves' disease || id:ebi-a-GCST90018847	TRUE	reported	igd	2	TRUE	high	0.00012049	55.2657
	rs860262	A	C	A	C	-0.1373	-0.0193	0.5149		FALSE	FALSE	FALSE	ebi-a-GCST004429	7	28194397	0.0155	8290	0.2128	Stem cell factor levels || id:ebi-a-GCST004429	Stem cell factor levels	Stem cell factor levels || ||	TRUE	igd								7	28194397	0.0245	2.10698e-08	458620	ebi-a-GCST90018847	Graves' disease || id:ebi-a-GCST90018847	TRUE	reported	igd	2	TRUE	high	6.84741e-05	31.4056
	rs9260041	T	C	T	C	-0.3419	-0.0001	0.2256		FALSE	FALSE	FALSE	ebi-a-GCST004429	6	29908440	0.0202	8290	0.9996	Stem cell factor levels || id:ebi-a-GCST004429	Stem cell factor levels	Stem cell factor levels || ||	TRUE	igd	TRUE	rs9260041	rs9260059	T	C	A	G	6	29907608	0.0239	1.77215e-46	458620	ebi-a-GCST90018847	Graves' disease || id:ebi-a-GCST90018847	TRUE	reported	igd	2	TRUE	high	0.000446021	204.645
	rs9357156	C	A	C	A	0.4396	0.0637	0.1402		FALSE	FALSE	FALSE	ebi-a-GCST004429	6	33041073	0.0269	8290	0.0176701	Stem cell factor levels || id:ebi-a-GCST004429	Stem cell factor levels	Stem cell factor levels || ||	TRUE	igd								6	33041073	0.0251	1.08993e-68	458620	ebi-a-GCST90018847	Graves' disease || id:ebi-a-GCST90018847	TRUE	reported	igd	2	TRUE	high	0.000668382	306.737
	SNP	effect_allele.exposure	other_allele.exposure	effect_allele.outcome	other_allele.outcome	beta.exposure	beta.outcome	eaf.exposure	eaf.outcome	remove	palindromic	ambiguous	id.outcome	chr	pos	se.outcome	samplesize.outcome	pval.outcome	outcome	originalname.outcome	outcome.deprecated	mr_keep.outcome	data_source.outcome	proxy.outcome	target_snp.outcome	proxy_snp.outcome	target_a1.outcome	target_a2.outcome	proxy_a1.outcome	proxy_a2.outcome	chr.exposure	pos.exposure	se.exposure	pval.exposure	samplesize.exposure	id.exposure	exposure	mr_keep.exposure	pval_origin.exposure	data_source.exposure	action	mr_keep	reliability.exposure	R2	F
IL-16	rs10821944	T	G	T	G	-0.1566	0.001	0.7127		FALSE	FALSE	FALSE	ebi-a-GCST004430	10	63785089	0.0266	3483	0.9589	Interleukin-16 levels || id:ebi-a-GCST004430	Interleukin-16 levels	Interleukin-16 levels || ||	TRUE	igd								10	63785089	0.0232	1.42791e-11	458620	ebi-a-GCST90018847	Graves' disease || id:ebi-a-GCST90018847	TRUE	reported	igd	2	TRUE	high	9.93371e-05	45.5623
	rs11643872	T	G	T	G	-0.2374	0.0108	0.4046		FALSE	FALSE	FALSE	ebi-a-GCST004430	16	30969486	0.0245	3483	0.6514	Interleukin-16 levels || id:ebi-a-GCST004430	Interleukin-16 levels	Interleukin-16 levels || ||	TRUE	igd								16	30969486	0.0387	8.85401e-10	458620	ebi-a-GCST90018847	Graves' disease || id:ebi-a-GCST90018847	TRUE	reported	igd	2	TRUE	high	8.20448e-05	37.6303
	rs12612769	C	A	C	A	0.1449	-0.0519	0.1918		FALSE	FALSE	FALSE	ebi-a-GCST004430	2	191953998	0.0299	3483	0.0830195	Interleukin-16 levels || id:ebi-a-GCST004430	Interleukin-16 levels	Interleukin-16 levels || ||	TRUE	igd								2	191953998	0.0252	8.78193e-09	458620	ebi-a-GCST90018847	Graves' disease || id:ebi-a-GCST90018847	TRUE	reported	igd	2	TRUE	high	7.20861e-05	33.0624
	rs13136820	T	C	T	C	-0.1361	0.011	0.664		FALSE	FALSE	FALSE	ebi-a-GCST004430	4	40307564	0.0277	3483	0.6864	Interleukin-16 levels || id:ebi-a-GCST004430	Interleukin-16 levels	Interleukin-16 levels || ||	TRUE	igd								4	40307564	0.0244	2.36701e-08	458620	ebi-a-GCST90018847	Graves' disease || id:ebi-a-GCST90018847	TRUE	reported	igd	2	TRUE	high	6.7835e-05	31.1125
	rs13210649	G	T	G	T	0.1354	0.0238	0.4026		FALSE	FALSE	FALSE	ebi-a-GCST004430	6	167473193	0.0248	3483	0.3384	Interleukin-16 levels || id:ebi-a-GCST004430	Interleukin-16 levels	Interleukin-16 levels || ||	TRUE	igd								6	167473193	0.0219	6.87401e-10	458620	ebi-a-GCST90018847	Graves' disease || id:ebi-a-GCST90018847	TRUE	reported	igd	2	TRUE	high	8.33412e-05	38.225
	rs1569723	A	C	A	C	0.1641	0.0144	0.7425		FALSE	FALSE	FALSE	ebi-a-GCST004430	20	44742064	0.0272	3483	0.5961	Interleukin-16 levels || id:ebi-a-GCST004430	Interleukin-16 levels	Interleukin-16 levels || ||	TRUE	igd								20	44742064	0.0232	1.61585e-12	458620	ebi-a-GCST90018847	Graves' disease || id:ebi-a-GCST90018847	TRUE	reported	igd	2	TRUE	high	0.000109079	50.031
	rs17689159	C	T	C	T	0.1621	0.0081	0.341		FALSE	FALSE	FALSE	ebi-a-GCST004430	16	79742390	0.0255	3483	0.7453	Interleukin-16 levels || id:ebi-a-GCST004430	Interleukin-16 levels	Interleukin-16 levels || ||	TRUE	igd								16	79742390	0.024	1.55418e-11	458620	ebi-a-GCST90018847	Graves' disease || id:ebi-a-GCST90018847	TRUE	reported	igd	2	TRUE	high	9.94597e-05	45.6186
	rs1977710	G	A	G	A	0.1461	0.0007	0.498		FALSE	FALSE	FALSE	ebi-a-GCST004430	1	157693722	0.0243	3483	0.9817	Interleukin-16 levels || id:ebi-a-GCST004430	Interleukin-16 levels	Interleukin-16 levels || ||	TRUE	igd								1	157693722	0.0223	5.19398e-11	458620	ebi-a-GCST90018847	Graves' disease || id:ebi-a-GCST90018847	TRUE	reported	igd	2	TRUE	high	9.3583e-05	42.9229
	rs231779	T	C	T	C	0.2352	-0.0032	0.3529		FALSE	FALSE	FALSE	ebi-a-GCST004430	2	204734487	0.0238	3483	0.9105	Interleukin-16 levels || id:ebi-a-GCST004430	Interleukin-16 levels	Interleukin-16 levels || ||	TRUE	igd								2	204734487	0.0222	3.61077e-26	458620	ebi-a-GCST90018847	Graves' disease || id:ebi-a-GCST90018847	TRUE	reported	igd	2	TRUE	high	0.000244686	112.245
	rs2466028	C	T	C	T	-0.145	0.0163	0.3439		FALSE	FALSE	FALSE	ebi-a-GCST004430	8	128200556	0.0256	3483	0.5051	Interleukin-16 levels || id:ebi-a-GCST004430	Interleukin-16 levels	Interleukin-16 levels || ||	TRUE	igd								8	128200556	0.0235	6.27899e-10	458620	ebi-a-GCST90018847	Graves' disease || id:ebi-a-GCST90018847	TRUE	reported	igd	2	TRUE	high	8.30063e-05	38.0714
	rs28414437	C	A	C	A	0.2871	0.0204	0.341		FALSE	FALSE	FALSE	ebi-a-GCST004430	14	81457257	0.027	3483	0.452101	Interleukin-16 levels || id:ebi-a-GCST004430	Interleukin-16 levels	Interleukin-16 levels || ||	TRUE	igd								14	81457257	0.0228	1.98381e-36	458620	ebi-a-GCST90018847	Graves' disease || id:ebi-a-GCST90018847	TRUE	reported	igd	2	TRUE	high	0.000345616	158.56
	rs34544259	G	A	G	A	0.1406	-0.0214	0.4165		FALSE	FALSE	FALSE	ebi-a-GCST004430	21	43834854	0.0249	3483	0.3872	Interleukin-16 levels || id:ebi-a-GCST004430	Interleukin-16 levels	Interleukin-16 levels || ||	TRUE	igd								21	43834854	0.0228	6.74901e-10	458620	ebi-a-GCST90018847	Graves' disease || id:ebi-a-GCST90018847	TRUE	reported	igd	2	TRUE	high	8.2911e-05	38.0276
	rs4409785	C	T	C	T	0.2029	0.0194	0.1899		FALSE	FALSE	FALSE	ebi-a-GCST004430	11	95311422	0.0313	3483	0.5229	Interleukin-16 levels || id:ebi-a-GCST004430	Interleukin-16 levels	Interleukin-16 levels || ||	TRUE	igd								11	95311422	0.035	6.81303e-09	458620	ebi-a-GCST90018847	Graves' disease || id:ebi-a-GCST90018847	TRUE	reported	igd	2	TRUE	high	7.32729e-05	33.6067
	rs61226717	T	G	T	G	0.2365	-0.0837	0.0676		FALSE	FALSE	FALSE	ebi-a-GCST004430	12	111315543	0.049	3483	0.088111	Interleukin-16 levels || id:ebi-a-GCST004430	Interleukin-16 levels	Interleukin-16 levels || ||	TRUE	igd								12	111315543	0.0357	3.60496e-11	458620	ebi-a-GCST90018847	Graves' disease || id:ebi-a-GCST90018847	TRUE	reported	igd	2	TRUE	high	9.56822e-05	43.8858
	rs61850863	A	G	A	G	0.2027	0.0178	0.2247		FALSE	FALSE	FALSE	ebi-a-GCST004430	10	64041772	0.0309	3483	0.5523	Interleukin-16 levels || id:ebi-a-GCST004430	Interleukin-16 levels	Interleukin-16 levels || ||	TRUE	igd								10	64041772	0.0339	2.18198e-09	458620	ebi-a-GCST90018847	Graves' disease || id:ebi-a-GCST90018847	TRUE	reported	igd	2	TRUE	high	7.79509e-05	35.7525
	rs6679677	A	C	A	C	0.3769	0.0775	0.0915		FALSE	FALSE	FALSE	ebi-a-GCST004430	1	114303808	0.0338	3483	0.0229002	Interleukin-16 levels || id:ebi-a-GCST004430	Interleukin-16 levels	Interleukin-16 levels || ||	TRUE	igd								1	114303808	0.0536	2.13599e-12	458620	ebi-a-GCST90018847	Graves' disease || id:ebi-a-GCST90018847	TRUE	reported	igd	2	TRUE	high	0.000107801	49.4448
	rs6780858	G	A	G	A	-0.1634	-0.0041	0.492		FALSE	FALSE	FALSE	ebi-a-GCST004430	3	188132110	0.0242	3483	0.858	Interleukin-16 levels || id:ebi-a-GCST004430	Interleukin-16 levels	Interleukin-16 levels || ||	TRUE	igd								3	188132110	0.0225	3.85035e-13	458620	ebi-a-GCST90018847	Graves' disease || id:ebi-a-GCST90018847	TRUE	reported	igd	2	TRUE	high	0.000114984	52.7396
	rs7741597	C	T	C	T	-0.2215	-0.0481	0.1163		FALSE	FALSE	FALSE	ebi-a-GCST004430	6	29701661	0.038	3483	0.2118	Interleukin-16 levels || id:ebi-a-GCST004430	Interleukin-16 levels	Interleukin-16 levels || ||	TRUE	igd								6	29701661	0.029	2.27405e-14	458620	ebi-a-GCST90018847	Graves' disease || id:ebi-a-GCST90018847	TRUE	reported	igd	2	TRUE	high	0.000127187	58.3377
	rs7746061	A	G	A	G	-0.3836	0.0442	0.0278		FALSE	FALSE	FALSE	ebi-a-GCST004430	6	31419216	0.0681	3483	0.5121	Interleukin-16 levels || id:ebi-a-GCST004430	Interleukin-16 levels	Interleukin-16 levels || ||	TRUE	igd								6	31419216	0.0516	1.02e-13	458620	ebi-a-GCST90018847	Graves' disease || id:ebi-a-GCST90018847	TRUE	reported	igd	2	TRUE	high	0.00012049	55.2657
	rs860262	A	C	A	C	-0.1373	0.028	0.5149		FALSE	FALSE	FALSE	ebi-a-GCST004430	7	28194397	0.0237	3483	0.237	Interleukin-16 levels || id:ebi-a-GCST004430	Interleukin-16 levels	Interleukin-16 levels || ||	TRUE	igd								7	28194397	0.0245	2.10698e-08	458620	ebi-a-GCST90018847	Graves' disease || id:ebi-a-GCST90018847	TRUE	reported	igd	2	TRUE	high	6.84741e-05	31.4056
	rs9260041	T	C	T	C	-0.3419	-0.0184	0.2256		FALSE	FALSE	FALSE	ebi-a-GCST004430	6	29908440	0.0311	3483	0.5538	Interleukin-16 levels || id:ebi-a-GCST004430	Interleukin-16 levels	Interleukin-16 levels || ||	TRUE	igd	TRUE	rs9260041	rs9260059	T	C	A	G	6	29907608	0.0239	1.77215e-46	458620	ebi-a-GCST90018847	Graves' disease || id:ebi-a-GCST90018847	TRUE	reported	igd	2	TRUE	high	0.000446021	204.645
	rs9357156	C	A	C	A	0.4396	0.085	0.1402		FALSE	FALSE	FALSE	ebi-a-GCST004430	6	33041073	0.0413	3483	0.04176	Interleukin-16 levels || id:ebi-a-GCST004430	Interleukin-16 levels	Interleukin-16 levels || ||	TRUE	igd								6	33041073	0.0251	1.08993e-68	458620	ebi-a-GCST90018847	Graves' disease || id:ebi-a-GCST90018847	TRUE	reported	igd	2	TRUE	high	0.000668382	306.737
	SNP	effect_allele.exposure	other_allele.exposure	effect_allele.outcome	other_allele.outcome	beta.exposure	beta.outcome	eaf.exposure	eaf.outcome	remove	palindromic	ambiguous	id.outcome	chr	pos	se.outcome	samplesize.outcome	pval.outcome	outcome	originalname.outcome	outcome.deprecated	mr_keep.outcome	data_source.outcome	proxy.outcome	target_snp.outcome	proxy_snp.outcome	target_a1.outcome	target_a2.outcome	proxy_a1.outcome	proxy_a2.outcome	chr.exposure	pos.exposure	se.exposure	pval.exposure	samplesize.exposure	id.exposure	exposure	mr_keep.exposure	pval_origin.exposure	data_source.exposure	action	mr_keep	reliability.exposure	R2	F
RANTES	rs10821944	T	G	T	G	-0.1566	0.0078	0.7127		FALSE	FALSE	FALSE	ebi-a-GCST004431	10	63785089	0.027	3421	0.7636	RANTES levels || id:ebi-a-GCST004431	RANTES levels	RANTES levels || ||	TRUE	igd								10	63785089	0.0232	1.42791e-11	458620	ebi-a-GCST90018847	Graves' disease || id:ebi-a-GCST90018847	TRUE	reported	igd	2	TRUE	high	9.93371e-05	45.5623
	rs11643872	T	G	T	G	-0.2374	0.0695	0.4046		FALSE	FALSE	FALSE	ebi-a-GCST004431	16	30969486	0.0249	3421	0.00507201	RANTES levels || id:ebi-a-GCST004431	RANTES levels	RANTES levels || ||	TRUE	igd								16	30969486	0.0387	8.85401e-10	458620	ebi-a-GCST90018847	Graves' disease || id:ebi-a-GCST90018847	TRUE	reported	igd	2	TRUE	high	8.20448e-05	37.6303
	rs12612769	C	A	C	A	0.1449	0.0492	0.1918		FALSE	FALSE	FALSE	ebi-a-GCST004431	2	191953998	0.0304	3421	0.1047	RANTES levels || id:ebi-a-GCST004431	RANTES levels	RANTES levels || ||	TRUE	igd								2	191953998	0.0252	8.78193e-09	458620	ebi-a-GCST90018847	Graves' disease || id:ebi-a-GCST90018847	TRUE	reported	igd	2	TRUE	high	7.20861e-05	33.0624
	rs13136820	T	C	T	C	-0.1361	-0.0092	0.664		FALSE	FALSE	FALSE	ebi-a-GCST004431	4	40307564	0.0281	3421	0.754201	RANTES levels || id:ebi-a-GCST004431	RANTES levels	RANTES levels || ||	TRUE	igd								4	40307564	0.0244	2.36701e-08	458620	ebi-a-GCST90018847	Graves' disease || id:ebi-a-GCST90018847	TRUE	reported	igd	2	TRUE	high	6.7835e-05	31.1125
	rs13210649	G	T	G	T	0.1354	-0.0254	0.4026		FALSE	FALSE	FALSE	ebi-a-GCST004431	6	167473193	0.025	3421	0.3153	RANTES levels || id:ebi-a-GCST004431	RANTES levels	RANTES levels || ||	TRUE	igd								6	167473193	0.0219	6.87401e-10	458620	ebi-a-GCST90018847	Graves' disease || id:ebi-a-GCST90018847	TRUE	reported	igd	2	TRUE	high	8.33412e-05	38.225
	rs1569723	A	C	A	C	0.1641	0.0508	0.7425		FALSE	FALSE	FALSE	ebi-a-GCST004431	20	44742064	0.0274	3421	0.0618002	RANTES levels || id:ebi-a-GCST004431	RANTES levels	RANTES levels || ||	TRUE	igd								20	44742064	0.0232	1.61585e-12	458620	ebi-a-GCST90018847	Graves' disease || id:ebi-a-GCST90018847	TRUE	reported	igd	2	TRUE	high	0.000109079	50.031
	rs17689159	C	T	C	T	0.1621	0.0382	0.341		FALSE	FALSE	FALSE	ebi-a-GCST004431	16	79742390	0.0258	3421	0.1337	RANTES levels || id:ebi-a-GCST004431	RANTES levels	RANTES levels || ||	TRUE	igd								16	79742390	0.024	1.55418e-11	458620	ebi-a-GCST90018847	Graves' disease || id:ebi-a-GCST90018847	TRUE	reported	igd	2	TRUE	high	9.94597e-05	45.6186
	rs1977710	G	A	G	A	0.1461	0.0583	0.498		FALSE	FALSE	FALSE	ebi-a-GCST004431	1	157693722	0.0246	3421	0.0173301	RANTES levels || id:ebi-a-GCST004431	RANTES levels	RANTES levels || ||	TRUE	igd								1	157693722	0.0223	5.19398e-11	458620	ebi-a-GCST90018847	Graves' disease || id:ebi-a-GCST90018847	TRUE	reported	igd	2	TRUE	high	9.3583e-05	42.9229
	rs231779	T	C	T	C	0.2352	0.0404	0.3529		FALSE	FALSE	FALSE	ebi-a-GCST004431	2	204734487	0.0241	3421	0.0941499	RANTES levels || id:ebi-a-GCST004431	RANTES levels	RANTES levels || ||	TRUE	igd								2	204734487	0.0222	3.61077e-26	458620	ebi-a-GCST90018847	Graves' disease || id:ebi-a-GCST90018847	TRUE	reported	igd	2	TRUE	high	0.000244686	112.245
	rs2466028	C	T	C	T	-0.145	0.0041	0.3439		FALSE	FALSE	FALSE	ebi-a-GCST004431	8	128200556	0.0259	3421	0.904	RANTES levels || id:ebi-a-GCST004431	RANTES levels	RANTES levels || ||	TRUE	igd								8	128200556	0.0235	6.27899e-10	458620	ebi-a-GCST90018847	Graves' disease || id:ebi-a-GCST90018847	TRUE	reported	igd	2	TRUE	high	8.30063e-05	38.0714
	rs28414437	C	A	C	A	0.2871	0.0353	0.341		FALSE	FALSE	FALSE	ebi-a-GCST004431	14	81457257	0.0272	3421	0.1963	RANTES levels || id:ebi-a-GCST004431	RANTES levels	RANTES levels || ||	TRUE	igd								14	81457257	0.0228	1.98381e-36	458620	ebi-a-GCST90018847	Graves' disease || id:ebi-a-GCST90018847	TRUE	reported	igd	2	TRUE	high	0.000345616	158.56
	rs34544259	G	A	G	A	0.1406	-0.0109	0.4165		FALSE	FALSE	FALSE	ebi-a-GCST004431	21	43834854	0.0252	3421	0.665301	RANTES levels || id:ebi-a-GCST004431	RANTES levels	RANTES levels || ||	TRUE	igd								21	43834854	0.0228	6.74901e-10	458620	ebi-a-GCST90018847	Graves' disease || id:ebi-a-GCST90018847	TRUE	reported	igd	2	TRUE	high	8.2911e-05	38.0276
	rs4409785	C	T	C	T	0.2029	-0.0031	0.1899		FALSE	FALSE	FALSE	ebi-a-GCST004431	11	95311422	0.0318	3421	0.9065	RANTES levels || id:ebi-a-GCST004431	RANTES levels	RANTES levels || ||	TRUE	igd								11	95311422	0.035	6.81303e-09	458620	ebi-a-GCST90018847	Graves' disease || id:ebi-a-GCST90018847	TRUE	reported	igd	2	TRUE	high	7.32729e-05	33.6067
	rs61226717	T	G	T	G	0.2365	0.0176	0.0676		FALSE	FALSE	FALSE	ebi-a-GCST004431	12	111315543	0.0496	3421	0.7248	RANTES levels || id:ebi-a-GCST004431	RANTES levels	RANTES levels || ||	TRUE	igd								12	111315543	0.0357	3.60496e-11	458620	ebi-a-GCST90018847	Graves' disease || id:ebi-a-GCST90018847	TRUE	reported	igd	2	TRUE	high	9.56822e-05	43.8858
	rs61850863	A	G	A	G	0.2027	0.086	0.2247		FALSE	FALSE	FALSE	ebi-a-GCST004431	10	64041772	0.0312	3421	0.00654501	RANTES levels || id:ebi-a-GCST004431	RANTES levels	RANTES levels || ||	TRUE	igd								10	64041772	0.0339	2.18198e-09	458620	ebi-a-GCST90018847	Graves' disease || id:ebi-a-GCST90018847	TRUE	reported	igd	2	TRUE	high	7.79509e-05	35.7525
	rs6679677	A	C	A	C	0.3769	-0.0691	0.0915		FALSE	FALSE	FALSE	ebi-a-GCST004431	1	114303808	0.034	3421	0.0414295	RANTES levels || id:ebi-a-GCST004431	RANTES levels	RANTES levels || ||	TRUE	igd								1	114303808	0.0536	2.13599e-12	458620	ebi-a-GCST90018847	Graves' disease || id:ebi-a-GCST90018847	TRUE	reported	igd	2	TRUE	high	0.000107801	49.4448
	rs6780858	G	A	G	A	-0.1634	0.0421	0.492		FALSE	FALSE	FALSE	ebi-a-GCST004431	3	188132110	0.0244	3421	0.0856702	RANTES levels || id:ebi-a-GCST004431	RANTES levels	RANTES levels || ||	TRUE	igd								3	188132110	0.0225	3.85035e-13	458620	ebi-a-GCST90018847	Graves' disease || id:ebi-a-GCST90018847	TRUE	reported	igd	2	TRUE	high	0.000114984	52.7396
	rs7741597	C	T	C	T	-0.2215	-0.0085	0.1163		FALSE	FALSE	FALSE	ebi-a-GCST004431	6	29701661	0.0383	3421	0.8115	RANTES levels || id:ebi-a-GCST004431	RANTES levels	RANTES levels || ||	TRUE	igd								6	29701661	0.029	2.27405e-14	458620	ebi-a-GCST90018847	Graves' disease || id:ebi-a-GCST90018847	TRUE	reported	igd	2	TRUE	high	0.000127187	58.3377
	rs7746061	A	G	A	G	-0.3836	-0.0386	0.0278		FALSE	FALSE	FALSE	ebi-a-GCST004431	6	31419216	0.0678	3421	0.5723	RANTES levels || id:ebi-a-GCST004431	RANTES levels	RANTES levels || ||	TRUE	igd								6	31419216	0.0516	1.02e-13	458620	ebi-a-GCST90018847	Graves' disease || id:ebi-a-GCST90018847	TRUE	reported	igd	2	TRUE	high	0.00012049	55.2657
	rs860262	A	C	A	C	-0.1373	-0.0145	0.5149		FALSE	FALSE	FALSE	ebi-a-GCST004431	7	28194397	0.0238	3421	0.5369	RANTES levels || id:ebi-a-GCST004431	RANTES levels	RANTES levels || ||	TRUE	igd								7	28194397	0.0245	2.10698e-08	458620	ebi-a-GCST90018847	Graves' disease || id:ebi-a-GCST90018847	TRUE	reported	igd	2	TRUE	high	6.84741e-05	31.4056
	rs9260041	T	C	T	C	-0.3419	-0.0121	0.2256		FALSE	FALSE	FALSE	ebi-a-GCST004431	6	29908440	0.0313	3421	0.7021	RANTES levels || id:ebi-a-GCST004431	RANTES levels	RANTES levels || ||	TRUE	igd	TRUE	rs9260041	rs9260059	T	C	A	G	6	29907608	0.0239	1.77215e-46	458620	ebi-a-GCST90018847	Graves' disease || id:ebi-a-GCST90018847	TRUE	reported	igd	2	TRUE	high	0.000446021	204.645
	rs9357156	C	A	C	A	0.4396	-0.0211	0.1402		FALSE	FALSE	FALSE	ebi-a-GCST004431	6	33041073	0.0412	3421	0.5944	RANTES levels || id:ebi-a-GCST004431	RANTES levels	RANTES levels || ||	TRUE	igd								6	33041073	0.0251	1.08993e-68	458620	ebi-a-GCST90018847	Graves' disease || id:ebi-a-GCST90018847	TRUE	reported	igd	2	TRUE	high	0.000668382	306.737
	SNP	effect_allele.exposure	other_allele.exposure	effect_allele.outcome	other_allele.outcome	beta.exposure	beta.outcome	eaf.exposure	eaf.outcome	remove	palindromic	ambiguous	id.outcome	chr	pos	se.outcome	samplesize.outcome	pval.outcome	outcome	originalname.outcome	outcome.deprecated	mr_keep.outcome	data_source.outcome	proxy.outcome	target_snp.outcome	proxy_snp.outcome	target_a1.outcome	target_a2.outcome	proxy_a1.outcome	proxy_a2.outcome	chr.exposure	pos.exposure	se.exposure	pval.exposure	samplesize.exposure	id.exposure	exposure	mr_keep.exposure	pval_origin.exposure	data_source.exposure	action	mr_keep	reliability.exposure	R2	F
PDGFbb	rs10821944	T	G	T	G	-0.1566	-0.0412	0.7127		FALSE	FALSE	FALSE	ebi-a-GCST004432	10	63785089	0.0176	8293	0.01952	Platelet-derived growth factor BB levels || id:ebi-a-GCST004432	Platelet-derived growth factor BB levels	Platelet-derived growth factor BB levels || ||	TRUE	igd								10	63785089	0.0232	1.42791e-11	458620	ebi-a-GCST90018847	Graves' disease || id:ebi-a-GCST90018847	TRUE	reported	igd	2	TRUE	high	9.93371e-05	45.5623
	rs11643872	T	G	T	G	-0.2374	0.003	0.4046		FALSE	FALSE	FALSE	ebi-a-GCST004432	16	30969486	0.0158	8293	0.8424	Platelet-derived growth factor BB levels || id:ebi-a-GCST004432	Platelet-derived growth factor BB levels	Platelet-derived growth factor BB levels || ||	TRUE	igd								16	30969486	0.0387	8.85401e-10	458620	ebi-a-GCST90018847	Graves' disease || id:ebi-a-GCST90018847	TRUE	reported	igd	2	TRUE	high	8.20448e-05	37.6303
	rs12612769	C	A	C	A	0.1449	-0.0136	0.1918		FALSE	FALSE	FALSE	ebi-a-GCST004432	2	191953998	0.0195	8293	0.4861	Platelet-derived growth factor BB levels || id:ebi-a-GCST004432	Platelet-derived growth factor BB levels	Platelet-derived growth factor BB levels || ||	TRUE	igd								2	191953998	0.0252	8.78193e-09	458620	ebi-a-GCST90018847	Graves' disease || id:ebi-a-GCST90018847	TRUE	reported	igd	2	TRUE	high	7.20861e-05	33.0624
	rs13136820	T	C	T	C	-0.1361	-0.0165	0.664		FALSE	FALSE	FALSE	ebi-a-GCST004432	4	40307564	0.018	8293	0.3587	Platelet-derived growth factor BB levels || id:ebi-a-GCST004432	Platelet-derived growth factor BB levels	Platelet-derived growth factor BB levels || ||	TRUE	igd								4	40307564	0.0244	2.36701e-08	458620	ebi-a-GCST90018847	Graves' disease || id:ebi-a-GCST90018847	TRUE	reported	igd	2	TRUE	high	6.7835e-05	31.1125
	rs13210649	G	T	G	T	0.1354	0.0111	0.4026		FALSE	FALSE	FALSE	ebi-a-GCST004432	6	167473193	0.016	8293	0.4943	Platelet-derived growth factor BB levels || id:ebi-a-GCST004432	Platelet-derived growth factor BB levels	Platelet-derived growth factor BB levels || ||	TRUE	igd								6	167473193	0.0219	6.87401e-10	458620	ebi-a-GCST90018847	Graves' disease || id:ebi-a-GCST90018847	TRUE	reported	igd	2	TRUE	high	8.33412e-05	38.225
	rs1569723	A	C	A	C	0.1641	0.027	0.7425		FALSE	FALSE	FALSE	ebi-a-GCST004432	20	44742064	0.0177	8293	0.1285	Platelet-derived growth factor BB levels || id:ebi-a-GCST004432	Platelet-derived growth factor BB levels	Platelet-derived growth factor BB levels || ||	TRUE	igd								20	44742064	0.0232	1.61585e-12	458620	ebi-a-GCST90018847	Graves' disease || id:ebi-a-GCST90018847	TRUE	reported	igd	2	TRUE	high	0.000109079	50.031
	rs17689159	C	T	C	T	0.1621	-0.0046	0.341		FALSE	FALSE	FALSE	ebi-a-GCST004432	16	79742390	0.0168	8293	0.771299	Platelet-derived growth factor BB levels || id:ebi-a-GCST004432	Platelet-derived growth factor BB levels	Platelet-derived growth factor BB levels || ||	TRUE	igd								16	79742390	0.024	1.55418e-11	458620	ebi-a-GCST90018847	Graves' disease || id:ebi-a-GCST90018847	TRUE	reported	igd	2	TRUE	high	9.94597e-05	45.6186
	rs1977710	G	A	G	A	0.1461	0.0199	0.498		FALSE	FALSE	FALSE	ebi-a-GCST004432	1	157693722	0.0158	8293	0.2075	Platelet-derived growth factor BB levels || id:ebi-a-GCST004432	Platelet-derived growth factor BB levels	Platelet-derived growth factor BB levels || ||	TRUE	igd								1	157693722	0.0223	5.19398e-11	458620	ebi-a-GCST90018847	Graves' disease || id:ebi-a-GCST90018847	TRUE	reported	igd	2	TRUE	high	9.3583e-05	42.9229
	rs231779	T	C	T	C	0.2352	0.0084	0.3529		FALSE	FALSE	FALSE	ebi-a-GCST004432	2	204734487	0.0157	8293	0.5956	Platelet-derived growth factor BB levels || id:ebi-a-GCST004432	Platelet-derived growth factor BB levels	Platelet-derived growth factor BB levels || ||	TRUE	igd								2	204734487	0.0222	3.61077e-26	458620	ebi-a-GCST90018847	Graves' disease || id:ebi-a-GCST90018847	TRUE	reported	igd	2	TRUE	high	0.000244686	112.245
	rs2466028	C	T	C	T	-0.145	0.0039	0.3439		FALSE	FALSE	FALSE	ebi-a-GCST004432	8	128200556	0.0168	8293	0.8197	Platelet-derived growth factor BB levels || id:ebi-a-GCST004432	Platelet-derived growth factor BB levels	Platelet-derived growth factor BB levels || ||	TRUE	igd								8	128200556	0.0235	6.27899e-10	458620	ebi-a-GCST90018847	Graves' disease || id:ebi-a-GCST90018847	TRUE	reported	igd	2	TRUE	high	8.30063e-05	38.0714
	rs28414437	C	A	C	A	0.2871	0.0274	0.341		FALSE	FALSE	FALSE	ebi-a-GCST004432	14	81457257	0.0175	8293	0.1184	Platelet-derived growth factor BB levels || id:ebi-a-GCST004432	Platelet-derived growth factor BB levels	Platelet-derived growth factor BB levels || ||	TRUE	igd								14	81457257	0.0228	1.98381e-36	458620	ebi-a-GCST90018847	Graves' disease || id:ebi-a-GCST90018847	TRUE	reported	igd	2	TRUE	high	0.000345616	158.56
	rs34544259	G	A	G	A	0.1406	0.022	0.4165		FALSE	FALSE	FALSE	ebi-a-GCST004432	21	43834854	0.0163	8293	0.1745	Platelet-derived growth factor BB levels || id:ebi-a-GCST004432	Platelet-derived growth factor BB levels	Platelet-derived growth factor BB levels || ||	TRUE	igd								21	43834854	0.0228	6.74901e-10	458620	ebi-a-GCST90018847	Graves' disease || id:ebi-a-GCST90018847	TRUE	reported	igd	2	TRUE	high	8.2911e-05	38.0276
	rs4409785	C	T	C	T	0.2029	0.0163	0.1899		FALSE	FALSE	FALSE	ebi-a-GCST004432	11	95311422	0.0206	8293	0.4268	Platelet-derived growth factor BB levels || id:ebi-a-GCST004432	Platelet-derived growth factor BB levels	Platelet-derived growth factor BB levels || ||	TRUE	igd								11	95311422	0.035	6.81303e-09	458620	ebi-a-GCST90018847	Graves' disease || id:ebi-a-GCST90018847	TRUE	reported	igd	2	TRUE	high	7.32729e-05	33.6067
	rs61226717	T	G	T	G	0.2365	0.0253	0.0676		FALSE	FALSE	FALSE	ebi-a-GCST004432	12	111315543	0.0319	8293	0.4303	Platelet-derived growth factor BB levels || id:ebi-a-GCST004432	Platelet-derived growth factor BB levels	Platelet-derived growth factor BB levels || ||	TRUE	igd								12	111315543	0.0357	3.60496e-11	458620	ebi-a-GCST90018847	Graves' disease || id:ebi-a-GCST90018847	TRUE	reported	igd	2	TRUE	high	9.56822e-05	43.8858
	rs61850863	A	G	A	G	0.2027	-0.0075	0.2247		FALSE	FALSE	FALSE	ebi-a-GCST004432	10	64041772	0.0202	8293	0.726501	Platelet-derived growth factor BB levels || id:ebi-a-GCST004432	Platelet-derived growth factor BB levels	Platelet-derived growth factor BB levels || ||	TRUE	igd								10	64041772	0.0339	2.18198e-09	458620	ebi-a-GCST90018847	Graves' disease || id:ebi-a-GCST90018847	TRUE	reported	igd	2	TRUE	high	7.79509e-05	35.7525
	rs6679677	A	C	A	C	0.3769	0.0018	0.0915		FALSE	FALSE	FALSE	ebi-a-GCST004432	1	114303808	0.0219	8293	0.9398	Platelet-derived growth factor BB levels || id:ebi-a-GCST004432	Platelet-derived growth factor BB levels	Platelet-derived growth factor BB levels || ||	TRUE	igd								1	114303808	0.0536	2.13599e-12	458620	ebi-a-GCST90018847	Graves' disease || id:ebi-a-GCST90018847	TRUE	reported	igd	2	TRUE	high	0.000107801	49.4448
	rs6780858	G	A	G	A	-0.1634	-0.0182	0.492		FALSE	FALSE	FALSE	ebi-a-GCST004432	3	188132110	0.0157	8293	0.2515	Platelet-derived growth factor BB levels || id:ebi-a-GCST004432	Platelet-derived growth factor BB levels	Platelet-derived growth factor BB levels || ||	TRUE	igd								3	188132110	0.0225	3.85035e-13	458620	ebi-a-GCST90018847	Graves' disease || id:ebi-a-GCST90018847	TRUE	reported	igd	2	TRUE	high	0.000114984	52.7396
	rs7741597	C	T	C	T	-0.2215	0.02	0.1163		FALSE	FALSE	FALSE	ebi-a-GCST004432	6	29701661	0.0244	8293	0.429	Platelet-derived growth factor BB levels || id:ebi-a-GCST004432	Platelet-derived growth factor BB levels	Platelet-derived growth factor BB levels || ||	TRUE	igd								6	29701661	0.029	2.27405e-14	458620	ebi-a-GCST90018847	Graves' disease || id:ebi-a-GCST90018847	TRUE	reported	igd	2	TRUE	high	0.000127187	58.3377
	rs7746061	A	G	A	G	-0.3836	-0.0311	0.0278		FALSE	FALSE	FALSE	ebi-a-GCST004432	6	31419216	0.0436	8293	0.4607	Platelet-derived growth factor BB levels || id:ebi-a-GCST004432	Platelet-derived growth factor BB levels	Platelet-derived growth factor BB levels || ||	TRUE	igd								6	31419216	0.0516	1.02e-13	458620	ebi-a-GCST90018847	Graves' disease || id:ebi-a-GCST90018847	TRUE	reported	igd	2	TRUE	high	0.00012049	55.2657
	rs860262	A	C	A	C	-0.1373	-0.0154	0.5149		FALSE	FALSE	FALSE	ebi-a-GCST004432	7	28194397	0.0155	8293	0.3213	Platelet-derived growth factor BB levels || id:ebi-a-GCST004432	Platelet-derived growth factor BB levels	Platelet-derived growth factor BB levels || ||	TRUE	igd								7	28194397	0.0245	2.10698e-08	458620	ebi-a-GCST90018847	Graves' disease || id:ebi-a-GCST90018847	TRUE	reported	igd	2	TRUE	high	6.84741e-05	31.4056
	rs9260041	T	C	T	C	-0.3419	-0.0218	0.2256		FALSE	FALSE	FALSE	ebi-a-GCST004432	6	29908440	0.0203	8293	0.2825	Platelet-derived growth factor BB levels || id:ebi-a-GCST004432	Platelet-derived growth factor BB levels	Platelet-derived growth factor BB levels || ||	TRUE	igd	TRUE	rs9260041	rs9260059	T	C	A	G	6	29907608	0.0239	1.77215e-46	458620	ebi-a-GCST90018847	Graves' disease || id:ebi-a-GCST90018847	TRUE	reported	igd	2	TRUE	high	0.000446021	204.645
	rs9357156	C	A	C	A	0.4396	0.0095	0.1402		FALSE	FALSE	FALSE	ebi-a-GCST004432	6	33041073	0.027	8293	0.7346	Platelet-derived growth factor BB levels || id:ebi-a-GCST004432	Platelet-derived growth factor BB levels	Platelet-derived growth factor BB levels || ||	TRUE	igd								6	33041073	0.0251	1.08993e-68	458620	ebi-a-GCST90018847	Graves' disease || id:ebi-a-GCST90018847	TRUE	reported	igd	2	TRUE	high	0.000668382	306.737
	SNP	effect_allele.exposure	other_allele.exposure	effect_allele.outcome	other_allele.outcome	beta.exposure	beta.outcome	eaf.exposure	eaf.outcome	remove	palindromic	ambiguous	id.outcome	chr	pos	se.outcome	samplesize.outcome	pval.outcome	outcome	originalname.outcome	outcome.deprecated	mr_keep.outcome	data_source.outcome	proxy.outcome	target_snp.outcome	proxy_snp.outcome	target_a1.outcome	target_a2.outcome	proxy_a1.outcome	proxy_a2.outcome	chr.exposure	pos.exposure	se.exposure	pval.exposure	samplesize.exposure	id.exposure	exposure	mr_keep.exposure	pval_origin.exposure	data_source.exposure	action	mr_keep	reliability.exposure	R2	F
MIP1β	rs10821944	T	G	T	G	-0.1566	-0.0358	0.7127		FALSE	FALSE	FALSE	ebi-a-GCST004433	10	63785089	0.0176	8243	0.0408	Macrophage inflammatory protein 1b levels || id:ebi-a-GCST004433	Macrophage inflammatory protein 1b levels	Macrophage inflammatory protein 1b levels || ||	TRUE	igd								10	63785089	0.0232	1.42791e-11	458620	ebi-a-GCST90018847	Graves' disease || id:ebi-a-GCST90018847	TRUE	reported	igd	2	TRUE	high	9.93371e-05	45.5623
	rs11643872	T	G	T	G	-0.2374	-0.0017	0.4046		FALSE	FALSE	FALSE	ebi-a-GCST004433	16	30969486	0.0158	8243	0.9125	Macrophage inflammatory protein 1b levels || id:ebi-a-GCST004433	Macrophage inflammatory protein 1b levels	Macrophage inflammatory protein 1b levels || ||	TRUE	igd								16	30969486	0.0387	8.85401e-10	458620	ebi-a-GCST90018847	Graves' disease || id:ebi-a-GCST90018847	TRUE	reported	igd	2	TRUE	high	8.20448e-05	37.6303
	rs12612769	C	A	C	A	0.1449	0.0011	0.1918		FALSE	FALSE	FALSE	ebi-a-GCST004433	2	191953998	0.0195	8243	0.9563	Macrophage inflammatory protein 1b levels || id:ebi-a-GCST004433	Macrophage inflammatory protein 1b levels	Macrophage inflammatory protein 1b levels || ||	TRUE	igd								2	191953998	0.0252	8.78193e-09	458620	ebi-a-GCST90018847	Graves' disease || id:ebi-a-GCST90018847	TRUE	reported	igd	2	TRUE	high	7.20861e-05	33.0624
	rs13136820	T	C	T	C	-0.1361	-0.0194	0.664		FALSE	FALSE	FALSE	ebi-a-GCST004433	4	40307564	0.0181	8243	0.2814	Macrophage inflammatory protein 1b levels || id:ebi-a-GCST004433	Macrophage inflammatory protein 1b levels	Macrophage inflammatory protein 1b levels || ||	TRUE	igd								4	40307564	0.0244	2.36701e-08	458620	ebi-a-GCST90018847	Graves' disease || id:ebi-a-GCST90018847	TRUE	reported	igd	2	TRUE	high	6.7835e-05	31.1125
	rs13210649	G	T	G	T	0.1354	0.0041	0.4026		FALSE	FALSE	FALSE	ebi-a-GCST004433	6	167473193	0.016	8243	0.8055	Macrophage inflammatory protein 1b levels || id:ebi-a-GCST004433	Macrophage inflammatory protein 1b levels	Macrophage inflammatory protein 1b levels || ||	TRUE	igd								6	167473193	0.0219	6.87401e-10	458620	ebi-a-GCST90018847	Graves' disease || id:ebi-a-GCST90018847	TRUE	reported	igd	2	TRUE	high	8.33412e-05	38.225
	rs1569723	A	C	A	C	0.1641	0.0237	0.7425		FALSE	FALSE	FALSE	ebi-a-GCST004433	20	44742064	0.0177	8243	0.18	Macrophage inflammatory protein 1b levels || id:ebi-a-GCST004433	Macrophage inflammatory protein 1b levels	Macrophage inflammatory protein 1b levels || ||	TRUE	igd								20	44742064	0.0232	1.61585e-12	458620	ebi-a-GCST90018847	Graves' disease || id:ebi-a-GCST90018847	TRUE	reported	igd	2	TRUE	high	0.000109079	50.031
	rs17689159	C	T	C	T	0.1621	0.0167	0.341		FALSE	FALSE	FALSE	ebi-a-GCST004433	16	79742390	0.0168	8243	0.3317	Macrophage inflammatory protein 1b levels || id:ebi-a-GCST004433	Macrophage inflammatory protein 1b levels	Macrophage inflammatory protein 1b levels || ||	TRUE	igd								16	79742390	0.024	1.55418e-11	458620	ebi-a-GCST90018847	Graves' disease || id:ebi-a-GCST90018847	TRUE	reported	igd	2	TRUE	high	9.94597e-05	45.6186
	rs1977710	G	A	G	A	0.1461	-0.01	0.498		FALSE	FALSE	FALSE	ebi-a-GCST004433	1	157693722	0.0158	8243	0.523701	Macrophage inflammatory protein 1b levels || id:ebi-a-GCST004433	Macrophage inflammatory protein 1b levels	Macrophage inflammatory protein 1b levels || ||	TRUE	igd								1	157693722	0.0223	5.19398e-11	458620	ebi-a-GCST90018847	Graves' disease || id:ebi-a-GCST90018847	TRUE	reported	igd	2	TRUE	high	9.3583e-05	42.9229
	rs231779	T	C	T	C	0.2352	-0.0234	0.3529		FALSE	FALSE	FALSE	ebi-a-GCST004433	2	204734487	0.0157	8243	0.1375	Macrophage inflammatory protein 1b levels || id:ebi-a-GCST004433	Macrophage inflammatory protein 1b levels	Macrophage inflammatory protein 1b levels || ||	TRUE	igd								2	204734487	0.0222	3.61077e-26	458620	ebi-a-GCST90018847	Graves' disease || id:ebi-a-GCST90018847	TRUE	reported	igd	2	TRUE	high	0.000244686	112.245
	rs2466028	C	T	C	T	-0.145	0.0129	0.3439		FALSE	FALSE	FALSE	ebi-a-GCST004433	8	128200556	0.0168	8243	0.4399	Macrophage inflammatory protein 1b levels || id:ebi-a-GCST004433	Macrophage inflammatory protein 1b levels	Macrophage inflammatory protein 1b levels || ||	TRUE	igd								8	128200556	0.0235	6.27899e-10	458620	ebi-a-GCST90018847	Graves' disease || id:ebi-a-GCST90018847	TRUE	reported	igd	2	TRUE	high	8.30063e-05	38.0714
	rs28414437	C	A	C	A	0.2871	-0.0026	0.341		FALSE	FALSE	FALSE	ebi-a-GCST004433	14	81457257	0.0176	8243	0.8836	Macrophage inflammatory protein 1b levels || id:ebi-a-GCST004433	Macrophage inflammatory protein 1b levels	Macrophage inflammatory protein 1b levels || ||	TRUE	igd								14	81457257	0.0228	1.98381e-36	458620	ebi-a-GCST90018847	Graves' disease || id:ebi-a-GCST90018847	TRUE	reported	igd	2	TRUE	high	0.000345616	158.56
	rs34544259	G	A	G	A	0.1406	-0.014	0.4165		FALSE	FALSE	FALSE	ebi-a-GCST004433	21	43834854	0.0163	8243	0.3924	Macrophage inflammatory protein 1b levels || id:ebi-a-GCST004433	Macrophage inflammatory protein 1b levels	Macrophage inflammatory protein 1b levels || ||	TRUE	igd								21	43834854	0.0228	6.74901e-10	458620	ebi-a-GCST90018847	Graves' disease || id:ebi-a-GCST90018847	TRUE	reported	igd	2	TRUE	high	8.2911e-05	38.0276
	rs4409785	C	T	C	T	0.2029	-0.0022	0.1899		FALSE	FALSE	FALSE	ebi-a-GCST004433	11	95311422	0.0206	8243	0.9177	Macrophage inflammatory protein 1b levels || id:ebi-a-GCST004433	Macrophage inflammatory protein 1b levels	Macrophage inflammatory protein 1b levels || ||	TRUE	igd								11	95311422	0.035	6.81303e-09	458620	ebi-a-GCST90018847	Graves' disease || id:ebi-a-GCST90018847	TRUE	reported	igd	2	TRUE	high	7.32729e-05	33.6067
	rs61226717	T	G	T	G	0.2365	-0.0057	0.0676		FALSE	FALSE	FALSE	ebi-a-GCST004433	12	111315543	0.0319	8243	0.8563	Macrophage inflammatory protein 1b levels || id:ebi-a-GCST004433	Macrophage inflammatory protein 1b levels	Macrophage inflammatory protein 1b levels || ||	TRUE	igd								12	111315543	0.0357	3.60496e-11	458620	ebi-a-GCST90018847	Graves' disease || id:ebi-a-GCST90018847	TRUE	reported	igd	2	TRUE	high	9.56822e-05	43.8858
	rs61850863	A	G	A	G	0.2027	0.0107	0.2247		FALSE	FALSE	FALSE	ebi-a-GCST004433	10	64041772	0.0202	8243	0.5913	Macrophage inflammatory protein 1b levels || id:ebi-a-GCST004433	Macrophage inflammatory protein 1b levels	Macrophage inflammatory protein 1b levels || ||	TRUE	igd								10	64041772	0.0339	2.18198e-09	458620	ebi-a-GCST90018847	Graves' disease || id:ebi-a-GCST90018847	TRUE	reported	igd	2	TRUE	high	7.79509e-05	35.7525
	rs6679677	A	C	A	C	0.3769	0.0374	0.0915		FALSE	FALSE	FALSE	ebi-a-GCST004433	1	114303808	0.022	8243	0.0899001	Macrophage inflammatory protein 1b levels || id:ebi-a-GCST004433	Macrophage inflammatory protein 1b levels	Macrophage inflammatory protein 1b levels || ||	TRUE	igd								1	114303808	0.0536	2.13599e-12	458620	ebi-a-GCST90018847	Graves' disease || id:ebi-a-GCST90018847	TRUE	reported	igd	2	TRUE	high	0.000107801	49.4448
	rs6780858	G	A	G	A	-0.1634	-0.0407	0.492		FALSE	FALSE	FALSE	ebi-a-GCST004433	3	188132110	0.0157	8243	0.00952204	Macrophage inflammatory protein 1b levels || id:ebi-a-GCST004433	Macrophage inflammatory protein 1b levels	Macrophage inflammatory protein 1b levels || ||	TRUE	igd								3	188132110	0.0225	3.85035e-13	458620	ebi-a-GCST90018847	Graves' disease || id:ebi-a-GCST90018847	TRUE	reported	igd	2	TRUE	high	0.000114984	52.7396
	rs7741597	C	T	C	T	-0.2215	0.0006	0.1163		FALSE	FALSE	FALSE	ebi-a-GCST004433	6	29701661	0.0245	8243	0.9725	Macrophage inflammatory protein 1b levels || id:ebi-a-GCST004433	Macrophage inflammatory protein 1b levels	Macrophage inflammatory protein 1b levels || ||	TRUE	igd								6	29701661	0.029	2.27405e-14	458620	ebi-a-GCST90018847	Graves' disease || id:ebi-a-GCST90018847	TRUE	reported	igd	2	TRUE	high	0.000127187	58.3377
	rs7746061	A	G	A	G	-0.3836	-0.0691	0.0278		FALSE	FALSE	FALSE	ebi-a-GCST004433	6	31419216	0.0436	8243	0.1118	Macrophage inflammatory protein 1b levels || id:ebi-a-GCST004433	Macrophage inflammatory protein 1b levels	Macrophage inflammatory protein 1b levels || ||	TRUE	igd								6	31419216	0.0516	1.02e-13	458620	ebi-a-GCST90018847	Graves' disease || id:ebi-a-GCST90018847	TRUE	reported	igd	2	TRUE	high	0.00012049	55.2657
	rs860262	A	C	A	C	-0.1373	-0.008	0.5149		FALSE	FALSE	FALSE	ebi-a-GCST004433	7	28194397	0.0155	8243	0.609399	Macrophage inflammatory protein 1b levels || id:ebi-a-GCST004433	Macrophage inflammatory protein 1b levels	Macrophage inflammatory protein 1b levels || ||	TRUE	igd								7	28194397	0.0245	2.10698e-08	458620	ebi-a-GCST90018847	Graves' disease || id:ebi-a-GCST90018847	TRUE	reported	igd	2	TRUE	high	6.84741e-05	31.4056
	rs9260041	T	C	T	C	-0.3419	-0.0353	0.2256		FALSE	FALSE	FALSE	ebi-a-GCST004433	6	29908440	0.0203	8243	0.0822205	Macrophage inflammatory protein 1b levels || id:ebi-a-GCST004433	Macrophage inflammatory protein 1b levels	Macrophage inflammatory protein 1b levels || ||	TRUE	igd	TRUE	rs9260041	rs9260059	T	C	A	G	6	29907608	0.0239	1.77215e-46	458620	ebi-a-GCST90018847	Graves' disease || id:ebi-a-GCST90018847	TRUE	reported	igd	2	TRUE	high	0.000446021	204.645
	rs9357156	C	A	C	A	0.4396	0.0396	0.1402		FALSE	FALSE	FALSE	ebi-a-GCST004433	6	33041073	0.027	8243	0.1369	Macrophage inflammatory protein 1b levels || id:ebi-a-GCST004433	Macrophage inflammatory protein 1b levels	Macrophage inflammatory protein 1b levels || ||	TRUE	igd								6	33041073	0.0251	1.08993e-68	458620	ebi-a-GCST90018847	Graves' disease || id:ebi-a-GCST90018847	TRUE	reported	igd	2	TRUE	high	0.000668382	306.737
	SNP	effect_allele.exposure	other_allele.exposure	effect_allele.outcome	other_allele.outcome	beta.exposure	beta.outcome	eaf.exposure	eaf.outcome	remove	palindromic	ambiguous	id.outcome	chr	pos	se.outcome	samplesize.outcome	pval.outcome	outcome	originalname.outcome	outcome.deprecated	mr_keep.outcome	data_source.outcome	proxy.outcome	target_snp.outcome	proxy_snp.outcome	target_a1.outcome	target_a2.outcome	proxy_a1.outcome	proxy_a2.outcome	chr.exposure	pos.exposure	se.exposure	pval.exposure	samplesize.exposure	id.exposure	exposure	mr_keep.exposure	pval_origin.exposure	data_source.exposure	action	mr_keep	reliability.exposure	R2	F
MIP1α	rs10821944	T	G	T	G	-0.1566	0.0128	0.7127		FALSE	FALSE	FALSE	ebi-a-GCST004434	10	63785089	0.0266	3522	0.629901	Macrophage inflammatory protein 1a levels || id:ebi-a-GCST004434	Macrophage inflammatory protein 1a levels	Macrophage inflammatory protein 1a levels || ||	TRUE	igd								10	63785089	0.0232	1.42791e-11	458620	ebi-a-GCST90018847	Graves' disease || id:ebi-a-GCST90018847	TRUE	reported	igd	2	TRUE	high	9.93371e-05	45.5623
	rs11643872	T	G	T	G	-0.2374	-0.0044	0.4046		FALSE	FALSE	FALSE	ebi-a-GCST004434	16	30969486	0.0245	3522	0.8722	Macrophage inflammatory protein 1a levels || id:ebi-a-GCST004434	Macrophage inflammatory protein 1a levels	Macrophage inflammatory protein 1a levels || ||	TRUE	igd								16	30969486	0.0387	8.85401e-10	458620	ebi-a-GCST90018847	Graves' disease || id:ebi-a-GCST90018847	TRUE	reported	igd	2	TRUE	high	8.20448e-05	37.6303
	rs12612769	C	A	C	A	0.1449	-0.0261	0.1918		FALSE	FALSE	FALSE	ebi-a-GCST004434	2	191953998	0.0299	3522	0.3838	Macrophage inflammatory protein 1a levels || id:ebi-a-GCST004434	Macrophage inflammatory protein 1a levels	Macrophage inflammatory protein 1a levels || ||	TRUE	igd								2	191953998	0.0252	8.78193e-09	458620	ebi-a-GCST90018847	Graves' disease || id:ebi-a-GCST90018847	TRUE	reported	igd	2	TRUE	high	7.20861e-05	33.0624
	rs13136820	T	C	T	C	-0.1361	0.0212	0.664		FALSE	FALSE	FALSE	ebi-a-GCST004434	4	40307564	0.0277	3522	0.453	Macrophage inflammatory protein 1a levels || id:ebi-a-GCST004434	Macrophage inflammatory protein 1a levels	Macrophage inflammatory protein 1a levels || ||	TRUE	igd								4	40307564	0.0244	2.36701e-08	458620	ebi-a-GCST90018847	Graves' disease || id:ebi-a-GCST90018847	TRUE	reported	igd	2	TRUE	high	6.7835e-05	31.1125
	rs13210649	G	T	G	T	0.1354	0.0254	0.4026		FALSE	FALSE	FALSE	ebi-a-GCST004434	6	167473193	0.0247	3522	0.3019	Macrophage inflammatory protein 1a levels || id:ebi-a-GCST004434	Macrophage inflammatory protein 1a levels	Macrophage inflammatory protein 1a levels || ||	TRUE	igd								6	167473193	0.0219	6.87401e-10	458620	ebi-a-GCST90018847	Graves' disease || id:ebi-a-GCST90018847	TRUE	reported	igd	2	TRUE	high	8.33412e-05	38.225
	rs1569723	A	C	A	C	0.1641	0.007	0.7425		FALSE	FALSE	FALSE	ebi-a-GCST004434	20	44742064	0.027	3522	0.7921	Macrophage inflammatory protein 1a levels || id:ebi-a-GCST004434	Macrophage inflammatory protein 1a levels	Macrophage inflammatory protein 1a levels || ||	TRUE	igd								20	44742064	0.0232	1.61585e-12	458620	ebi-a-GCST90018847	Graves' disease || id:ebi-a-GCST90018847	TRUE	reported	igd	2	TRUE	high	0.000109079	50.031
	rs17689159	C	T	C	T	0.1621	0.0288	0.341		FALSE	FALSE	FALSE	ebi-a-GCST004434	16	79742390	0.0255	3522	0.2579	Macrophage inflammatory protein 1a levels || id:ebi-a-GCST004434	Macrophage inflammatory protein 1a levels	Macrophage inflammatory protein 1a levels || ||	TRUE	igd								16	79742390	0.024	1.55418e-11	458620	ebi-a-GCST90018847	Graves' disease || id:ebi-a-GCST90018847	TRUE	reported	igd	2	TRUE	high	9.94597e-05	45.6186
	rs1977710	G	A	G	A	0.1461	0.03	0.498		FALSE	FALSE	FALSE	ebi-a-GCST004434	1	157693722	0.0242	3522	0.2134	Macrophage inflammatory protein 1a levels || id:ebi-a-GCST004434	Macrophage inflammatory protein 1a levels	Macrophage inflammatory protein 1a levels || ||	TRUE	igd								1	157693722	0.0223	5.19398e-11	458620	ebi-a-GCST90018847	Graves' disease || id:ebi-a-GCST90018847	TRUE	reported	igd	2	TRUE	high	9.3583e-05	42.9229
	rs231779	T	C	T	C	0.2352	0.0442	0.3529		FALSE	FALSE	FALSE	ebi-a-GCST004434	2	204734487	0.0237	3522	0.06187	Macrophage inflammatory protein 1a levels || id:ebi-a-GCST004434	Macrophage inflammatory protein 1a levels	Macrophage inflammatory protein 1a levels || ||	TRUE	igd								2	204734487	0.0222	3.61077e-26	458620	ebi-a-GCST90018847	Graves' disease || id:ebi-a-GCST90018847	TRUE	reported	igd	2	TRUE	high	0.000244686	112.245
	rs2466028	C	T	C	T	-0.145	0.0431	0.3439		FALSE	FALSE	FALSE	ebi-a-GCST004434	8	128200556	0.0255	3522	0.0887708	Macrophage inflammatory protein 1a levels || id:ebi-a-GCST004434	Macrophage inflammatory protein 1a levels	Macrophage inflammatory protein 1a levels || ||	TRUE	igd								8	128200556	0.0235	6.27899e-10	458620	ebi-a-GCST90018847	Graves' disease || id:ebi-a-GCST90018847	TRUE	reported	igd	2	TRUE	high	8.30063e-05	38.0714
	rs28414437	C	A	C	A	0.2871	0.0061	0.341		FALSE	FALSE	FALSE	ebi-a-GCST004434	14	81457257	0.0268	3522	0.8182	Macrophage inflammatory protein 1a levels || id:ebi-a-GCST004434	Macrophage inflammatory protein 1a levels	Macrophage inflammatory protein 1a levels || ||	TRUE	igd								14	81457257	0.0228	1.98381e-36	458620	ebi-a-GCST90018847	Graves' disease || id:ebi-a-GCST90018847	TRUE	reported	igd	2	TRUE	high	0.000345616	158.56
	rs34544259	G	A	G	A	0.1406	0.0103	0.4165		FALSE	FALSE	FALSE	ebi-a-GCST004434	21	43834854	0.0248	3522	0.6724	Macrophage inflammatory protein 1a levels || id:ebi-a-GCST004434	Macrophage inflammatory protein 1a levels	Macrophage inflammatory protein 1a levels || ||	TRUE	igd								21	43834854	0.0228	6.74901e-10	458620	ebi-a-GCST90018847	Graves' disease || id:ebi-a-GCST90018847	TRUE	reported	igd	2	TRUE	high	8.2911e-05	38.0276
	rs4409785	C	T	C	T	0.2029	0.018	0.1899		FALSE	FALSE	FALSE	ebi-a-GCST004434	11	95311422	0.0312	3522	0.5667	Macrophage inflammatory protein 1a levels || id:ebi-a-GCST004434	Macrophage inflammatory protein 1a levels	Macrophage inflammatory protein 1a levels || ||	TRUE	igd								11	95311422	0.035	6.81303e-09	458620	ebi-a-GCST90018847	Graves' disease || id:ebi-a-GCST90018847	TRUE	reported	igd	2	TRUE	high	7.32729e-05	33.6067
	rs61226717	T	G	T	G	0.2365	0.0211	0.0676		FALSE	FALSE	FALSE	ebi-a-GCST004434	12	111315543	0.049	3522	0.666801	Macrophage inflammatory protein 1a levels || id:ebi-a-GCST004434	Macrophage inflammatory protein 1a levels	Macrophage inflammatory protein 1a levels || ||	TRUE	igd								12	111315543	0.0357	3.60496e-11	458620	ebi-a-GCST90018847	Graves' disease || id:ebi-a-GCST90018847	TRUE	reported	igd	2	TRUE	high	9.56822e-05	43.8858
	rs61850863	A	G	A	G	0.2027	0.0252	0.2247		FALSE	FALSE	FALSE	ebi-a-GCST004434	10	64041772	0.0307	3522	0.4033	Macrophage inflammatory protein 1a levels || id:ebi-a-GCST004434	Macrophage inflammatory protein 1a levels	Macrophage inflammatory protein 1a levels || ||	TRUE	igd								10	64041772	0.0339	2.18198e-09	458620	ebi-a-GCST90018847	Graves' disease || id:ebi-a-GCST90018847	TRUE	reported	igd	2	TRUE	high	7.79509e-05	35.7525
	rs6679677	A	C	A	C	0.3769	0.0589	0.0915		FALSE	FALSE	FALSE	ebi-a-GCST004434	1	114303808	0.0338	3522	0.08389	Macrophage inflammatory protein 1a levels || id:ebi-a-GCST004434	Macrophage inflammatory protein 1a levels	Macrophage inflammatory protein 1a levels || ||	TRUE	igd								1	114303808	0.0536	2.13599e-12	458620	ebi-a-GCST90018847	Graves' disease || id:ebi-a-GCST90018847	TRUE	reported	igd	2	TRUE	high	0.000107801	49.4448
	rs6780858	G	A	G	A	-0.1634	-0.0327	0.492		FALSE	FALSE	FALSE	ebi-a-GCST004434	3	188132110	0.0241	3522	0.1733	Macrophage inflammatory protein 1a levels || id:ebi-a-GCST004434	Macrophage inflammatory protein 1a levels	Macrophage inflammatory protein 1a levels || ||	TRUE	igd								3	188132110	0.0225	3.85035e-13	458620	ebi-a-GCST90018847	Graves' disease || id:ebi-a-GCST90018847	TRUE	reported	igd	2	TRUE	high	0.000114984	52.7396
	rs7741597	C	T	C	T	-0.2215	0.0275	0.1163		FALSE	FALSE	FALSE	ebi-a-GCST004434	6	29701661	0.0379	3522	0.4751	Macrophage inflammatory protein 1a levels || id:ebi-a-GCST004434	Macrophage inflammatory protein 1a levels	Macrophage inflammatory protein 1a levels || ||	TRUE	igd								6	29701661	0.029	2.27405e-14	458620	ebi-a-GCST90018847	Graves' disease || id:ebi-a-GCST90018847	TRUE	reported	igd	2	TRUE	high	0.000127187	58.3377
	rs7746061	A	G	A	G	-0.3836	-0.1014	0.0278		FALSE	FALSE	FALSE	ebi-a-GCST004434	6	31419216	0.0676	3522	0.1307	Macrophage inflammatory protein 1a levels || id:ebi-a-GCST004434	Macrophage inflammatory protein 1a levels	Macrophage inflammatory protein 1a levels || ||	TRUE	igd								6	31419216	0.0516	1.02e-13	458620	ebi-a-GCST90018847	Graves' disease || id:ebi-a-GCST90018847	TRUE	reported	igd	2	TRUE	high	0.00012049	55.2657
	rs860262	A	C	A	C	-0.1373	0.0084	0.5149		FALSE	FALSE	FALSE	ebi-a-GCST004434	7	28194397	0.0235	3522	0.7193	Macrophage inflammatory protein 1a levels || id:ebi-a-GCST004434	Macrophage inflammatory protein 1a levels	Macrophage inflammatory protein 1a levels || ||	TRUE	igd								7	28194397	0.0245	2.10698e-08	458620	ebi-a-GCST90018847	Graves' disease || id:ebi-a-GCST90018847	TRUE	reported	igd	2	TRUE	high	6.84741e-05	31.4056
	rs9260041	T	C	T	C	-0.3419	-0.0023	0.2256		FALSE	FALSE	FALSE	ebi-a-GCST004434	6	29908440	0.0313	3522	0.9387	Macrophage inflammatory protein 1a levels || id:ebi-a-GCST004434	Macrophage inflammatory protein 1a levels	Macrophage inflammatory protein 1a levels || ||	TRUE	igd	TRUE	rs9260041	rs9260059	T	C	A	G	6	29907608	0.0239	1.77215e-46	458620	ebi-a-GCST90018847	Graves' disease || id:ebi-a-GCST90018847	TRUE	reported	igd	2	TRUE	high	0.000446021	204.645
	rs9357156	C	A	C	A	0.4396	-0.0422	0.1402		FALSE	FALSE	FALSE	ebi-a-GCST004434	6	33041073	0.0406	3522	0.3172	Macrophage inflammatory protein 1a levels || id:ebi-a-GCST004434	Macrophage inflammatory protein 1a levels	Macrophage inflammatory protein 1a levels || ||	TRUE	igd								6	33041073	0.0251	1.08993e-68	458620	ebi-a-GCST90018847	Graves' disease || id:ebi-a-GCST90018847	TRUE	reported	igd	2	TRUE	high	0.000668382	306.737
	SNP	effect_allele.exposure	other_allele.exposure	effect_allele.outcome	other_allele.outcome	beta.exposure	beta.outcome	eaf.exposure	eaf.outcome	remove	palindromic	ambiguous	id.outcome	chr	pos	se.outcome	samplesize.outcome	pval.outcome	outcome	originalname.outcome	outcome.deprecated	mr_keep.outcome	data_source.outcome	proxy.outcome	target_snp.outcome	proxy_snp.outcome	target_a1.outcome	target_a2.outcome	proxy_a1.outcome	proxy_a2.outcome	chr.exposure	pos.exposure	se.exposure	pval.exposure	samplesize.exposure	id.exposure	exposure	mr_keep.exposure	pval_origin.exposure	data_source.exposure	action	mr_keep	reliability.exposure	R2	F
MIG	rs10821944	T	G	T	G	-0.1566	0.0133	0.7127		FALSE	FALSE	FALSE	ebi-a-GCST004435	10	63785089	0.0259	3685	0.6243	Monokine induced by gamma interferon levels || id:ebi-a-GCST004435	Monokine induced by gamma interferon levels	Monokine induced by gamma interferon levels || ||	TRUE	igd								10	63785089	0.0232	1.42791e-11	458620	ebi-a-GCST90018847	Graves' disease || id:ebi-a-GCST90018847	TRUE	reported	igd	2	TRUE	high	9.93371e-05	45.5623
	rs11643872	T	G	T	G	-0.2374	-0.0029	0.4046		FALSE	FALSE	FALSE	ebi-a-GCST004435	16	30969486	0.0239	3685	0.9031	Monokine induced by gamma interferon levels || id:ebi-a-GCST004435	Monokine induced by gamma interferon levels	Monokine induced by gamma interferon levels || ||	TRUE	igd								16	30969486	0.0387	8.85401e-10	458620	ebi-a-GCST90018847	Graves' disease || id:ebi-a-GCST90018847	TRUE	reported	igd	2	TRUE	high	8.20448e-05	37.6303
	rs12612769	C	A	C	A	0.1449	0.0435	0.1918		FALSE	FALSE	FALSE	ebi-a-GCST004435	2	191953998	0.0292	3685	0.135	Monokine induced by gamma interferon levels || id:ebi-a-GCST004435	Monokine induced by gamma interferon levels	Monokine induced by gamma interferon levels || ||	TRUE	igd								2	191953998	0.0252	8.78193e-09	458620	ebi-a-GCST90018847	Graves' disease || id:ebi-a-GCST90018847	TRUE	reported	igd	2	TRUE	high	7.20861e-05	33.0624
	rs13136820	T	C	T	C	-0.1361	0.0238	0.664		FALSE	FALSE	FALSE	ebi-a-GCST004435	4	40307564	0.0269	3685	0.3726	Monokine induced by gamma interferon levels || id:ebi-a-GCST004435	Monokine induced by gamma interferon levels	Monokine induced by gamma interferon levels || ||	TRUE	igd								4	40307564	0.0244	2.36701e-08	458620	ebi-a-GCST90018847	Graves' disease || id:ebi-a-GCST90018847	TRUE	reported	igd	2	TRUE	high	6.7835e-05	31.1125
	rs13210649	G	T	G	T	0.1354	-0.0298	0.4026		FALSE	FALSE	FALSE	ebi-a-GCST004435	6	167473193	0.0241	3685	0.2152	Monokine induced by gamma interferon levels || id:ebi-a-GCST004435	Monokine induced by gamma interferon levels	Monokine induced by gamma interferon levels || ||	TRUE	igd								6	167473193	0.0219	6.87401e-10	458620	ebi-a-GCST90018847	Graves' disease || id:ebi-a-GCST90018847	TRUE	reported	igd	2	TRUE	high	8.33412e-05	38.225
	rs1569723	A	C	A	C	0.1641	0.0039	0.7425		FALSE	FALSE	FALSE	ebi-a-GCST004435	20	44742064	0.0264	3685	0.8708	Monokine induced by gamma interferon levels || id:ebi-a-GCST004435	Monokine induced by gamma interferon levels	Monokine induced by gamma interferon levels || ||	TRUE	igd								20	44742064	0.0232	1.61585e-12	458620	ebi-a-GCST90018847	Graves' disease || id:ebi-a-GCST90018847	TRUE	reported	igd	2	TRUE	high	0.000109079	50.031
	rs17689159	C	T	C	T	0.1621	0.0297	0.341		FALSE	FALSE	FALSE	ebi-a-GCST004435	16	79742390	0.0248	3685	0.2364	Monokine induced by gamma interferon levels || id:ebi-a-GCST004435	Monokine induced by gamma interferon levels	Monokine induced by gamma interferon levels || ||	TRUE	igd								16	79742390	0.024	1.55418e-11	458620	ebi-a-GCST90018847	Graves' disease || id:ebi-a-GCST90018847	TRUE	reported	igd	2	TRUE	high	9.94597e-05	45.6186
	rs1977710	G	A	G	A	0.1461	-0.0144	0.498		FALSE	FALSE	FALSE	ebi-a-GCST004435	1	157693722	0.0236	3685	0.5352	Monokine induced by gamma interferon levels || id:ebi-a-GCST004435	Monokine induced by gamma interferon levels	Monokine induced by gamma interferon levels || ||	TRUE	igd								1	157693722	0.0223	5.19398e-11	458620	ebi-a-GCST90018847	Graves' disease || id:ebi-a-GCST90018847	TRUE	reported	igd	2	TRUE	high	9.3583e-05	42.9229
	rs231779	T	C	T	C	0.2352	0.025	0.3529		FALSE	FALSE	FALSE	ebi-a-GCST004435	2	204734487	0.0231	3685	0.274	Monokine induced by gamma interferon levels || id:ebi-a-GCST004435	Monokine induced by gamma interferon levels	Monokine induced by gamma interferon levels || ||	TRUE	igd								2	204734487	0.0222	3.61077e-26	458620	ebi-a-GCST90018847	Graves' disease || id:ebi-a-GCST90018847	TRUE	reported	igd	2	TRUE	high	0.000244686	112.245
	rs2466028	C	T	C	T	-0.145	-0.0239	0.3439		FALSE	FALSE	FALSE	ebi-a-GCST004435	8	128200556	0.025	3685	0.3311	Monokine induced by gamma interferon levels || id:ebi-a-GCST004435	Monokine induced by gamma interferon levels	Monokine induced by gamma interferon levels || ||	TRUE	igd								8	128200556	0.0235	6.27899e-10	458620	ebi-a-GCST90018847	Graves' disease || id:ebi-a-GCST90018847	TRUE	reported	igd	2	TRUE	high	8.30063e-05	38.0714
	rs28414437	C	A	C	A	0.2871	0.0219	0.341		FALSE	FALSE	FALSE	ebi-a-GCST004435	14	81457257	0.0263	3685	0.4096	Monokine induced by gamma interferon levels || id:ebi-a-GCST004435	Monokine induced by gamma interferon levels	Monokine induced by gamma interferon levels || ||	TRUE	igd								14	81457257	0.0228	1.98381e-36	458620	ebi-a-GCST90018847	Graves' disease || id:ebi-a-GCST90018847	TRUE	reported	igd	2	TRUE	high	0.000345616	158.56
	rs34544259	G	A	G	A	0.1406	0.0381	0.4165		FALSE	FALSE	FALSE	ebi-a-GCST004435	21	43834854	0.0242	3685	0.1195	Monokine induced by gamma interferon levels || id:ebi-a-GCST004435	Monokine induced by gamma interferon levels	Monokine induced by gamma interferon levels || ||	TRUE	igd								21	43834854	0.0228	6.74901e-10	458620	ebi-a-GCST90018847	Graves' disease || id:ebi-a-GCST90018847	TRUE	reported	igd	2	TRUE	high	8.2911e-05	38.0276
	rs4409785	C	T	C	T	0.2029	0.0086	0.1899		FALSE	FALSE	FALSE	ebi-a-GCST004435	11	95311422	0.0305	3685	0.7776	Monokine induced by gamma interferon levels || id:ebi-a-GCST004435	Monokine induced by gamma interferon levels	Monokine induced by gamma interferon levels || ||	TRUE	igd								11	95311422	0.035	6.81303e-09	458620	ebi-a-GCST90018847	Graves' disease || id:ebi-a-GCST90018847	TRUE	reported	igd	2	TRUE	high	7.32729e-05	33.6067
	rs61226717	T	G	T	G	0.2365	-0.0001	0.0676		FALSE	FALSE	FALSE	ebi-a-GCST004435	12	111315543	0.0479	3685	0.9958	Monokine induced by gamma interferon levels || id:ebi-a-GCST004435	Monokine induced by gamma interferon levels	Monokine induced by gamma interferon levels || ||	TRUE	igd								12	111315543	0.0357	3.60496e-11	458620	ebi-a-GCST90018847	Graves' disease || id:ebi-a-GCST90018847	TRUE	reported	igd	2	TRUE	high	9.56822e-05	43.8858
	rs61850863	A	G	A	G	0.2027	-0.0082	0.2247		FALSE	FALSE	FALSE	ebi-a-GCST004435	10	64041772	0.03	3685	0.8057	Monokine induced by gamma interferon levels || id:ebi-a-GCST004435	Monokine induced by gamma interferon levels	Monokine induced by gamma interferon levels || ||	TRUE	igd								10	64041772	0.0339	2.18198e-09	458620	ebi-a-GCST90018847	Graves' disease || id:ebi-a-GCST90018847	TRUE	reported	igd	2	TRUE	high	7.79509e-05	35.7525
	rs6679677	A	C	A	C	0.3769	0.162	0.0915		FALSE	FALSE	FALSE	ebi-a-GCST004435	1	114303808	0.0329	3685	8.86196e-07	Monokine induced by gamma interferon levels || id:ebi-a-GCST004435	Monokine induced by gamma interferon levels	Monokine induced by gamma interferon levels || ||	TRUE	igd								1	114303808	0.0536	2.13599e-12	458620	ebi-a-GCST90018847	Graves' disease || id:ebi-a-GCST90018847	TRUE	reported	igd	2	TRUE	high	0.000107801	49.4448
	rs6780858	G	A	G	A	-0.1634	-0.0003	0.492		FALSE	FALSE	FALSE	ebi-a-GCST004435	3	188132110	0.0235	3685	0.9747	Monokine induced by gamma interferon levels || id:ebi-a-GCST004435	Monokine induced by gamma interferon levels	Monokine induced by gamma interferon levels || ||	TRUE	igd								3	188132110	0.0225	3.85035e-13	458620	ebi-a-GCST90018847	Graves' disease || id:ebi-a-GCST90018847	TRUE	reported	igd	2	TRUE	high	0.000114984	52.7396
	rs7741597	C	T	C	T	-0.2215	-0.0006	0.1163		FALSE	FALSE	FALSE	ebi-a-GCST004435	6	29701661	0.0369	3685	0.9414	Monokine induced by gamma interferon levels || id:ebi-a-GCST004435	Monokine induced by gamma interferon levels	Monokine induced by gamma interferon levels || ||	TRUE	igd								6	29701661	0.029	2.27405e-14	458620	ebi-a-GCST90018847	Graves' disease || id:ebi-a-GCST90018847	TRUE	reported	igd	2	TRUE	high	0.000127187	58.3377
	rs7746061	A	G	A	G	-0.3836	-0.0627	0.0278		FALSE	FALSE	FALSE	ebi-a-GCST004435	6	31419216	0.0658	3685	0.3474	Monokine induced by gamma interferon levels || id:ebi-a-GCST004435	Monokine induced by gamma interferon levels	Monokine induced by gamma interferon levels || ||	TRUE	igd								6	31419216	0.0516	1.02e-13	458620	ebi-a-GCST90018847	Graves' disease || id:ebi-a-GCST90018847	TRUE	reported	igd	2	TRUE	high	0.00012049	55.2657
	rs860262	A	C	A	C	-0.1373	0.0225	0.5149		FALSE	FALSE	FALSE	ebi-a-GCST004435	7	28194397	0.023	3685	0.3265	Monokine induced by gamma interferon levels || id:ebi-a-GCST004435	Monokine induced by gamma interferon levels	Monokine induced by gamma interferon levels || ||	TRUE	igd								7	28194397	0.0245	2.10698e-08	458620	ebi-a-GCST90018847	Graves' disease || id:ebi-a-GCST90018847	TRUE	reported	igd	2	TRUE	high	6.84741e-05	31.4056
	rs9260041	T	C	T	C	-0.3419	-0.016	0.2256		FALSE	FALSE	FALSE	ebi-a-GCST004435	6	29908440	0.0303	3685	0.5953	Monokine induced by gamma interferon levels || id:ebi-a-GCST004435	Monokine induced by gamma interferon levels	Monokine induced by gamma interferon levels || ||	TRUE	igd	TRUE	rs9260041	rs9260059	T	C	A	G	6	29907608	0.0239	1.77215e-46	458620	ebi-a-GCST90018847	Graves' disease || id:ebi-a-GCST90018847	TRUE	reported	igd	2	TRUE	high	0.000446021	204.645
	rs9357156	C	A	C	A	0.4396	0.0217	0.1402		FALSE	FALSE	FALSE	ebi-a-GCST004435	6	33041073	0.0397	3685	0.6229	Monokine induced by gamma interferon levels || id:ebi-a-GCST004435	Monokine induced by gamma interferon levels	Monokine induced by gamma interferon levels || ||	TRUE	igd								6	33041073	0.0251	1.08993e-68	458620	ebi-a-GCST90018847	Graves' disease || id:ebi-a-GCST90018847	TRUE	reported	igd	2	TRUE	high	0.000668382	306.737
	SNP	effect_allele.exposure	other_allele.exposure	effect_allele.outcome	other_allele.outcome	beta.exposure	beta.outcome	eaf.exposure	eaf.outcome	remove	palindromic	ambiguous	id.outcome	chr	pos	se.outcome	samplesize.outcome	pval.outcome	outcome	originalname.outcome	outcome.deprecated	mr_keep.outcome	data_source.outcome	proxy.outcome	target_snp.outcome	proxy_snp.outcome	target_a1.outcome	target_a2.outcome	proxy_a1.outcome	proxy_a2.outcome	chr.exposure	pos.exposure	se.exposure	pval.exposure	samplesize.exposure	id.exposure	exposure	mr_keep.exposure	pval_origin.exposure	data_source.exposure	action	mr_keep	reliability.exposure	R2	F
MCSF	rs10821944	T	G	T	G	-0.1566	0.024	0.7127		FALSE	FALSE	FALSE	ebi-a-GCST004436	10	63785089	0.0314	840	0.4441	Macrophage colony stimulating factor levels || id:ebi-a-GCST004436	Macrophage colony stimulating factor levels	Macrophage colony stimulating factor levels || ||	TRUE	igd								10	63785089	0.0232	1.42791e-11	458620	ebi-a-GCST90018847	Graves' disease || id:ebi-a-GCST90018847	TRUE	reported	igd	2	TRUE	high	9.93371e-05	45.5623
	rs11643872	T	G	T	G	-0.2374	0.0168	0.4046		FALSE	FALSE	FALSE	ebi-a-GCST004436	16	30969486	0.0291	840	0.569101	Macrophage colony stimulating factor levels || id:ebi-a-GCST004436	Macrophage colony stimulating factor levels	Macrophage colony stimulating factor levels || ||	TRUE	igd								16	30969486	0.0387	8.85401e-10	458620	ebi-a-GCST90018847	Graves' disease || id:ebi-a-GCST90018847	TRUE	reported	igd	2	TRUE	high	8.20448e-05	37.6303
	rs12612769	C	A	C	A	0.1449	0.034	0.1918		FALSE	FALSE	FALSE	ebi-a-GCST004436	2	191953998	0.0357	840	0.3447	Macrophage colony stimulating factor levels || id:ebi-a-GCST004436	Macrophage colony stimulating factor levels	Macrophage colony stimulating factor levels || ||	TRUE	igd								2	191953998	0.0252	8.78193e-09	458620	ebi-a-GCST90018847	Graves' disease || id:ebi-a-GCST90018847	TRUE	reported	igd	2	TRUE	high	7.20861e-05	33.0624
	rs13136820	T	C	T	C	-0.1361	0.0329	0.664		FALSE	FALSE	FALSE	ebi-a-GCST004436	4	40307564	0.0328	840	0.3208	Macrophage colony stimulating factor levels || id:ebi-a-GCST004436	Macrophage colony stimulating factor levels	Macrophage colony stimulating factor levels || ||	TRUE	igd								4	40307564	0.0244	2.36701e-08	458620	ebi-a-GCST90018847	Graves' disease || id:ebi-a-GCST90018847	TRUE	reported	igd	2	TRUE	high	6.7835e-05	31.1125
	rs13210649	G	T	G	T	0.1354	-0.0058	0.4026		FALSE	FALSE	FALSE	ebi-a-GCST004436	6	167473193	0.0296	840	0.8494	Macrophage colony stimulating factor levels || id:ebi-a-GCST004436	Macrophage colony stimulating factor levels	Macrophage colony stimulating factor levels || ||	TRUE	igd								6	167473193	0.0219	6.87401e-10	458620	ebi-a-GCST90018847	Graves' disease || id:ebi-a-GCST90018847	TRUE	reported	igd	2	TRUE	high	8.33412e-05	38.225
	rs1569723	A	C	A	C	0.1641	0.0189	0.7425		FALSE	FALSE	FALSE	ebi-a-GCST004436	20	44742064	0.0324	840	0.5613	Macrophage colony stimulating factor levels || id:ebi-a-GCST004436	Macrophage colony stimulating factor levels	Macrophage colony stimulating factor levels || ||	TRUE	igd								20	44742064	0.0232	1.61585e-12	458620	ebi-a-GCST90018847	Graves' disease || id:ebi-a-GCST90018847	TRUE	reported	igd	2	TRUE	high	0.000109079	50.031
	rs17689159	C	T	C	T	0.1621	-0.0118	0.341		FALSE	FALSE	FALSE	ebi-a-GCST004436	16	79742390	0.0305	840	0.6863	Macrophage colony stimulating factor levels || id:ebi-a-GCST004436	Macrophage colony stimulating factor levels	Macrophage colony stimulating factor levels || ||	TRUE	igd								16	79742390	0.024	1.55418e-11	458620	ebi-a-GCST90018847	Graves' disease || id:ebi-a-GCST90018847	TRUE	reported	igd	2	TRUE	high	9.94597e-05	45.6186
	rs1977710	G	A	G	A	0.1461	-0.0396	0.498		FALSE	FALSE	FALSE	ebi-a-GCST004436	1	157693722	0.0284	840	0.1604	Macrophage colony stimulating factor levels || id:ebi-a-GCST004436	Macrophage colony stimulating factor levels	Macrophage colony stimulating factor levels || ||	TRUE	igd								1	157693722	0.0223	5.19398e-11	458620	ebi-a-GCST90018847	Graves' disease || id:ebi-a-GCST90018847	TRUE	reported	igd	2	TRUE	high	9.3583e-05	42.9229
	rs231779	T	C	T	C	0.2352	-0.0079	0.3529		FALSE	FALSE	FALSE	ebi-a-GCST004436	2	204734487	0.0281	840	0.7968	Macrophage colony stimulating factor levels || id:ebi-a-GCST004436	Macrophage colony stimulating factor levels	Macrophage colony stimulating factor levels || ||	TRUE	igd								2	204734487	0.0222	3.61077e-26	458620	ebi-a-GCST90018847	Graves' disease || id:ebi-a-GCST90018847	TRUE	reported	igd	2	TRUE	high	0.000244686	112.245
	rs2466028	C	T	C	T	-0.145	0.0106	0.3439		FALSE	FALSE	FALSE	ebi-a-GCST004436	8	128200556	0.0311	840	0.7312	Macrophage colony stimulating factor levels || id:ebi-a-GCST004436	Macrophage colony stimulating factor levels	Macrophage colony stimulating factor levels || ||	TRUE	igd								8	128200556	0.0235	6.27899e-10	458620	ebi-a-GCST90018847	Graves' disease || id:ebi-a-GCST90018847	TRUE	reported	igd	2	TRUE	high	8.30063e-05	38.0714
	rs28414437	C	A	C	A	0.2871	-0.0484	0.341		FALSE	FALSE	FALSE	ebi-a-GCST004436	14	81457257	0.0322	840	0.1321	Macrophage colony stimulating factor levels || id:ebi-a-GCST004436	Macrophage colony stimulating factor levels	Macrophage colony stimulating factor levels || ||	TRUE	igd								14	81457257	0.0228	1.98381e-36	458620	ebi-a-GCST90018847	Graves' disease || id:ebi-a-GCST90018847	TRUE	reported	igd	2	TRUE	high	0.000345616	158.56
	rs34544259	G	A	G	A	0.1406	0.0105	0.4165		FALSE	FALSE	FALSE	ebi-a-GCST004436	21	43834854	0.0297	840	0.757201	Macrophage colony stimulating factor levels || id:ebi-a-GCST004436	Macrophage colony stimulating factor levels	Macrophage colony stimulating factor levels || ||	TRUE	igd								21	43834854	0.0228	6.74901e-10	458620	ebi-a-GCST90018847	Graves' disease || id:ebi-a-GCST90018847	TRUE	reported	igd	2	TRUE	high	8.2911e-05	38.0276
	rs4409785	C	T	C	T	0.2029	0.011	0.1899		FALSE	FALSE	FALSE	ebi-a-GCST004436	11	95311422	0.0375	840	0.783599	Macrophage colony stimulating factor levels || id:ebi-a-GCST004436	Macrophage colony stimulating factor levels	Macrophage colony stimulating factor levels || ||	TRUE	igd								11	95311422	0.035	6.81303e-09	458620	ebi-a-GCST90018847	Graves' disease || id:ebi-a-GCST90018847	TRUE	reported	igd	2	TRUE	high	7.32729e-05	33.6067
	rs5751536	A	G	A	G	-0.2096	-0.0832	0.4533		FALSE	FALSE	FALSE	ebi-a-GCST004436	22	23052967	0.0574	840	0.1472	Macrophage colony stimulating factor levels || id:ebi-a-GCST004436	Macrophage colony stimulating factor levels	Macrophage colony stimulating factor levels || ||	TRUE	igd								22	23052967	0.038	3.37101e-08	458620	ebi-a-GCST90018847	Graves' disease || id:ebi-a-GCST90018847	TRUE	reported	igd	2	TRUE	high	6.63336e-05	30.4238
	rs61226717	T	G	T	G	0.2365	-0.0025	0.0676		FALSE	FALSE	FALSE	ebi-a-GCST004436	12	111315543	0.0579	840	0.9716	Macrophage colony stimulating factor levels || id:ebi-a-GCST004436	Macrophage colony stimulating factor levels	Macrophage colony stimulating factor levels || ||	TRUE	igd								12	111315543	0.0357	3.60496e-11	458620	ebi-a-GCST90018847	Graves' disease || id:ebi-a-GCST90018847	TRUE	reported	igd	2	TRUE	high	9.56822e-05	43.8858
	rs61850863	A	G	A	G	0.2027	0.019	0.2247		FALSE	FALSE	FALSE	ebi-a-GCST004436	10	64041772	0.037	840	0.601999	Macrophage colony stimulating factor levels || id:ebi-a-GCST004436	Macrophage colony stimulating factor levels	Macrophage colony stimulating factor levels || ||	TRUE	igd								10	64041772	0.0339	2.18198e-09	458620	ebi-a-GCST90018847	Graves' disease || id:ebi-a-GCST90018847	TRUE	reported	igd	2	TRUE	high	7.79509e-05	35.7525
	rs6679677	A	C	A	C	0.3769	-0.0205	0.0915		FALSE	FALSE	FALSE	ebi-a-GCST004436	1	114303808	0.0406	840	0.611299	Macrophage colony stimulating factor levels || id:ebi-a-GCST004436	Macrophage colony stimulating factor levels	Macrophage colony stimulating factor levels || ||	TRUE	igd								1	114303808	0.0536	2.13599e-12	458620	ebi-a-GCST90018847	Graves' disease || id:ebi-a-GCST90018847	TRUE	reported	igd	2	TRUE	high	0.000107801	49.4448
	rs6780858	G	A	G	A	-0.1634	-0.0513	0.492		FALSE	FALSE	FALSE	ebi-a-GCST004436	3	188132110	0.0287	840	0.0737904	Macrophage colony stimulating factor levels || id:ebi-a-GCST004436	Macrophage colony stimulating factor levels	Macrophage colony stimulating factor levels || ||	TRUE	igd								3	188132110	0.0225	3.85035e-13	458620	ebi-a-GCST90018847	Graves' disease || id:ebi-a-GCST90018847	TRUE	reported	igd	2	TRUE	high	0.000114984	52.7396
	rs7741597	C	T	C	T	-0.2215	-0.0332	0.1163		FALSE	FALSE	FALSE	ebi-a-GCST004436	6	29701661	0.0455	840	0.4636	Macrophage colony stimulating factor levels || id:ebi-a-GCST004436	Macrophage colony stimulating factor levels	Macrophage colony stimulating factor levels || ||	TRUE	igd								6	29701661	0.029	2.27405e-14	458620	ebi-a-GCST90018847	Graves' disease || id:ebi-a-GCST90018847	TRUE	reported	igd	2	TRUE	high	0.000127187	58.3377
	rs7746061	A	G	A	G	-0.3836	-0.0311	0.0278		FALSE	FALSE	FALSE	ebi-a-GCST004436	6	31419216	0.0826	840	0.734199	Macrophage colony stimulating factor levels || id:ebi-a-GCST004436	Macrophage colony stimulating factor levels	Macrophage colony stimulating factor levels || ||	TRUE	igd								6	31419216	0.0516	1.02e-13	458620	ebi-a-GCST90018847	Graves' disease || id:ebi-a-GCST90018847	TRUE	reported	igd	2	TRUE	high	0.00012049	55.2657
	rs860262	A	C	A	C	-0.1373	-0.0528	0.5149		FALSE	FALSE	FALSE	ebi-a-GCST004436	7	28194397	0.0282	840	0.061	Macrophage colony stimulating factor levels || id:ebi-a-GCST004436	Macrophage colony stimulating factor levels	Macrophage colony stimulating factor levels || ||	TRUE	igd								7	28194397	0.0245	2.10698e-08	458620	ebi-a-GCST90018847	Graves' disease || id:ebi-a-GCST90018847	TRUE	reported	igd	2	TRUE	high	6.84741e-05	31.4056
	rs9260041	T	C	T	C	-0.3419	-0.0076	0.2256		FALSE	FALSE	FALSE	ebi-a-GCST004436	6	29908440	0.037	840	0.84	Macrophage colony stimulating factor levels || id:ebi-a-GCST004436	Macrophage colony stimulating factor levels	Macrophage colony stimulating factor levels || ||	TRUE	igd	TRUE	rs9260041	rs9260059	T	C	A	G	6	29907608	0.0239	1.77215e-46	458620	ebi-a-GCST90018847	Graves' disease || id:ebi-a-GCST90018847	TRUE	reported	igd	2	TRUE	high	0.000446021	204.645
	rs9357156	C	A	C	A	0.4396	0.0438	0.1402		FALSE	FALSE	FALSE	ebi-a-GCST004436	6	33041073	0.048	840	0.3821	Macrophage colony stimulating factor levels || id:ebi-a-GCST004436	Macrophage colony stimulating factor levels	Macrophage colony stimulating factor levels || ||	TRUE	igd								6	33041073	0.0251	1.08993e-68	458620	ebi-a-GCST90018847	Graves' disease || id:ebi-a-GCST90018847	TRUE	reported	igd	2	TRUE	high	0.000668382	306.737
	SNP	effect_allele.exposure	other_allele.exposure	effect_allele.outcome	other_allele.outcome	beta.exposure	beta.outcome	eaf.exposure	eaf.outcome	remove	palindromic	ambiguous	id.outcome	chr	pos	se.outcome	samplesize.outcome	pval.outcome	outcome	originalname.outcome	outcome.deprecated	mr_keep.outcome	data_source.outcome	proxy.outcome	target_snp.outcome	proxy_snp.outcome	target_a1.outcome	target_a2.outcome	proxy_a1.outcome	proxy_a2.outcome	chr.exposure	pos.exposure	se.exposure	pval.exposure	samplesize.exposure	id.exposure	exposure	mr_keep.exposure	pval_origin.exposure	data_source.exposure	action	mr_keep	reliability.exposure	R2	F
MCP3	rs10821944	T	G	T	G	-0.1566	-0.0444	0.7127		FALSE	FALSE	FALSE	ebi-a-GCST004437	10	63785089	0.0471	843	0.3421	Monocyte chemoattractant protein-3 levels || id:ebi-a-GCST004437	Monocyte chemoattractant protein-3 levels	Monocyte chemoattractant protein-3 levels || ||	TRUE	igd								10	63785089	0.0232	1.42791e-11	458620	ebi-a-GCST90018847	Graves' disease || id:ebi-a-GCST90018847	TRUE	reported	igd	2	TRUE	high	9.93371e-05	45.5623
	rs11643872	T	G	T	G	-0.2374	-0.0053	0.4046		FALSE	FALSE	FALSE	ebi-a-GCST004437	16	30969486	0.0442	843	0.9039	Monocyte chemoattractant protein-3 levels || id:ebi-a-GCST004437	Monocyte chemoattractant protein-3 levels	Monocyte chemoattractant protein-3 levels || ||	TRUE	igd								16	30969486	0.0387	8.85401e-10	458620	ebi-a-GCST90018847	Graves' disease || id:ebi-a-GCST90018847	TRUE	reported	igd	2	TRUE	high	8.20448e-05	37.6303
	rs12612769	C	A	C	A	0.1449	-0.027	0.1918		FALSE	FALSE	FALSE	ebi-a-GCST004437	2	191953998	0.0532	843	0.6175	Monocyte chemoattractant protein-3 levels || id:ebi-a-GCST004437	Monocyte chemoattractant protein-3 levels	Monocyte chemoattractant protein-3 levels || ||	TRUE	igd								2	191953998	0.0252	8.78193e-09	458620	ebi-a-GCST90018847	Graves' disease || id:ebi-a-GCST90018847	TRUE	reported	igd	2	TRUE	high	7.20861e-05	33.0624
	rs13136820	T	C	T	C	-0.1361	0.0735	0.664		FALSE	FALSE	FALSE	ebi-a-GCST004437	4	40307564	0.0495	843	0.1301	Monocyte chemoattractant protein-3 levels || id:ebi-a-GCST004437	Monocyte chemoattractant protein-3 levels	Monocyte chemoattractant protein-3 levels || ||	TRUE	igd								4	40307564	0.0244	2.36701e-08	458620	ebi-a-GCST90018847	Graves' disease || id:ebi-a-GCST90018847	TRUE	reported	igd	2	TRUE	high	6.7835e-05	31.1125
	rs13210649	G	T	G	T	0.1354	-0.0482	0.4026		FALSE	FALSE	FALSE	ebi-a-GCST004437	6	167473193	0.0448	843	0.2815	Monocyte chemoattractant protein-3 levels || id:ebi-a-GCST004437	Monocyte chemoattractant protein-3 levels	Monocyte chemoattractant protein-3 levels || ||	TRUE	igd								6	167473193	0.0219	6.87401e-10	458620	ebi-a-GCST90018847	Graves' disease || id:ebi-a-GCST90018847	TRUE	reported	igd	2	TRUE	high	8.33412e-05	38.225
	rs1569723	A	C	A	C	0.1641	0.0202	0.7425		FALSE	FALSE	FALSE	ebi-a-GCST004437	20	44742064	0.0502	843	0.703701	Monocyte chemoattractant protein-3 levels || id:ebi-a-GCST004437	Monocyte chemoattractant protein-3 levels	Monocyte chemoattractant protein-3 levels || ||	TRUE	igd								20	44742064	0.0232	1.61585e-12	458620	ebi-a-GCST90018847	Graves' disease || id:ebi-a-GCST90018847	TRUE	reported	igd	2	TRUE	high	0.000109079	50.031
	rs17689159	C	T	C	T	0.1621	-0.001	0.341		FALSE	FALSE	FALSE	ebi-a-GCST004437	16	79742390	0.0455	843	0.9817	Monocyte chemoattractant protein-3 levels || id:ebi-a-GCST004437	Monocyte chemoattractant protein-3 levels	Monocyte chemoattractant protein-3 levels || ||	TRUE	igd								16	79742390	0.024	1.55418e-11	458620	ebi-a-GCST90018847	Graves' disease || id:ebi-a-GCST90018847	TRUE	reported	igd	2	TRUE	high	9.94597e-05	45.6186
	rs1977710	G	A	G	A	0.1461	-0.0351	0.498		FALSE	FALSE	FALSE	ebi-a-GCST004437	1	157693722	0.0435	843	0.4185	Monocyte chemoattractant protein-3 levels || id:ebi-a-GCST004437	Monocyte chemoattractant protein-3 levels	Monocyte chemoattractant protein-3 levels || ||	TRUE	igd								1	157693722	0.0223	5.19398e-11	458620	ebi-a-GCST90018847	Graves' disease || id:ebi-a-GCST90018847	TRUE	reported	igd	2	TRUE	high	9.3583e-05	42.9229
	rs231779	T	C	T	C	0.2352	-0.0327	0.3529		FALSE	FALSE	FALSE	ebi-a-GCST004437	2	204734487	0.0421	843	0.4338	Monocyte chemoattractant protein-3 levels || id:ebi-a-GCST004437	Monocyte chemoattractant protein-3 levels	Monocyte chemoattractant protein-3 levels || ||	TRUE	igd								2	204734487	0.0222	3.61077e-26	458620	ebi-a-GCST90018847	Graves' disease || id:ebi-a-GCST90018847	TRUE	reported	igd	2	TRUE	high	0.000244686	112.245
	rs2466028	C	T	C	T	-0.145	-0.0241	0.3439		FALSE	FALSE	FALSE	ebi-a-GCST004437	8	128200556	0.0467	843	0.6132	Monocyte chemoattractant protein-3 levels || id:ebi-a-GCST004437	Monocyte chemoattractant protein-3 levels	Monocyte chemoattractant protein-3 levels || ||	TRUE	igd								8	128200556	0.0235	6.27899e-10	458620	ebi-a-GCST90018847	Graves' disease || id:ebi-a-GCST90018847	TRUE	reported	igd	2	TRUE	high	8.30063e-05	38.0714
	rs28414437	C	A	C	A	0.2871	0.0602	0.341		FALSE	FALSE	FALSE	ebi-a-GCST004437	14	81457257	0.049	843	0.2252	Monocyte chemoattractant protein-3 levels || id:ebi-a-GCST004437	Monocyte chemoattractant protein-3 levels	Monocyte chemoattractant protein-3 levels || ||	TRUE	igd								14	81457257	0.0228	1.98381e-36	458620	ebi-a-GCST90018847	Graves' disease || id:ebi-a-GCST90018847	TRUE	reported	igd	2	TRUE	high	0.000345616	158.56
	rs34544259	G	A	G	A	0.1406	0.0274	0.4165		FALSE	FALSE	FALSE	ebi-a-GCST004437	21	43834854	0.045	843	0.533801	Monocyte chemoattractant protein-3 levels || id:ebi-a-GCST004437	Monocyte chemoattractant protein-3 levels	Monocyte chemoattractant protein-3 levels || ||	TRUE	igd								21	43834854	0.0228	6.74901e-10	458620	ebi-a-GCST90018847	Graves' disease || id:ebi-a-GCST90018847	TRUE	reported	igd	2	TRUE	high	8.2911e-05	38.0276
	rs4409785	C	T	C	T	0.2029	-0.0488	0.1899		FALSE	FALSE	FALSE	ebi-a-GCST004437	11	95311422	0.0545	843	0.3859	Monocyte chemoattractant protein-3 levels || id:ebi-a-GCST004437	Monocyte chemoattractant protein-3 levels	Monocyte chemoattractant protein-3 levels || ||	TRUE	igd								11	95311422	0.035	6.81303e-09	458620	ebi-a-GCST90018847	Graves' disease || id:ebi-a-GCST90018847	TRUE	reported	igd	2	TRUE	high	7.32729e-05	33.6067
	rs61226717	T	G	T	G	0.2365	0.0407	0.0676		FALSE	FALSE	FALSE	ebi-a-GCST004437	12	111315543	0.088	843	0.6461	Monocyte chemoattractant protein-3 levels || id:ebi-a-GCST004437	Monocyte chemoattractant protein-3 levels	Monocyte chemoattractant protein-3 levels || ||	TRUE	igd								12	111315543	0.0357	3.60496e-11	458620	ebi-a-GCST90018847	Graves' disease || id:ebi-a-GCST90018847	TRUE	reported	igd	2	TRUE	high	9.56822e-05	43.8858
	rs61850863	A	G	A	G	0.2027	-0.0112	0.2247		FALSE	FALSE	FALSE	ebi-a-GCST004437	10	64041772	0.056	843	0.8471	Monocyte chemoattractant protein-3 levels || id:ebi-a-GCST004437	Monocyte chemoattractant protein-3 levels	Monocyte chemoattractant protein-3 levels || ||	TRUE	igd								10	64041772	0.0339	2.18198e-09	458620	ebi-a-GCST90018847	Graves' disease || id:ebi-a-GCST90018847	TRUE	reported	igd	2	TRUE	high	7.79509e-05	35.7525
	rs6679677	A	C	A	C	0.3769	-0.0401	0.0915		FALSE	FALSE	FALSE	ebi-a-GCST004437	1	114303808	0.0583	843	0.5004	Monocyte chemoattractant protein-3 levels || id:ebi-a-GCST004437	Monocyte chemoattractant protein-3 levels	Monocyte chemoattractant protein-3 levels || ||	TRUE	igd								1	114303808	0.0536	2.13599e-12	458620	ebi-a-GCST90018847	Graves' disease || id:ebi-a-GCST90018847	TRUE	reported	igd	2	TRUE	high	0.000107801	49.4448
	rs6780858	G	A	G	A	-0.1634	-0.0426	0.492		FALSE	FALSE	FALSE	ebi-a-GCST004437	3	188132110	0.0436	843	0.3048	Monocyte chemoattractant protein-3 levels || id:ebi-a-GCST004437	Monocyte chemoattractant protein-3 levels	Monocyte chemoattractant protein-3 levels || ||	TRUE	igd								3	188132110	0.0225	3.85035e-13	458620	ebi-a-GCST90018847	Graves' disease || id:ebi-a-GCST90018847	TRUE	reported	igd	2	TRUE	high	0.000114984	52.7396
	rs7741597	C	T	C	T	-0.2215	-0.0396	0.1163		FALSE	FALSE	FALSE	ebi-a-GCST004437	6	29701661	0.0711	843	0.6032	Monocyte chemoattractant protein-3 levels || id:ebi-a-GCST004437	Monocyte chemoattractant protein-3 levels	Monocyte chemoattractant protein-3 levels || ||	TRUE	igd								6	29701661	0.029	2.27405e-14	458620	ebi-a-GCST90018847	Graves' disease || id:ebi-a-GCST90018847	TRUE	reported	igd	2	TRUE	high	0.000127187	58.3377
	rs860262	A	C	A	C	-0.1373	-0.055	0.5149		FALSE	FALSE	FALSE	ebi-a-GCST004437	7	28194397	0.0422	843	0.1841	Monocyte chemoattractant protein-3 levels || id:ebi-a-GCST004437	Monocyte chemoattractant protein-3 levels	Monocyte chemoattractant protein-3 levels || ||	TRUE	igd								7	28194397	0.0245	2.10698e-08	458620	ebi-a-GCST90018847	Graves' disease || id:ebi-a-GCST90018847	TRUE	reported	igd	2	TRUE	high	6.84741e-05	31.4056
	rs9260041	T	C	T	C	-0.3419	-0.0028	0.2256		FALSE	FALSE	FALSE	ebi-a-GCST004437	6	29908440	0.0547	843	0.9795	Monocyte chemoattractant protein-3 levels || id:ebi-a-GCST004437	Monocyte chemoattractant protein-3 levels	Monocyte chemoattractant protein-3 levels || ||	TRUE	igd	TRUE	rs9260041	rs9260059	T	C	A	G	6	29907608	0.0239	1.77215e-46	458620	ebi-a-GCST90018847	Graves' disease || id:ebi-a-GCST90018847	TRUE	reported	igd	2	TRUE	high	0.000446021	204.645
	rs9357156	C	A	C	A	0.4396	0.0284	0.1402		FALSE	FALSE	FALSE	ebi-a-GCST004437	6	33041073	0.072	843	0.5684	Monocyte chemoattractant protein-3 levels || id:ebi-a-GCST004437	Monocyte chemoattractant protein-3 levels	Monocyte chemoattractant protein-3 levels || ||	TRUE	igd								6	33041073	0.0251	1.08993e-68	458620	ebi-a-GCST90018847	Graves' disease || id:ebi-a-GCST90018847	TRUE	reported	igd	2	TRUE	high	0.000668382	306.737
	SNP	effect_allele.exposure	other_allele.exposure	effect_allele.outcome	other_allele.outcome	beta.exposure	beta.outcome	eaf.exposure	eaf.outcome	remove	palindromic	ambiguous	id.outcome	chr	pos	se.outcome	samplesize.outcome	pval.outcome	outcome	originalname.outcome	outcome.deprecated	mr_keep.outcome	data_source.outcome	proxy.outcome	target_snp.outcome	proxy_snp.outcome	target_a1.outcome	target_a2.outcome	proxy_a1.outcome	proxy_a2.outcome	chr.exposure	pos.exposure	se.exposure	pval.exposure	samplesize.exposure	id.exposure	exposure	mr_keep.exposure	pval_origin.exposure	data_source.exposure	action	mr_keep	reliability.exposure	R2	F
MCP1	rs10821944	T	G	T	G	-0.1566	-0.0172	0.7127		FALSE	FALSE	FALSE	ebi-a-GCST004438	10	63785089	0.0176	8293	0.3295	Monocyte chemoattractant protein-1 levels || id:ebi-a-GCST004438	Monocyte chemoattractant protein-1 levels	Monocyte chemoattractant protein-1 levels || ||	TRUE	igd								10	63785089	0.0232	1.42791e-11	458620	ebi-a-GCST90018847	Graves' disease || id:ebi-a-GCST90018847	TRUE	reported	igd	2	TRUE	high	9.93371e-05	45.5623
	rs11643872	T	G	T	G	-0.2374	-0.0219	0.4046		FALSE	FALSE	FALSE	ebi-a-GCST004438	16	30969486	0.0159	8293	0.17	Monocyte chemoattractant protein-1 levels || id:ebi-a-GCST004438	Monocyte chemoattractant protein-1 levels	Monocyte chemoattractant protein-1 levels || ||	TRUE	igd								16	30969486	0.0387	8.85401e-10	458620	ebi-a-GCST90018847	Graves' disease || id:ebi-a-GCST90018847	TRUE	reported	igd	2	TRUE	high	8.20448e-05	37.6303
	rs12612769	C	A	C	A	0.1449	0.0084	0.1918		FALSE	FALSE	FALSE	ebi-a-GCST004438	2	191953998	0.0195	8293	0.6689	Monocyte chemoattractant protein-1 levels || id:ebi-a-GCST004438	Monocyte chemoattractant protein-1 levels	Monocyte chemoattractant protein-1 levels || ||	TRUE	igd								2	191953998	0.0252	8.78193e-09	458620	ebi-a-GCST90018847	Graves' disease || id:ebi-a-GCST90018847	TRUE	reported	igd	2	TRUE	high	7.20861e-05	33.0624
	rs13136820	T	C	T	C	-0.1361	-0.0089	0.664		FALSE	FALSE	FALSE	ebi-a-GCST004438	4	40307564	0.018	8293	0.6226	Monocyte chemoattractant protein-1 levels || id:ebi-a-GCST004438	Monocyte chemoattractant protein-1 levels	Monocyte chemoattractant protein-1 levels || ||	TRUE	igd								4	40307564	0.0244	2.36701e-08	458620	ebi-a-GCST90018847	Graves' disease || id:ebi-a-GCST90018847	TRUE	reported	igd	2	TRUE	high	6.7835e-05	31.1125
	rs13210649	G	T	G	T	0.1354	0.0183	0.4026		FALSE	FALSE	FALSE	ebi-a-GCST004438	6	167473193	0.0161	8293	0.2587	Monocyte chemoattractant protein-1 levels || id:ebi-a-GCST004438	Monocyte chemoattractant protein-1 levels	Monocyte chemoattractant protein-1 levels || ||	TRUE	igd								6	167473193	0.0219	6.87401e-10	458620	ebi-a-GCST90018847	Graves' disease || id:ebi-a-GCST90018847	TRUE	reported	igd	2	TRUE	high	8.33412e-05	38.225
	rs1569723	A	C	A	C	0.1641	0.0171	0.7425		FALSE	FALSE	FALSE	ebi-a-GCST004438	20	44742064	0.0177	8293	0.3306	Monocyte chemoattractant protein-1 levels || id:ebi-a-GCST004438	Monocyte chemoattractant protein-1 levels	Monocyte chemoattractant protein-1 levels || ||	TRUE	igd								20	44742064	0.0232	1.61585e-12	458620	ebi-a-GCST90018847	Graves' disease || id:ebi-a-GCST90018847	TRUE	reported	igd	2	TRUE	high	0.000109079	50.031
	rs17689159	C	T	C	T	0.1621	0.0139	0.341		FALSE	FALSE	FALSE	ebi-a-GCST004438	16	79742390	0.0168	8293	0.4132	Monocyte chemoattractant protein-1 levels || id:ebi-a-GCST004438	Monocyte chemoattractant protein-1 levels	Monocyte chemoattractant protein-1 levels || ||	TRUE	igd								16	79742390	0.024	1.55418e-11	458620	ebi-a-GCST90018847	Graves' disease || id:ebi-a-GCST90018847	TRUE	reported	igd	2	TRUE	high	9.94597e-05	45.6186
	rs1977710	G	A	G	A	0.1461	0.0306	0.498		FALSE	FALSE	FALSE	ebi-a-GCST004438	1	157693722	0.0159	8293	0.0553503	Monocyte chemoattractant protein-1 levels || id:ebi-a-GCST004438	Monocyte chemoattractant protein-1 levels	Monocyte chemoattractant protein-1 levels || ||	TRUE	igd								1	157693722	0.0223	5.19398e-11	458620	ebi-a-GCST90018847	Graves' disease || id:ebi-a-GCST90018847	TRUE	reported	igd	2	TRUE	high	9.3583e-05	42.9229
	rs231779	T	C	T	C	0.2352	0.0053	0.3529		FALSE	FALSE	FALSE	ebi-a-GCST004438	2	204734487	0.0157	8293	0.7304	Monocyte chemoattractant protein-1 levels || id:ebi-a-GCST004438	Monocyte chemoattractant protein-1 levels	Monocyte chemoattractant protein-1 levels || ||	TRUE	igd								2	204734487	0.0222	3.61077e-26	458620	ebi-a-GCST90018847	Graves' disease || id:ebi-a-GCST90018847	TRUE	reported	igd	2	TRUE	high	0.000244686	112.245
	rs2466028	C	T	C	T	-0.145	-0.0108	0.3439		FALSE	FALSE	FALSE	ebi-a-GCST004438	8	128200556	0.0168	8293	0.5206	Monocyte chemoattractant protein-1 levels || id:ebi-a-GCST004438	Monocyte chemoattractant protein-1 levels	Monocyte chemoattractant protein-1 levels || ||	TRUE	igd								8	128200556	0.0235	6.27899e-10	458620	ebi-a-GCST90018847	Graves' disease || id:ebi-a-GCST90018847	TRUE	reported	igd	2	TRUE	high	8.30063e-05	38.0714
	rs28414437	C	A	C	A	0.2871	0.0064	0.341		FALSE	FALSE	FALSE	ebi-a-GCST004438	14	81457257	0.0176	8293	0.7177	Monocyte chemoattractant protein-1 levels || id:ebi-a-GCST004438	Monocyte chemoattractant protein-1 levels	Monocyte chemoattractant protein-1 levels || ||	TRUE	igd								14	81457257	0.0228	1.98381e-36	458620	ebi-a-GCST90018847	Graves' disease || id:ebi-a-GCST90018847	TRUE	reported	igd	2	TRUE	high	0.000345616	158.56
	rs34544259	G	A	G	A	0.1406	-0.0286	0.4165		FALSE	FALSE	FALSE	ebi-a-GCST004438	21	43834854	0.0163	8293	0.0799908	Monocyte chemoattractant protein-1 levels || id:ebi-a-GCST004438	Monocyte chemoattractant protein-1 levels	Monocyte chemoattractant protein-1 levels || ||	TRUE	igd								21	43834854	0.0228	6.74901e-10	458620	ebi-a-GCST90018847	Graves' disease || id:ebi-a-GCST90018847	TRUE	reported	igd	2	TRUE	high	8.2911e-05	38.0276
	rs4409785	C	T	C	T	0.2029	-0.0047	0.1899		FALSE	FALSE	FALSE	ebi-a-GCST004438	11	95320808	0.0207	8293	0.8246	Monocyte chemoattractant protein-1 levels || id:ebi-a-GCST004438	Monocyte chemoattractant protein-1 levels	Monocyte chemoattractant protein-1 levels || ||	TRUE	igd	TRUE	rs4409785	rs11021232	C	T	C	T	11	95311422	0.035	6.81303e-09	458620	ebi-a-GCST90018847	Graves' disease || id:ebi-a-GCST90018847	TRUE	reported	igd	2	TRUE	high	7.32729e-05	33.6067
	rs61226717	T	G	T	G	0.2365	0.0109	0.0676		FALSE	FALSE	FALSE	ebi-a-GCST004438	12	111315543	0.0319	8293	0.74	Monocyte chemoattractant protein-1 levels || id:ebi-a-GCST004438	Monocyte chemoattractant protein-1 levels	Monocyte chemoattractant protein-1 levels || ||	TRUE	igd								12	111315543	0.0357	3.60496e-11	458620	ebi-a-GCST90018847	Graves' disease || id:ebi-a-GCST90018847	TRUE	reported	igd	2	TRUE	high	9.56822e-05	43.8858
	rs61850863	A	G	A	G	0.2027	0.0119	0.2247		FALSE	FALSE	FALSE	ebi-a-GCST004438	10	64041772	0.0202	8293	0.5686	Monocyte chemoattractant protein-1 levels || id:ebi-a-GCST004438	Monocyte chemoattractant protein-1 levels	Monocyte chemoattractant protein-1 levels || ||	TRUE	igd								10	64041772	0.0339	2.18198e-09	458620	ebi-a-GCST90018847	Graves' disease || id:ebi-a-GCST90018847	TRUE	reported	igd	2	TRUE	high	7.79509e-05	35.7525
	rs6679677	A	C	A	C	0.3769	-0.013	0.0915		FALSE	FALSE	FALSE	ebi-a-GCST004438	1	114303808	0.022	8293	0.5426	Monocyte chemoattractant protein-1 levels || id:ebi-a-GCST004438	Monocyte chemoattractant protein-1 levels	Monocyte chemoattractant protein-1 levels || ||	TRUE	igd								1	114303808	0.0536	2.13599e-12	458620	ebi-a-GCST90018847	Graves' disease || id:ebi-a-GCST90018847	TRUE	reported	igd	2	TRUE	high	0.000107801	49.4448
	rs6780858	G	A	G	A	-0.1634	-0.0249	0.492		FALSE	FALSE	FALSE	ebi-a-GCST004438	3	188132110	0.0157	8293	0.1135	Monocyte chemoattractant protein-1 levels || id:ebi-a-GCST004438	Monocyte chemoattractant protein-1 levels	Monocyte chemoattractant protein-1 levels || ||	TRUE	igd								3	188132110	0.0225	3.85035e-13	458620	ebi-a-GCST90018847	Graves' disease || id:ebi-a-GCST90018847	TRUE	reported	igd	2	TRUE	high	0.000114984	52.7396
	rs7741597	C	T	C	T	-0.2215	0.0025	0.1163		FALSE	FALSE	FALSE	ebi-a-GCST004438	6	29701661	0.0244	8293	0.9327	Monocyte chemoattractant protein-1 levels || id:ebi-a-GCST004438	Monocyte chemoattractant protein-1 levels	Monocyte chemoattractant protein-1 levels || ||	TRUE	igd								6	29701661	0.029	2.27405e-14	458620	ebi-a-GCST90018847	Graves' disease || id:ebi-a-GCST90018847	TRUE	reported	igd	2	TRUE	high	0.000127187	58.3377
	rs7746061	A	G	A	G	-0.3836	-0.022	0.0278		FALSE	FALSE	FALSE	ebi-a-GCST004438	6	31419216	0.0437	8293	0.6059	Monocyte chemoattractant protein-1 levels || id:ebi-a-GCST004438	Monocyte chemoattractant protein-1 levels	Monocyte chemoattractant protein-1 levels || ||	TRUE	igd								6	31419216	0.0516	1.02e-13	458620	ebi-a-GCST90018847	Graves' disease || id:ebi-a-GCST90018847	TRUE	reported	igd	2	TRUE	high	0.00012049	55.2657
	rs860262	A	C	A	C	-0.1373	0.0063	0.5149		FALSE	FALSE	FALSE	ebi-a-GCST004438	7	28194397	0.0155	8293	0.6854	Monocyte chemoattractant protein-1 levels || id:ebi-a-GCST004438	Monocyte chemoattractant protein-1 levels	Monocyte chemoattractant protein-1 levels || ||	TRUE	igd								7	28194397	0.0245	2.10698e-08	458620	ebi-a-GCST90018847	Graves' disease || id:ebi-a-GCST90018847	TRUE	reported	igd	2	TRUE	high	6.84741e-05	31.4056
	rs9260041	T	C	T	C	-0.3419	-0.0245	0.2256		FALSE	FALSE	FALSE	ebi-a-GCST004438	6	29908440	0.0203	8293	0.2269	Monocyte chemoattractant protein-1 levels || id:ebi-a-GCST004438	Monocyte chemoattractant protein-1 levels	Monocyte chemoattractant protein-1 levels || ||	TRUE	igd	TRUE	rs9260041	rs9260059	T	C	A	G	6	29907608	0.0239	1.77215e-46	458620	ebi-a-GCST90018847	Graves' disease || id:ebi-a-GCST90018847	TRUE	reported	igd	2	TRUE	high	0.000446021	204.645
	rs9357156	C	A	C	A	0.4396	0.07	0.1402		FALSE	FALSE	FALSE	ebi-a-GCST004438	6	33041073	0.027	8293	0.0105099	Monocyte chemoattractant protein-1 levels || id:ebi-a-GCST004438	Monocyte chemoattractant protein-1 levels	Monocyte chemoattractant protein-1 levels || ||	TRUE	igd								6	33041073	0.0251	1.08993e-68	458620	ebi-a-GCST90018847	Graves' disease || id:ebi-a-GCST90018847	TRUE	reported	igd	2	TRUE	high	0.000668382	306.737
	SNP	effect_allele.exposure	other_allele.exposure	effect_allele.outcome	other_allele.outcome	beta.exposure	beta.outcome	eaf.exposure	eaf.outcome	remove	palindromic	ambiguous	id.outcome	chr	pos	se.outcome	samplesize.outcome	pval.outcome	outcome	originalname.outcome	outcome.deprecated	mr_keep.outcome	data_source.outcome	proxy.outcome	target_snp.outcome	proxy_snp.outcome	target_a1.outcome	target_a2.outcome	proxy_a1.outcome	proxy_a2.outcome	chr.exposure	pos.exposure	se.exposure	pval.exposure	samplesize.exposure	id.exposure	exposure	mr_keep.exposure	pval_origin.exposure	data_source.exposure	action	mr_keep	reliability.exposure	R2	F
IL-12p70	rs10821944	T	G	T	G	-0.1566	-0.0176	0.7127		FALSE	FALSE	FALSE	ebi-a-GCST004439	10	63785089	0.0176	8270	0.3183	Interleukin-12p70 levels || id:ebi-a-GCST004439	Interleukin-12p70 levels	Interleukin-12p70 levels || ||	TRUE	igd								10	63785089	0.0232	1.42791e-11	458620	ebi-a-GCST90018847	Graves' disease || id:ebi-a-GCST90018847	TRUE	reported	igd	2	TRUE	high	9.93371e-05	45.5623
	rs11643872	T	G	T	G	-0.2374	-0.0004	0.4046		FALSE	FALSE	FALSE	ebi-a-GCST004439	16	30969486	0.0158	8270	0.9946	Interleukin-12p70 levels || id:ebi-a-GCST004439	Interleukin-12p70 levels	Interleukin-12p70 levels || ||	TRUE	igd								16	30969486	0.0387	8.85401e-10	458620	ebi-a-GCST90018847	Graves' disease || id:ebi-a-GCST90018847	TRUE	reported	igd	2	TRUE	high	8.20448e-05	37.6303
	rs12612769	C	A	C	A	0.1449	-0.0089	0.1918		FALSE	FALSE	FALSE	ebi-a-GCST004439	2	191953998	0.0196	8270	0.647099	Interleukin-12p70 levels || id:ebi-a-GCST004439	Interleukin-12p70 levels	Interleukin-12p70 levels || ||	TRUE	igd								2	191953998	0.0252	8.78193e-09	458620	ebi-a-GCST90018847	Graves' disease || id:ebi-a-GCST90018847	TRUE	reported	igd	2	TRUE	high	7.20861e-05	33.0624
	rs13136820	T	C	T	C	-0.1361	-0.0075	0.664		FALSE	FALSE	FALSE	ebi-a-GCST004439	4	40307564	0.0181	8270	0.6757	Interleukin-12p70 levels || id:ebi-a-GCST004439	Interleukin-12p70 levels	Interleukin-12p70 levels || ||	TRUE	igd								4	40307564	0.0244	2.36701e-08	458620	ebi-a-GCST90018847	Graves' disease || id:ebi-a-GCST90018847	TRUE	reported	igd	2	TRUE	high	6.7835e-05	31.1125
	rs13210649	G	T	G	T	0.1354	0.025	0.4026		FALSE	FALSE	FALSE	ebi-a-GCST004439	6	167473193	0.0161	8270	0.12	Interleukin-12p70 levels || id:ebi-a-GCST004439	Interleukin-12p70 levels	Interleukin-12p70 levels || ||	TRUE	igd								6	167473193	0.0219	6.87401e-10	458620	ebi-a-GCST90018847	Graves' disease || id:ebi-a-GCST90018847	TRUE	reported	igd	2	TRUE	high	8.33412e-05	38.225
	rs1569723	A	C	A	C	0.1641	0.0331	0.7425		FALSE	FALSE	FALSE	ebi-a-GCST004439	20	44742064	0.0177	8270	0.06109	Interleukin-12p70 levels || id:ebi-a-GCST004439	Interleukin-12p70 levels	Interleukin-12p70 levels || ||	TRUE	igd								20	44742064	0.0232	1.61585e-12	458620	ebi-a-GCST90018847	Graves' disease || id:ebi-a-GCST90018847	TRUE	reported	igd	2	TRUE	high	0.000109079	50.031
	rs17689159	C	T	C	T	0.1621	0.002	0.341		FALSE	FALSE	FALSE	ebi-a-GCST004439	16	79742390	0.0168	8270	0.9062	Interleukin-12p70 levels || id:ebi-a-GCST004439	Interleukin-12p70 levels	Interleukin-12p70 levels || ||	TRUE	igd								16	79742390	0.024	1.55418e-11	458620	ebi-a-GCST90018847	Graves' disease || id:ebi-a-GCST90018847	TRUE	reported	igd	2	TRUE	high	9.94597e-05	45.6186
	rs1977710	G	A	G	A	0.1461	0.014	0.498		FALSE	FALSE	FALSE	ebi-a-GCST004439	1	157693722	0.0158	8270	0.3769	Interleukin-12p70 levels || id:ebi-a-GCST004439	Interleukin-12p70 levels	Interleukin-12p70 levels || ||	TRUE	igd								1	157693722	0.0223	5.19398e-11	458620	ebi-a-GCST90018847	Graves' disease || id:ebi-a-GCST90018847	TRUE	reported	igd	2	TRUE	high	9.3583e-05	42.9229
	rs231779	T	C	T	C	0.2352	0.0026	0.3529		FALSE	FALSE	FALSE	ebi-a-GCST004439	2	204734487	0.0157	8270	0.8692	Interleukin-12p70 levels || id:ebi-a-GCST004439	Interleukin-12p70 levels	Interleukin-12p70 levels || ||	TRUE	igd								2	204734487	0.0222	3.61077e-26	458620	ebi-a-GCST90018847	Graves' disease || id:ebi-a-GCST90018847	TRUE	reported	igd	2	TRUE	high	0.000244686	112.245
	rs2466028	C	T	C	T	-0.145	0.041	0.3439		FALSE	FALSE	FALSE	ebi-a-GCST004439	8	128200556	0.0168	8270	0.0151401	Interleukin-12p70 levels || id:ebi-a-GCST004439	Interleukin-12p70 levels	Interleukin-12p70 levels || ||	TRUE	igd								8	128200556	0.0235	6.27899e-10	458620	ebi-a-GCST90018847	Graves' disease || id:ebi-a-GCST90018847	TRUE	reported	igd	2	TRUE	high	8.30063e-05	38.0714
	rs28414437	C	A	C	A	0.2871	0.0101	0.341		FALSE	FALSE	FALSE	ebi-a-GCST004439	14	81457257	0.0176	8270	0.5664	Interleukin-12p70 levels || id:ebi-a-GCST004439	Interleukin-12p70 levels	Interleukin-12p70 levels || ||	TRUE	igd								14	81457257	0.0228	1.98381e-36	458620	ebi-a-GCST90018847	Graves' disease || id:ebi-a-GCST90018847	TRUE	reported	igd	2	TRUE	high	0.000345616	158.56
	rs34544259	G	A	G	A	0.1406	0.0161	0.4165		FALSE	FALSE	FALSE	ebi-a-GCST004439	21	43834854	0.0163	8270	0.3214	Interleukin-12p70 levels || id:ebi-a-GCST004439	Interleukin-12p70 levels	Interleukin-12p70 levels || ||	TRUE	igd								21	43834854	0.0228	6.74901e-10	458620	ebi-a-GCST90018847	Graves' disease || id:ebi-a-GCST90018847	TRUE	reported	igd	2	TRUE	high	8.2911e-05	38.0276
	rs4409785	C	T	C	T	0.2029	0.0045	0.1899		FALSE	FALSE	FALSE	ebi-a-GCST004439	11	95311422	0.0206	8270	0.8332	Interleukin-12p70 levels || id:ebi-a-GCST004439	Interleukin-12p70 levels	Interleukin-12p70 levels || ||	TRUE	igd								11	95311422	0.035	6.81303e-09	458620	ebi-a-GCST90018847	Graves' disease || id:ebi-a-GCST90018847	TRUE	reported	igd	2	TRUE	high	7.32729e-05	33.6067
	rs61226717	T	G	T	G	0.2365	0.0429	0.0676		FALSE	FALSE	FALSE	ebi-a-GCST004439	12	111315543	0.0319	8270	0.1772	Interleukin-12p70 levels || id:ebi-a-GCST004439	Interleukin-12p70 levels	Interleukin-12p70 levels || ||	TRUE	igd								12	111315543	0.0357	3.60496e-11	458620	ebi-a-GCST90018847	Graves' disease || id:ebi-a-GCST90018847	TRUE	reported	igd	2	TRUE	high	9.56822e-05	43.8858
	rs61850863	A	G	A	G	0.2027	-0.0203	0.2247		FALSE	FALSE	FALSE	ebi-a-GCST004439	10	64041772	0.0202	8270	0.3235	Interleukin-12p70 levels || id:ebi-a-GCST004439	Interleukin-12p70 levels	Interleukin-12p70 levels || ||	TRUE	igd								10	64041772	0.0339	2.18198e-09	458620	ebi-a-GCST90018847	Graves' disease || id:ebi-a-GCST90018847	TRUE	reported	igd	2	TRUE	high	7.79509e-05	35.7525
	rs6679677	A	C	A	C	0.3769	0.0163	0.0915		FALSE	FALSE	FALSE	ebi-a-GCST004439	1	114303808	0.022	8270	0.459501	Interleukin-12p70 levels || id:ebi-a-GCST004439	Interleukin-12p70 levels	Interleukin-12p70 levels || ||	TRUE	igd								1	114303808	0.0536	2.13599e-12	458620	ebi-a-GCST90018847	Graves' disease || id:ebi-a-GCST90018847	TRUE	reported	igd	2	TRUE	high	0.000107801	49.4448
	rs6780858	G	A	G	A	-0.1634	-0.0342	0.492		FALSE	FALSE	FALSE	ebi-a-GCST004439	3	188132110	0.0157	8270	0.0294198	Interleukin-12p70 levels || id:ebi-a-GCST004439	Interleukin-12p70 levels	Interleukin-12p70 levels || ||	TRUE	igd								3	188132110	0.0225	3.85035e-13	458620	ebi-a-GCST90018847	Graves' disease || id:ebi-a-GCST90018847	TRUE	reported	igd	2	TRUE	high	0.000114984	52.7396
	rs7741597	C	T	C	T	-0.2215	0.0355	0.1163		FALSE	FALSE	FALSE	ebi-a-GCST004439	6	29701661	0.0244	8270	0.148	Interleukin-12p70 levels || id:ebi-a-GCST004439	Interleukin-12p70 levels	Interleukin-12p70 levels || ||	TRUE	igd								6	29701661	0.029	2.27405e-14	458620	ebi-a-GCST90018847	Graves' disease || id:ebi-a-GCST90018847	TRUE	reported	igd	2	TRUE	high	0.000127187	58.3377
	rs7746061	A	G	A	G	-0.3836	0.0145	0.0278		FALSE	FALSE	FALSE	ebi-a-GCST004439	6	31419216	0.0436	8270	0.739799	Interleukin-12p70 levels || id:ebi-a-GCST004439	Interleukin-12p70 levels	Interleukin-12p70 levels || ||	TRUE	igd								6	31419216	0.0516	1.02e-13	458620	ebi-a-GCST90018847	Graves' disease || id:ebi-a-GCST90018847	TRUE	reported	igd	2	TRUE	high	0.00012049	55.2657
	rs860262	A	C	A	C	-0.1373	0.0102	0.5149		FALSE	FALSE	FALSE	ebi-a-GCST004439	7	28194397	0.0155	8270	0.508	Interleukin-12p70 levels || id:ebi-a-GCST004439	Interleukin-12p70 levels	Interleukin-12p70 levels || ||	TRUE	igd								7	28194397	0.0245	2.10698e-08	458620	ebi-a-GCST90018847	Graves' disease || id:ebi-a-GCST90018847	TRUE	reported	igd	2	TRUE	high	6.84741e-05	31.4056
	rs9260041	T	C	T	C	-0.3419	-0.0374	0.2256		FALSE	FALSE	FALSE	ebi-a-GCST004439	6	29908440	0.0203	8270	0.0660298	Interleukin-12p70 levels || id:ebi-a-GCST004439	Interleukin-12p70 levels	Interleukin-12p70 levels || ||	TRUE	igd	TRUE	rs9260041	rs9260059	T	C	A	G	6	29907608	0.0239	1.77215e-46	458620	ebi-a-GCST90018847	Graves' disease || id:ebi-a-GCST90018847	TRUE	reported	igd	2	TRUE	high	0.000446021	204.645
	rs9357156	C	A	C	A	0.4396	0.0279	0.1402		FALSE	FALSE	FALSE	ebi-a-GCST004439	6	33041073	0.027	8270	0.3161	Interleukin-12p70 levels || id:ebi-a-GCST004439	Interleukin-12p70 levels	Interleukin-12p70 levels || ||	TRUE	igd								6	33041073	0.0251	1.08993e-68	458620	ebi-a-GCST90018847	Graves' disease || id:ebi-a-GCST90018847	TRUE	reported	igd	2	TRUE	high	0.000668382	306.737
	SNP	effect_allele.exposure	other_allele.exposure	effect_allele.outcome	other_allele.outcome	beta.exposure	beta.outcome	eaf.exposure	eaf.outcome	remove	palindromic	ambiguous	id.outcome	chr	pos	se.outcome	samplesize.outcome	pval.outcome	outcome	originalname.outcome	outcome.deprecated	mr_keep.outcome	data_source.outcome	proxy.outcome	target_snp.outcome	proxy_snp.outcome	target_a1.outcome	target_a2.outcome	proxy_a1.outcome	proxy_a2.outcome	chr.exposure	pos.exposure	se.exposure	pval.exposure	samplesize.exposure	id.exposure	exposure	mr_keep.exposure	pval_origin.exposure	data_source.exposure	action	mr_keep	reliability.exposure	R2	F
IP10	rs10821944	T	G	T	G	-0.1566	0.0056	0.7127		FALSE	FALSE	FALSE	ebi-a-GCST004440	10	63785089	0.0259	3685	0.8326	Interferon gamma-induced protein 10 levels || id:ebi-a-GCST004440	Interferon gamma-induced protein 10 levels	Interferon gamma-induced protein 10 levels || ||	TRUE	igd								10	63785089	0.0232	1.42791e-11	458620	ebi-a-GCST90018847	Graves' disease || id:ebi-a-GCST90018847	TRUE	reported	igd	2	TRUE	high	9.93371e-05	45.5623
	rs11643872	T	G	T	G	-0.2374	-0.0117	0.4046		FALSE	FALSE	FALSE	ebi-a-GCST004440	16	30969486	0.0239	3685	0.634	Interferon gamma-induced protein 10 levels || id:ebi-a-GCST004440	Interferon gamma-induced protein 10 levels	Interferon gamma-induced protein 10 levels || ||	TRUE	igd								16	30969486	0.0387	8.85401e-10	458620	ebi-a-GCST90018847	Graves' disease || id:ebi-a-GCST90018847	TRUE	reported	igd	2	TRUE	high	8.20448e-05	37.6303
	rs12612769	C	A	C	A	0.1449	0.0479	0.1918		FALSE	FALSE	FALSE	ebi-a-GCST004440	2	191953998	0.0292	3685	0.1008	Interferon gamma-induced protein 10 levels || id:ebi-a-GCST004440	Interferon gamma-induced protein 10 levels	Interferon gamma-induced protein 10 levels || ||	TRUE	igd								2	191953998	0.0252	8.78193e-09	458620	ebi-a-GCST90018847	Graves' disease || id:ebi-a-GCST90018847	TRUE	reported	igd	2	TRUE	high	7.20861e-05	33.0624
	rs13136820	T	C	T	C	-0.1361	0.0285	0.664		FALSE	FALSE	FALSE	ebi-a-GCST004440	4	40307564	0.0269	3685	0.2805	Interferon gamma-induced protein 10 levels || id:ebi-a-GCST004440	Interferon gamma-induced protein 10 levels	Interferon gamma-induced protein 10 levels || ||	TRUE	igd								4	40307564	0.0244	2.36701e-08	458620	ebi-a-GCST90018847	Graves' disease || id:ebi-a-GCST90018847	TRUE	reported	igd	2	TRUE	high	6.7835e-05	31.1125
	rs13210649	G	T	G	T	0.1354	-0.0014	0.4026		FALSE	FALSE	FALSE	ebi-a-GCST004440	6	167478875	0.0242	3685	0.9622	Interferon gamma-induced protein 10 levels || id:ebi-a-GCST004440	Interferon gamma-induced protein 10 levels	Interferon gamma-induced protein 10 levels || ||	TRUE	igd	TRUE	rs13210649	rs12525345	G	T	C	T	6	167473193	0.0219	6.87401e-10	458620	ebi-a-GCST90018847	Graves' disease || id:ebi-a-GCST90018847	TRUE	reported	igd	2	TRUE	high	8.33412e-05	38.225
	rs1569723	A	C	A	C	0.1641	0.0557	0.7425		FALSE	FALSE	FALSE	ebi-a-GCST004440	20	44742064	0.0264	3685	0.0351399	Interferon gamma-induced protein 10 levels || id:ebi-a-GCST004440	Interferon gamma-induced protein 10 levels	Interferon gamma-induced protein 10 levels || ||	TRUE	igd								20	44742064	0.0232	1.61585e-12	458620	ebi-a-GCST90018847	Graves' disease || id:ebi-a-GCST90018847	TRUE	reported	igd	2	TRUE	high	0.000109079	50.031
	rs17689159	C	T	C	T	0.1621	0.0447	0.341		FALSE	FALSE	FALSE	ebi-a-GCST004440	16	79742390	0.0249	3685	0.0728098	Interferon gamma-induced protein 10 levels || id:ebi-a-GCST004440	Interferon gamma-induced protein 10 levels	Interferon gamma-induced protein 10 levels || ||	TRUE	igd								16	79742390	0.024	1.55418e-11	458620	ebi-a-GCST90018847	Graves' disease || id:ebi-a-GCST90018847	TRUE	reported	igd	2	TRUE	high	9.94597e-05	45.6186
	rs1977710	G	A	G	A	0.1461	-0.0004	0.498		FALSE	FALSE	FALSE	ebi-a-GCST004440	1	157693722	0.0236	3685	0.9844	Interferon gamma-induced protein 10 levels || id:ebi-a-GCST004440	Interferon gamma-induced protein 10 levels	Interferon gamma-induced protein 10 levels || ||	TRUE	igd								1	157693722	0.0223	5.19398e-11	458620	ebi-a-GCST90018847	Graves' disease || id:ebi-a-GCST90018847	TRUE	reported	igd	2	TRUE	high	9.3583e-05	42.9229
	rs231779	T	C	T	C	0.2352	0.0068	0.3529		FALSE	FALSE	FALSE	ebi-a-GCST004440	2	204734487	0.0232	3685	0.749501	Interferon gamma-induced protein 10 levels || id:ebi-a-GCST004440	Interferon gamma-induced protein 10 levels	Interferon gamma-induced protein 10 levels || ||	TRUE	igd								2	204734487	0.0222	3.61077e-26	458620	ebi-a-GCST90018847	Graves' disease || id:ebi-a-GCST90018847	TRUE	reported	igd	2	TRUE	high	0.000244686	112.245
	rs2466028	C	T	C	T	-0.145	-0.0272	0.3439		FALSE	FALSE	FALSE	ebi-a-GCST004440	8	128200556	0.025	3685	0.2688	Interferon gamma-induced protein 10 levels || id:ebi-a-GCST004440	Interferon gamma-induced protein 10 levels	Interferon gamma-induced protein 10 levels || ||	TRUE	igd								8	128200556	0.0235	6.27899e-10	458620	ebi-a-GCST90018847	Graves' disease || id:ebi-a-GCST90018847	TRUE	reported	igd	2	TRUE	high	8.30063e-05	38.0714
	rs28414437	C	A	C	A	0.2871	-0.0188	0.341		FALSE	FALSE	FALSE	ebi-a-GCST004440	14	81457257	0.0263	3685	0.4722	Interferon gamma-induced protein 10 levels || id:ebi-a-GCST004440	Interferon gamma-induced protein 10 levels	Interferon gamma-induced protein 10 levels || ||	TRUE	igd								14	81457257	0.0228	1.98381e-36	458620	ebi-a-GCST90018847	Graves' disease || id:ebi-a-GCST90018847	TRUE	reported	igd	2	TRUE	high	0.000345616	158.56
	rs34544259	G	A	G	A	0.1406	0.0339	0.4165		FALSE	FALSE	FALSE	ebi-a-GCST004440	21	43834854	0.0243	3685	0.1634	Interferon gamma-induced protein 10 levels || id:ebi-a-GCST004440	Interferon gamma-induced protein 10 levels	Interferon gamma-induced protein 10 levels || ||	TRUE	igd								21	43834854	0.0228	6.74901e-10	458620	ebi-a-GCST90018847	Graves' disease || id:ebi-a-GCST90018847	TRUE	reported	igd	2	TRUE	high	8.2911e-05	38.0276
	rs4409785	C	T	C	T	0.2029	-0.0214	0.1899		FALSE	FALSE	FALSE	ebi-a-GCST004440	11	95311422	0.0306	3685	0.4832	Interferon gamma-induced protein 10 levels || id:ebi-a-GCST004440	Interferon gamma-induced protein 10 levels	Interferon gamma-induced protein 10 levels || ||	TRUE	igd								11	95311422	0.035	6.81303e-09	458620	ebi-a-GCST90018847	Graves' disease || id:ebi-a-GCST90018847	TRUE	reported	igd	2	TRUE	high	7.32729e-05	33.6067
	rs61226717	T	G	T	G	0.2365	-0.0471	0.0676		FALSE	FALSE	FALSE	ebi-a-GCST004440	12	111315543	0.0482	3685	0.329	Interferon gamma-induced protein 10 levels || id:ebi-a-GCST004440	Interferon gamma-induced protein 10 levels	Interferon gamma-induced protein 10 levels || ||	TRUE	igd								12	111315543	0.0357	3.60496e-11	458620	ebi-a-GCST90018847	Graves' disease || id:ebi-a-GCST90018847	TRUE	reported	igd	2	TRUE	high	9.56822e-05	43.8858
	rs61850863	A	G	A	G	0.2027	-0.0448	0.2247		FALSE	FALSE	FALSE	ebi-a-GCST004440	10	64041772	0.03	3685	0.1337	Interferon gamma-induced protein 10 levels || id:ebi-a-GCST004440	Interferon gamma-induced protein 10 levels	Interferon gamma-induced protein 10 levels || ||	TRUE	igd								10	64041772	0.0339	2.18198e-09	458620	ebi-a-GCST90018847	Graves' disease || id:ebi-a-GCST90018847	TRUE	reported	igd	2	TRUE	high	7.79509e-05	35.7525
	rs6679677	A	C	A	C	0.3769	0.0996	0.0915		FALSE	FALSE	FALSE	ebi-a-GCST004440	1	114303808	0.0329	3685	0.00248102	Interferon gamma-induced protein 10 levels || id:ebi-a-GCST004440	Interferon gamma-induced protein 10 levels	Interferon gamma-induced protein 10 levels || ||	TRUE	igd								1	114303808	0.0536	2.13599e-12	458620	ebi-a-GCST90018847	Graves' disease || id:ebi-a-GCST90018847	TRUE	reported	igd	2	TRUE	high	0.000107801	49.4448
	rs6780858	G	A	G	A	-0.1634	-0.0085	0.492		FALSE	FALSE	FALSE	ebi-a-GCST004440	3	188132110	0.0236	3685	0.728299	Interferon gamma-induced protein 10 levels || id:ebi-a-GCST004440	Interferon gamma-induced protein 10 levels	Interferon gamma-induced protein 10 levels || ||	TRUE	igd								3	188132110	0.0225	3.85035e-13	458620	ebi-a-GCST90018847	Graves' disease || id:ebi-a-GCST90018847	TRUE	reported	igd	2	TRUE	high	0.000114984	52.7396
	rs7741597	C	T	C	T	-0.2215	0.0172	0.1163		FALSE	FALSE	FALSE	ebi-a-GCST004440	6	29701661	0.037	3685	0.5902	Interferon gamma-induced protein 10 levels || id:ebi-a-GCST004440	Interferon gamma-induced protein 10 levels	Interferon gamma-induced protein 10 levels || ||	TRUE	igd								6	29701661	0.029	2.27405e-14	458620	ebi-a-GCST90018847	Graves' disease || id:ebi-a-GCST90018847	TRUE	reported	igd	2	TRUE	high	0.000127187	58.3377
	rs7746061	A	G	A	G	-0.3836	0.004	0.0278		FALSE	FALSE	FALSE	ebi-a-GCST004440	6	31419216	0.0659	3685	0.9537	Interferon gamma-induced protein 10 levels || id:ebi-a-GCST004440	Interferon gamma-induced protein 10 levels	Interferon gamma-induced protein 10 levels || ||	TRUE	igd								6	31419216	0.0516	1.02e-13	458620	ebi-a-GCST90018847	Graves' disease || id:ebi-a-GCST90018847	TRUE	reported	igd	2	TRUE	high	0.00012049	55.2657
	rs860262	A	C	A	C	-0.1373	0.0247	0.5149		FALSE	FALSE	FALSE	ebi-a-GCST004440	7	28194397	0.023	3685	0.283	Interferon gamma-induced protein 10 levels || id:ebi-a-GCST004440	Interferon gamma-induced protein 10 levels	Interferon gamma-induced protein 10 levels || ||	TRUE	igd								7	28194397	0.0245	2.10698e-08	458620	ebi-a-GCST90018847	Graves' disease || id:ebi-a-GCST90018847	TRUE	reported	igd	2	TRUE	high	6.84741e-05	31.4056
	rs9260041	T	C	T	C	-0.3419	-0.0792	0.2256		FALSE	FALSE	FALSE	ebi-a-GCST004440	6	29908440	0.0303	3685	0.009034	Interferon gamma-induced protein 10 levels || id:ebi-a-GCST004440	Interferon gamma-induced protein 10 levels	Interferon gamma-induced protein 10 levels || ||	TRUE	igd	TRUE	rs9260041	rs9260059	T	C	A	G	6	29907608	0.0239	1.77215e-46	458620	ebi-a-GCST90018847	Graves' disease || id:ebi-a-GCST90018847	TRUE	reported	igd	2	TRUE	high	0.000446021	204.645
	rs9357156	C	A	C	A	0.4396	0.0702	0.1402		FALSE	FALSE	FALSE	ebi-a-GCST004440	6	33041073	0.0398	3685	0.0811895	Interferon gamma-induced protein 10 levels || id:ebi-a-GCST004440	Interferon gamma-induced protein 10 levels	Interferon gamma-induced protein 10 levels || ||	TRUE	igd								6	33041073	0.0251	1.08993e-68	458620	ebi-a-GCST90018847	Graves' disease || id:ebi-a-GCST90018847	TRUE	reported	igd	2	TRUE	high	0.000668382	306.737
	SNP	effect_allele.exposure	other_allele.exposure	effect_allele.outcome	other_allele.outcome	beta.exposure	beta.outcome	eaf.exposure	eaf.outcome	remove	palindromic	ambiguous	id.outcome	chr	pos	se.outcome	samplesize.outcome	pval.outcome	outcome	originalname.outcome	outcome.deprecated	mr_keep.outcome	data_source.outcome	proxy.outcome	target_snp.outcome	proxy_snp.outcome	target_a1.outcome	target_a2.outcome	proxy_a1.outcome	proxy_a2.outcome	chr.exposure	pos.exposure	se.exposure	pval.exposure	samplesize.exposure	id.exposure	exposure	mr_keep.exposure	pval_origin.exposure	data_source.exposure	action	mr_keep	reliability.exposure	R2	F
IL-18	rs10821944	T	G	T	G	-0.1566	-0.0092	0.7127		FALSE	FALSE	FALSE	ebi-a-GCST004441	10	63785089	0.0261	3636	0.7349	Interleukin-18 levels || id:ebi-a-GCST004441	Interleukin-18 levels	Interleukin-18 levels || ||	TRUE	igd								10	63785089	0.0232	1.42791e-11	458620	ebi-a-GCST90018847	Graves' disease || id:ebi-a-GCST90018847	TRUE	reported	igd	2	TRUE	high	9.93371e-05	45.5623
	rs11643872	T	G	T	G	-0.2374	-0.0198	0.4046		FALSE	FALSE	FALSE	ebi-a-GCST004441	16	30969486	0.0241	3636	0.4166	Interleukin-18 levels || id:ebi-a-GCST004441	Interleukin-18 levels	Interleukin-18 levels || ||	TRUE	igd								16	30969486	0.0387	8.85401e-10	458620	ebi-a-GCST90018847	Graves' disease || id:ebi-a-GCST90018847	TRUE	reported	igd	2	TRUE	high	8.20448e-05	37.6303
	rs12612769	C	A	C	A	0.1449	-0.0739	0.1918		FALSE	FALSE	FALSE	ebi-a-GCST004441	2	191953998	0.0294	3636	0.01191	Interleukin-18 levels || id:ebi-a-GCST004441	Interleukin-18 levels	Interleukin-18 levels || ||	TRUE	igd								2	191953998	0.0252	8.78193e-09	458620	ebi-a-GCST90018847	Graves' disease || id:ebi-a-GCST90018847	TRUE	reported	igd	2	TRUE	high	7.20861e-05	33.0624
	rs13136820	T	C	T	C	-0.1361	0.0277	0.664		FALSE	FALSE	FALSE	ebi-a-GCST004441	4	40307564	0.0272	3636	0.3055	Interleukin-18 levels || id:ebi-a-GCST004441	Interleukin-18 levels	Interleukin-18 levels || ||	TRUE	igd								4	40307564	0.0244	2.36701e-08	458620	ebi-a-GCST90018847	Graves' disease || id:ebi-a-GCST90018847	TRUE	reported	igd	2	TRUE	high	6.7835e-05	31.1125
	rs13210649	G	T	G	T	0.1354	-0.0074	0.4026		FALSE	FALSE	FALSE	ebi-a-GCST004441	6	167473193	0.0243	3636	0.7709	Interleukin-18 levels || id:ebi-a-GCST004441	Interleukin-18 levels	Interleukin-18 levels || ||	TRUE	igd								6	167473193	0.0219	6.87401e-10	458620	ebi-a-GCST90018847	Graves' disease || id:ebi-a-GCST90018847	TRUE	reported	igd	2	TRUE	high	8.33412e-05	38.225
	rs1569723	A	C	A	C	0.1641	0.045	0.7425		FALSE	FALSE	FALSE	ebi-a-GCST004441	20	44742064	0.0266	3636	0.0909097	Interleukin-18 levels || id:ebi-a-GCST004441	Interleukin-18 levels	Interleukin-18 levels || ||	TRUE	igd								20	44742064	0.0232	1.61585e-12	458620	ebi-a-GCST90018847	Graves' disease || id:ebi-a-GCST90018847	TRUE	reported	igd	2	TRUE	high	0.000109079	50.031
	rs17689159	C	T	C	T	0.1621	0.0137	0.341		FALSE	FALSE	FALSE	ebi-a-GCST004441	16	79742390	0.025	3636	0.6032	Interleukin-18 levels || id:ebi-a-GCST004441	Interleukin-18 levels	Interleukin-18 levels || ||	TRUE	igd								16	79742390	0.024	1.55418e-11	458620	ebi-a-GCST90018847	Graves' disease || id:ebi-a-GCST90018847	TRUE	reported	igd	2	TRUE	high	9.94597e-05	45.6186
	rs1977710	G	A	G	A	0.1461	-0.0056	0.498		FALSE	FALSE	FALSE	ebi-a-GCST004441	1	157693722	0.0238	3636	0.8125	Interleukin-18 levels || id:ebi-a-GCST004441	Interleukin-18 levels	Interleukin-18 levels || ||	TRUE	igd								1	157693722	0.0223	5.19398e-11	458620	ebi-a-GCST90018847	Graves' disease || id:ebi-a-GCST90018847	TRUE	reported	igd	2	TRUE	high	9.3583e-05	42.9229
	rs231779	T	C	T	C	0.2352	-0.0021	0.3529		FALSE	FALSE	FALSE	ebi-a-GCST004441	2	204734487	0.0233	3636	0.9282	Interleukin-18 levels || id:ebi-a-GCST004441	Interleukin-18 levels	Interleukin-18 levels || ||	TRUE	igd								2	204734487	0.0222	3.61077e-26	458620	ebi-a-GCST90018847	Graves' disease || id:ebi-a-GCST90018847	TRUE	reported	igd	2	TRUE	high	0.000244686	112.245
	rs2466028	C	T	C	T	-0.145	-0.0458	0.3439		FALSE	FALSE	FALSE	ebi-a-GCST004441	8	128200556	0.0251	3636	0.0678703	Interleukin-18 levels || id:ebi-a-GCST004441	Interleukin-18 levels	Interleukin-18 levels || ||	TRUE	igd								8	128200556	0.0235	6.27899e-10	458620	ebi-a-GCST90018847	Graves' disease || id:ebi-a-GCST90018847	TRUE	reported	igd	2	TRUE	high	8.30063e-05	38.0714
	rs28414437	C	A	C	A	0.2871	0.0061	0.341		FALSE	FALSE	FALSE	ebi-a-GCST004441	14	81457257	0.0264	3636	0.8192	Interleukin-18 levels || id:ebi-a-GCST004441	Interleukin-18 levels	Interleukin-18 levels || ||	TRUE	igd								14	81457257	0.0228	1.98381e-36	458620	ebi-a-GCST90018847	Graves' disease || id:ebi-a-GCST90018847	TRUE	reported	igd	2	TRUE	high	0.000345616	158.56
	rs34544259	G	A	G	A	0.1406	0.0128	0.4165		FALSE	FALSE	FALSE	ebi-a-GCST004441	21	43834854	0.0244	3636	0.6051	Interleukin-18 levels || id:ebi-a-GCST004441	Interleukin-18 levels	Interleukin-18 levels || ||	TRUE	igd								21	43834854	0.0228	6.74901e-10	458620	ebi-a-GCST90018847	Graves' disease || id:ebi-a-GCST90018847	TRUE	reported	igd	2	TRUE	high	8.2911e-05	38.0276
	rs4409785	C	T	C	T	0.2029	-0.0253	0.1899		FALSE	FALSE	FALSE	ebi-a-GCST004441	11	95311422	0.0308	3636	0.4068	Interleukin-18 levels || id:ebi-a-GCST004441	Interleukin-18 levels	Interleukin-18 levels || ||	TRUE	igd								11	95311422	0.035	6.81303e-09	458620	ebi-a-GCST90018847	Graves' disease || id:ebi-a-GCST90018847	TRUE	reported	igd	2	TRUE	high	7.32729e-05	33.6067
	rs5751536	A	G	A	G	-0.2096	-0.0694	0.4533		FALSE	FALSE	FALSE	ebi-a-GCST004441	22	23052967	0.0371	3636	0.06142	Interleukin-18 levels || id:ebi-a-GCST004441	Interleukin-18 levels	Interleukin-18 levels || ||	TRUE	igd								22	23052967	0.038	3.37101e-08	458620	ebi-a-GCST90018847	Graves' disease || id:ebi-a-GCST90018847	TRUE	reported	igd	2	TRUE	high	6.63336e-05	30.4238
	rs61226717	T	G	T	G	0.2365	-0.0174	0.0676		FALSE	FALSE	FALSE	ebi-a-GCST004441	12	111315543	0.0485	3636	0.717399	Interleukin-18 levels || id:ebi-a-GCST004441	Interleukin-18 levels	Interleukin-18 levels || ||	TRUE	igd								12	111315543	0.0357	3.60496e-11	458620	ebi-a-GCST90018847	Graves' disease || id:ebi-a-GCST90018847	TRUE	reported	igd	2	TRUE	high	9.56822e-05	43.8858
	rs61850863	A	G	A	G	0.2027	0.0318	0.2247		FALSE	FALSE	FALSE	ebi-a-GCST004441	10	64041772	0.0302	3636	0.2916	Interleukin-18 levels || id:ebi-a-GCST004441	Interleukin-18 levels	Interleukin-18 levels || ||	TRUE	igd								10	64041772	0.0339	2.18198e-09	458620	ebi-a-GCST90018847	Graves' disease || id:ebi-a-GCST90018847	TRUE	reported	igd	2	TRUE	high	7.79509e-05	35.7525
	rs6679677	A	C	A	C	0.3769	0.0329	0.0915		FALSE	FALSE	FALSE	ebi-a-GCST004441	1	114303808	0.0333	3636	0.3264	Interleukin-18 levels || id:ebi-a-GCST004441	Interleukin-18 levels	Interleukin-18 levels || ||	TRUE	igd								1	114303808	0.0536	2.13599e-12	458620	ebi-a-GCST90018847	Graves' disease || id:ebi-a-GCST90018847	TRUE	reported	igd	2	TRUE	high	0.000107801	49.4448
	rs6780858	G	A	G	A	-0.1634	-0.0238	0.492		FALSE	FALSE	FALSE	ebi-a-GCST004441	3	188132110	0.0237	3636	0.3155	Interleukin-18 levels || id:ebi-a-GCST004441	Interleukin-18 levels	Interleukin-18 levels || ||	TRUE	igd								3	188132110	0.0225	3.85035e-13	458620	ebi-a-GCST90018847	Graves' disease || id:ebi-a-GCST90018847	TRUE	reported	igd	2	TRUE	high	0.000114984	52.7396
	rs7741597	C	T	C	T	-0.2215	0.0111	0.1163		FALSE	FALSE	FALSE	ebi-a-GCST004441	6	29701661	0.0371	3636	0.7623	Interleukin-18 levels || id:ebi-a-GCST004441	Interleukin-18 levels	Interleukin-18 levels || ||	TRUE	igd								6	29701661	0.029	2.27405e-14	458620	ebi-a-GCST90018847	Graves' disease || id:ebi-a-GCST90018847	TRUE	reported	igd	2	TRUE	high	0.000127187	58.3377
	rs7746061	A	G	A	G	-0.3836	-0.0557	0.0278		FALSE	FALSE	FALSE	ebi-a-GCST004441	6	31419216	0.0668	3636	0.4037	Interleukin-18 levels || id:ebi-a-GCST004441	Interleukin-18 levels	Interleukin-18 levels || ||	TRUE	igd								6	31419216	0.0516	1.02e-13	458620	ebi-a-GCST90018847	Graves' disease || id:ebi-a-GCST90018847	TRUE	reported	igd	2	TRUE	high	0.00012049	55.2657
	rs860262	A	C	A	C	-0.1373	0.035	0.5149		FALSE	FALSE	FALSE	ebi-a-GCST004441	7	28194397	0.0232	3636	0.1304	Interleukin-18 levels || id:ebi-a-GCST004441	Interleukin-18 levels	Interleukin-18 levels || ||	TRUE	igd								7	28194397	0.0245	2.10698e-08	458620	ebi-a-GCST90018847	Graves' disease || id:ebi-a-GCST90018847	TRUE	reported	igd	2	TRUE	high	6.84741e-05	31.4056
	rs9260041	T	C	T	C	-0.3419	-0.0436	0.2256		FALSE	FALSE	FALSE	ebi-a-GCST004441	6	29908440	0.0307	3636	0.1558	Interleukin-18 levels || id:ebi-a-GCST004441	Interleukin-18 levels	Interleukin-18 levels || ||	TRUE	igd	TRUE	rs9260041	rs9260059	T	C	A	G	6	29907608	0.0239	1.77215e-46	458620	ebi-a-GCST90018847	Graves' disease || id:ebi-a-GCST90018847	TRUE	reported	igd	2	TRUE	high	0.000446021	204.645
	rs9357156	C	A	C	A	0.4396	0.0483	0.1402		FALSE	FALSE	FALSE	ebi-a-GCST004441	6	33041073	0.04	3636	0.2244	Interleukin-18 levels || id:ebi-a-GCST004441	Interleukin-18 levels	Interleukin-18 levels || ||	TRUE	igd								6	33041073	0.0251	1.08993e-68	458620	ebi-a-GCST90018847	Graves' disease || id:ebi-a-GCST90018847	TRUE	reported	igd	2	TRUE	high	0.000668382	306.737
	SNP	effect_allele.exposure	other_allele.exposure	effect_allele.outcome	other_allele.outcome	beta.exposure	beta.outcome	eaf.exposure	eaf.outcome	remove	palindromic	ambiguous	id.outcome	chr	pos	se.outcome	samplesize.outcome	pval.outcome	outcome	originalname.outcome	outcome.deprecated	mr_keep.outcome	data_source.outcome	proxy.outcome	target_snp.outcome	proxy_snp.outcome	target_a1.outcome	target_a2.outcome	proxy_a1.outcome	proxy_a2.outcome	chr.exposure	pos.exposure	se.exposure	pval.exposure	samplesize.exposure	id.exposure	exposure	mr_keep.exposure	pval_origin.exposure	data_source.exposure	action	mr_keep	reliability.exposure	R2	F
IL-17	rs10821944	T	G	T	G	-0.1566	-0.025	0.7127		FALSE	FALSE	FALSE	ebi-a-GCST004442	10	63785089	0.0181	7760	0.1679	Interleukin-17 levels || id:ebi-a-GCST004442	Interleukin-17 levels	Interleukin-17 levels || ||	TRUE	igd								10	63785089	0.0232	1.42791e-11	458620	ebi-a-GCST90018847	Graves' disease || id:ebi-a-GCST90018847	TRUE	reported	igd	2	TRUE	high	9.93371e-05	45.5623
	rs11643872	T	G	T	G	-0.2374	-0.0132	0.4046		FALSE	FALSE	FALSE	ebi-a-GCST004442	16	30969486	0.0163	7760	0.4232	Interleukin-17 levels || id:ebi-a-GCST004442	Interleukin-17 levels	Interleukin-17 levels || ||	TRUE	igd								16	30969486	0.0387	8.85401e-10	458620	ebi-a-GCST90018847	Graves' disease || id:ebi-a-GCST90018847	TRUE	reported	igd	2	TRUE	high	8.20448e-05	37.6303
	rs12612769	C	A	C	A	0.1449	0.0159	0.1918		FALSE	FALSE	FALSE	ebi-a-GCST004442	2	191953998	0.0202	7760	0.4316	Interleukin-17 levels || id:ebi-a-GCST004442	Interleukin-17 levels	Interleukin-17 levels || ||	TRUE	igd								2	191953998	0.0252	8.78193e-09	458620	ebi-a-GCST90018847	Graves' disease || id:ebi-a-GCST90018847	TRUE	reported	igd	2	TRUE	high	7.20861e-05	33.0624
	rs13136820	T	C	T	C	-0.1361	0.0042	0.664		FALSE	FALSE	FALSE	ebi-a-GCST004442	4	40307564	0.0186	7760	0.8304	Interleukin-17 levels || id:ebi-a-GCST004442	Interleukin-17 levels	Interleukin-17 levels || ||	TRUE	igd								4	40307564	0.0244	2.36701e-08	458620	ebi-a-GCST90018847	Graves' disease || id:ebi-a-GCST90018847	TRUE	reported	igd	2	TRUE	high	6.7835e-05	31.1125
	rs13210649	G	T	G	T	0.1354	0.0156	0.4026		FALSE	FALSE	FALSE	ebi-a-GCST004442	6	167473193	0.0166	7760	0.3467	Interleukin-17 levels || id:ebi-a-GCST004442	Interleukin-17 levels	Interleukin-17 levels || ||	TRUE	igd								6	167473193	0.0219	6.87401e-10	458620	ebi-a-GCST90018847	Graves' disease || id:ebi-a-GCST90018847	TRUE	reported	igd	2	TRUE	high	8.33412e-05	38.225
	rs1569723	A	C	A	C	0.1641	-0.013	0.7425		FALSE	FALSE	FALSE	ebi-a-GCST004442	20	44742064	0.0183	7760	0.4826	Interleukin-17 levels || id:ebi-a-GCST004442	Interleukin-17 levels	Interleukin-17 levels || ||	TRUE	igd								20	44742064	0.0232	1.61585e-12	458620	ebi-a-GCST90018847	Graves' disease || id:ebi-a-GCST90018847	TRUE	reported	igd	2	TRUE	high	0.000109079	50.031
	rs17689159	C	T	C	T	0.1621	-0.0128	0.341		FALSE	FALSE	FALSE	ebi-a-GCST004442	16	79742390	0.0173	7760	0.4479	Interleukin-17 levels || id:ebi-a-GCST004442	Interleukin-17 levels	Interleukin-17 levels || ||	TRUE	igd								16	79742390	0.024	1.55418e-11	458620	ebi-a-GCST90018847	Graves' disease || id:ebi-a-GCST90018847	TRUE	reported	igd	2	TRUE	high	9.94597e-05	45.6186
	rs1977710	G	A	G	A	0.1461	0.0261	0.498		FALSE	FALSE	FALSE	ebi-a-GCST004442	1	157693722	0.0164	7760	0.1099	Interleukin-17 levels || id:ebi-a-GCST004442	Interleukin-17 levels	Interleukin-17 levels || ||	TRUE	igd								1	157693722	0.0223	5.19398e-11	458620	ebi-a-GCST90018847	Graves' disease || id:ebi-a-GCST90018847	TRUE	reported	igd	2	TRUE	high	9.3583e-05	42.9229
	rs231779	T	C	T	C	0.2352	0.0214	0.3529		FALSE	FALSE	FALSE	ebi-a-GCST004442	2	204734487	0.0162	7760	0.1896	Interleukin-17 levels || id:ebi-a-GCST004442	Interleukin-17 levels	Interleukin-17 levels || ||	TRUE	igd								2	204734487	0.0222	3.61077e-26	458620	ebi-a-GCST90018847	Graves' disease || id:ebi-a-GCST90018847	TRUE	reported	igd	2	TRUE	high	0.000244686	112.245
	rs2466028	C	T	C	T	-0.145	0.0191	0.3439		FALSE	FALSE	FALSE	ebi-a-GCST004442	8	128200556	0.0173	7760	0.2717	Interleukin-17 levels || id:ebi-a-GCST004442	Interleukin-17 levels	Interleukin-17 levels || ||	TRUE	igd								8	128200556	0.0235	6.27899e-10	458620	ebi-a-GCST90018847	Graves' disease || id:ebi-a-GCST90018847	TRUE	reported	igd	2	TRUE	high	8.30063e-05	38.0714
	rs28414437	C	A	C	A	0.2871	0.0002	0.341		FALSE	FALSE	FALSE	ebi-a-GCST004442	14	81457257	0.0181	7760	0.9935	Interleukin-17 levels || id:ebi-a-GCST004442	Interleukin-17 levels	Interleukin-17 levels || ||	TRUE	igd								14	81457257	0.0228	1.98381e-36	458620	ebi-a-GCST90018847	Graves' disease || id:ebi-a-GCST90018847	TRUE	reported	igd	2	TRUE	high	0.000345616	158.56
	rs34544259	G	A	G	A	0.1406	-0.0012	0.4165		FALSE	FALSE	FALSE	ebi-a-GCST004442	21	43834854	0.0168	7760	0.9447	Interleukin-17 levels || id:ebi-a-GCST004442	Interleukin-17 levels	Interleukin-17 levels || ||	TRUE	igd								21	43834854	0.0228	6.74901e-10	458620	ebi-a-GCST90018847	Graves' disease || id:ebi-a-GCST90018847	TRUE	reported	igd	2	TRUE	high	8.2911e-05	38.0276
	rs4409785	C	T	C	T	0.2029	0.0292	0.1899		FALSE	FALSE	FALSE	ebi-a-GCST004442	11	95311422	0.0213	7760	0.1726	Interleukin-17 levels || id:ebi-a-GCST004442	Interleukin-17 levels	Interleukin-17 levels || ||	TRUE	igd								11	95311422	0.035	6.81303e-09	458620	ebi-a-GCST90018847	Graves' disease || id:ebi-a-GCST90018847	TRUE	reported	igd	2	TRUE	high	7.32729e-05	33.6067
	rs61226717	T	G	T	G	0.2365	0.0563	0.0676		FALSE	FALSE	FALSE	ebi-a-GCST004442	12	111315543	0.033	7760	0.0867801	Interleukin-17 levels || id:ebi-a-GCST004442	Interleukin-17 levels	Interleukin-17 levels || ||	TRUE	igd								12	111315543	0.0357	3.60496e-11	458620	ebi-a-GCST90018847	Graves' disease || id:ebi-a-GCST90018847	TRUE	reported	igd	2	TRUE	high	9.56822e-05	43.8858
	rs61850863	A	G	A	G	0.2027	-0.0058	0.2247		FALSE	FALSE	FALSE	ebi-a-GCST004442	10	64041772	0.0208	7760	0.7938	Interleukin-17 levels || id:ebi-a-GCST004442	Interleukin-17 levels	Interleukin-17 levels || ||	TRUE	igd								10	64041772	0.0339	2.18198e-09	458620	ebi-a-GCST90018847	Graves' disease || id:ebi-a-GCST90018847	TRUE	reported	igd	2	TRUE	high	7.79509e-05	35.7525
	rs6679677	A	C	A	C	0.3769	0.0211	0.0915		FALSE	FALSE	FALSE	ebi-a-GCST004442	1	114303808	0.0227	7760	0.3585	Interleukin-17 levels || id:ebi-a-GCST004442	Interleukin-17 levels	Interleukin-17 levels || ||	TRUE	igd								1	114303808	0.0536	2.13599e-12	458620	ebi-a-GCST90018847	Graves' disease || id:ebi-a-GCST90018847	TRUE	reported	igd	2	TRUE	high	0.000107801	49.4448
	rs6780858	G	A	G	A	-0.1634	-0.0276	0.492		FALSE	FALSE	FALSE	ebi-a-GCST004442	3	188132110	0.0162	7760	0.0874299	Interleukin-17 levels || id:ebi-a-GCST004442	Interleukin-17 levels	Interleukin-17 levels || ||	TRUE	igd								3	188132110	0.0225	3.85035e-13	458620	ebi-a-GCST90018847	Graves' disease || id:ebi-a-GCST90018847	TRUE	reported	igd	2	TRUE	high	0.000114984	52.7396
	rs7741597	C	T	C	T	-0.2215	0.0542	0.1163		FALSE	FALSE	FALSE	ebi-a-GCST004442	6	29701661	0.0252	7760	0.0302601	Interleukin-17 levels || id:ebi-a-GCST004442	Interleukin-17 levels	Interleukin-17 levels || ||	TRUE	igd								6	29701661	0.029	2.27405e-14	458620	ebi-a-GCST90018847	Graves' disease || id:ebi-a-GCST90018847	TRUE	reported	igd	2	TRUE	high	0.000127187	58.3377
	rs7746061	A	G	A	G	-0.3836	-0.0219	0.0278		FALSE	FALSE	FALSE	ebi-a-GCST004442	6	31419216	0.0454	7760	0.623499	Interleukin-17 levels || id:ebi-a-GCST004442	Interleukin-17 levels	Interleukin-17 levels || ||	TRUE	igd								6	31419216	0.0516	1.02e-13	458620	ebi-a-GCST90018847	Graves' disease || id:ebi-a-GCST90018847	TRUE	reported	igd	2	TRUE	high	0.00012049	55.2657
	rs860262	A	C	A	C	-0.1373	-0.0083	0.5149		FALSE	FALSE	FALSE	ebi-a-GCST004442	7	28194397	0.016	7760	0.6079	Interleukin-17 levels || id:ebi-a-GCST004442	Interleukin-17 levels	Interleukin-17 levels || ||	TRUE	igd								7	28194397	0.0245	2.10698e-08	458620	ebi-a-GCST90018847	Graves' disease || id:ebi-a-GCST90018847	TRUE	reported	igd	2	TRUE	high	6.84741e-05	31.4056
	rs9260041	T	C	T	C	-0.3419	-0.0066	0.2256		FALSE	FALSE	FALSE	ebi-a-GCST004442	6	29908440	0.0211	7760	0.752101	Interleukin-17 levels || id:ebi-a-GCST004442	Interleukin-17 levels	Interleukin-17 levels || ||	TRUE	igd	TRUE	rs9260041	rs9260059	T	C	A	G	6	29907608	0.0239	1.77215e-46	458620	ebi-a-GCST90018847	Graves' disease || id:ebi-a-GCST90018847	TRUE	reported	igd	2	TRUE	high	0.000446021	204.645
	rs9357156	C	A	C	A	0.4396	0.0358	0.1402		FALSE	FALSE	FALSE	ebi-a-GCST004442	6	33041073	0.0278	7760	0.2015	Interleukin-17 levels || id:ebi-a-GCST004442	Interleukin-17 levels	Interleukin-17 levels || ||	TRUE	igd								6	33041073	0.0251	1.08993e-68	458620	ebi-a-GCST90018847	Graves' disease || id:ebi-a-GCST90018847	TRUE	reported	igd	2	TRUE	high	0.000668382	306.737
	SNP	effect_allele.exposure	other_allele.exposure	effect_allele.outcome	other_allele.outcome	beta.exposure	beta.outcome	eaf.exposure	eaf.outcome	remove	palindromic	ambiguous	id.outcome	chr	pos	se.outcome	samplesize.outcome	pval.outcome	outcome	originalname.outcome	outcome.deprecated	mr_keep.outcome	data_source.outcome	chr.exposure	pos.exposure	se.exposure	pval.exposure	samplesize.exposure	id.exposure	exposure	mr_keep.exposure	pval_origin.exposure	data_source.exposure	action	mr_keep	reliability.exposure	R2	F
IL-13	rs10821944	T	G	T	G	-0.1566	-0.0147	0.7127		FALSE	FALSE	FALSE	ebi-a-GCST004443	10	63785089	0.0265	3557	0.5749	Interleukin-13 levels || id:ebi-a-GCST004443	Interleukin-13 levels	Interleukin-13 levels || ||	TRUE	igd	10	63785089	0.0232	1.42791e-11	458620	ebi-a-GCST90018847	Graves' disease || id:ebi-a-GCST90018847	TRUE	reported	igd	2	TRUE	high	9.93371e-05	45.5623
	rs11643872	T	G	T	G	-0.2374	0.0049	0.4046		FALSE	FALSE	FALSE	ebi-a-GCST004443	16	30969486	0.0244	3557	0.8151	Interleukin-13 levels || id:ebi-a-GCST004443	Interleukin-13 levels	Interleukin-13 levels || ||	TRUE	igd	16	30969486	0.0387	8.85401e-10	458620	ebi-a-GCST90018847	Graves' disease || id:ebi-a-GCST90018847	TRUE	reported	igd	2	TRUE	high	8.20448e-05	37.6303
	rs12612769	C	A	C	A	0.1449	-0.0221	0.1918		FALSE	FALSE	FALSE	ebi-a-GCST004443	2	191953998	0.0297	3557	0.4557	Interleukin-13 levels || id:ebi-a-GCST004443	Interleukin-13 levels	Interleukin-13 levels || ||	TRUE	igd	2	191953998	0.0252	8.78193e-09	458620	ebi-a-GCST90018847	Graves' disease || id:ebi-a-GCST90018847	TRUE	reported	igd	2	TRUE	high	7.20861e-05	33.0624
	rs13136820	T	C	T	C	-0.1361	0.0061	0.664		FALSE	FALSE	FALSE	ebi-a-GCST004443	4	40307564	0.0275	3557	0.8282	Interleukin-13 levels || id:ebi-a-GCST004443	Interleukin-13 levels	Interleukin-13 levels || ||	TRUE	igd	4	40307564	0.0244	2.36701e-08	458620	ebi-a-GCST90018847	Graves' disease || id:ebi-a-GCST90018847	TRUE	reported	igd	2	TRUE	high	6.7835e-05	31.1125
	rs13210649	G	T	G	T	0.1354	0.0173	0.4026		FALSE	FALSE	FALSE	ebi-a-GCST004443	6	167473193	0.0246	3557	0.4812	Interleukin-13 levels || id:ebi-a-GCST004443	Interleukin-13 levels	Interleukin-13 levels || ||	TRUE	igd	6	167473193	0.0219	6.87401e-10	458620	ebi-a-GCST90018847	Graves' disease || id:ebi-a-GCST90018847	TRUE	reported	igd	2	TRUE	high	8.33412e-05	38.225
	rs1569723	A	C	A	C	0.1641	0.0203	0.7425		FALSE	FALSE	FALSE	ebi-a-GCST004443	20	44742064	0.0269	3557	0.4518	Interleukin-13 levels || id:ebi-a-GCST004443	Interleukin-13 levels	Interleukin-13 levels || ||	TRUE	igd	20	44742064	0.0232	1.61585e-12	458620	ebi-a-GCST90018847	Graves' disease || id:ebi-a-GCST90018847	TRUE	reported	igd	2	TRUE	high	0.000109079	50.031
	rs17689159	C	T	C	T	0.1621	0.0243	0.341		FALSE	FALSE	FALSE	ebi-a-GCST004443	16	79742390	0.0253	3557	0.3374	Interleukin-13 levels || id:ebi-a-GCST004443	Interleukin-13 levels	Interleukin-13 levels || ||	TRUE	igd	16	79742390	0.024	1.55418e-11	458620	ebi-a-GCST90018847	Graves' disease || id:ebi-a-GCST90018847	TRUE	reported	igd	2	TRUE	high	9.94597e-05	45.6186
	rs1977710	G	A	G	A	0.1461	0.0258	0.498		FALSE	FALSE	FALSE	ebi-a-GCST004443	1	157693722	0.0241	3557	0.2831	Interleukin-13 levels || id:ebi-a-GCST004443	Interleukin-13 levels	Interleukin-13 levels || ||	TRUE	igd	1	157693722	0.0223	5.19398e-11	458620	ebi-a-GCST90018847	Graves' disease || id:ebi-a-GCST90018847	TRUE	reported	igd	2	TRUE	high	9.3583e-05	42.9229
	rs231779	T	C	T	C	0.2352	-0.0141	0.3529		FALSE	FALSE	FALSE	ebi-a-GCST004443	2	204734487	0.0236	3557	0.544999	Interleukin-13 levels || id:ebi-a-GCST004443	Interleukin-13 levels	Interleukin-13 levels || ||	TRUE	igd	2	204734487	0.0222	3.61077e-26	458620	ebi-a-GCST90018847	Graves' disease || id:ebi-a-GCST90018847	TRUE	reported	igd	2	TRUE	high	0.000244686	112.245
	rs2466028	C	T	C	T	-0.145	0.0656	0.3439		FALSE	FALSE	FALSE	ebi-a-GCST004443	8	128200556	0.0254	3557	0.00980505	Interleukin-13 levels || id:ebi-a-GCST004443	Interleukin-13 levels	Interleukin-13 levels || ||	TRUE	igd	8	128200556	0.0235	6.27899e-10	458620	ebi-a-GCST90018847	Graves' disease || id:ebi-a-GCST90018847	TRUE	reported	igd	2	TRUE	high	8.30063e-05	38.0714
	rs28414437	C	A	C	A	0.2871	0.0239	0.341		FALSE	FALSE	FALSE	ebi-a-GCST004443	14	81457257	0.0267	3557	0.3709	Interleukin-13 levels || id:ebi-a-GCST004443	Interleukin-13 levels	Interleukin-13 levels || ||	TRUE	igd	14	81457257	0.0228	1.98381e-36	458620	ebi-a-GCST90018847	Graves' disease || id:ebi-a-GCST90018847	TRUE	reported	igd	2	TRUE	high	0.000345616	158.56
	rs34544259	G	A	G	A	0.1406	0.0379	0.4165		FALSE	FALSE	FALSE	ebi-a-GCST004443	21	43834854	0.0247	3557	0.1241	Interleukin-13 levels || id:ebi-a-GCST004443	Interleukin-13 levels	Interleukin-13 levels || ||	TRUE	igd	21	43834854	0.0228	6.74901e-10	458620	ebi-a-GCST90018847	Graves' disease || id:ebi-a-GCST90018847	TRUE	reported	igd	2	TRUE	high	8.2911e-05	38.0276
	rs4409785	C	T	C	T	0.2029	0.0083	0.1899		FALSE	FALSE	FALSE	ebi-a-GCST004443	11	95311422	0.031	3557	0.7957	Interleukin-13 levels || id:ebi-a-GCST004443	Interleukin-13 levels	Interleukin-13 levels || ||	TRUE	igd	11	95311422	0.035	6.81303e-09	458620	ebi-a-GCST90018847	Graves' disease || id:ebi-a-GCST90018847	TRUE	reported	igd	2	TRUE	high	7.32729e-05	33.6067
	rs61226717	T	G	T	G	0.2365	0.0698	0.0676		FALSE	FALSE	FALSE	ebi-a-GCST004443	12	111315543	0.0487	3557	0.1526	Interleukin-13 levels || id:ebi-a-GCST004443	Interleukin-13 levels	Interleukin-13 levels || ||	TRUE	igd	12	111315543	0.0357	3.60496e-11	458620	ebi-a-GCST90018847	Graves' disease || id:ebi-a-GCST90018847	TRUE	reported	igd	2	TRUE	high	9.56822e-05	43.8858
	rs61850863	A	G	A	G	0.2027	-0.0066	0.2247		FALSE	FALSE	FALSE	ebi-a-GCST004443	10	64041772	0.0306	3557	0.8622	Interleukin-13 levels || id:ebi-a-GCST004443	Interleukin-13 levels	Interleukin-13 levels || ||	TRUE	igd	10	64041772	0.0339	2.18198e-09	458620	ebi-a-GCST90018847	Graves' disease || id:ebi-a-GCST90018847	TRUE	reported	igd	2	TRUE	high	7.79509e-05	35.7525
	rs6679677	A	C	A	C	0.3769	0.0338	0.0915		FALSE	FALSE	FALSE	ebi-a-GCST004443	1	114303808	0.0337	3557	0.3174	Interleukin-13 levels || id:ebi-a-GCST004443	Interleukin-13 levels	Interleukin-13 levels || ||	TRUE	igd	1	114303808	0.0536	2.13599e-12	458620	ebi-a-GCST90018847	Graves' disease || id:ebi-a-GCST90018847	TRUE	reported	igd	2	TRUE	high	0.000107801	49.4448
	rs6780858	G	A	G	A	-0.1634	-0.0474	0.492		FALSE	FALSE	FALSE	ebi-a-GCST004443	3	188132110	0.024	3557	0.0466101	Interleukin-13 levels || id:ebi-a-GCST004443	Interleukin-13 levels	Interleukin-13 levels || ||	TRUE	igd	3	188132110	0.0225	3.85035e-13	458620	ebi-a-GCST90018847	Graves' disease || id:ebi-a-GCST90018847	TRUE	reported	igd	2	TRUE	high	0.000114984	52.7396
	rs7741597	C	T	C	T	-0.2215	0.0325	0.1163		FALSE	FALSE	FALSE	ebi-a-GCST004443	6	29701661	0.0377	3557	0.4027	Interleukin-13 levels || id:ebi-a-GCST004443	Interleukin-13 levels	Interleukin-13 levels || ||	TRUE	igd	6	29701661	0.029	2.27405e-14	458620	ebi-a-GCST90018847	Graves' disease || id:ebi-a-GCST90018847	TRUE	reported	igd	2	TRUE	high	0.000127187	58.3377
	rs7746061	A	G	A	G	-0.3836	0.029	0.0278		FALSE	FALSE	FALSE	ebi-a-GCST004443	6	31419216	0.0674	3557	0.670199	Interleukin-13 levels || id:ebi-a-GCST004443	Interleukin-13 levels	Interleukin-13 levels || ||	TRUE	igd	6	31419216	0.0516	1.02e-13	458620	ebi-a-GCST90018847	Graves' disease || id:ebi-a-GCST90018847	TRUE	reported	igd	2	TRUE	high	0.00012049	55.2657
	rs860262	A	C	A	C	-0.1373	-0.0295	0.5149		FALSE	FALSE	FALSE	ebi-a-GCST004443	7	28194397	0.0235	3557	0.2086	Interleukin-13 levels || id:ebi-a-GCST004443	Interleukin-13 levels	Interleukin-13 levels || ||	TRUE	igd	7	28194397	0.0245	2.10698e-08	458620	ebi-a-GCST90018847	Graves' disease || id:ebi-a-GCST90018847	TRUE	reported	igd	2	TRUE	high	6.84741e-05	31.4056
	rs9357156	C	A	C	A	0.4396	0.0108	0.1402		FALSE	FALSE	FALSE	ebi-a-GCST004443	6	33041073	0.0405	3557	0.8005	Interleukin-13 levels || id:ebi-a-GCST004443	Interleukin-13 levels	Interleukin-13 levels || ||	TRUE	igd	6	33041073	0.0251	1.08993e-68	458620	ebi-a-GCST90018847	Graves' disease || id:ebi-a-GCST90018847	TRUE	reported	igd	2	TRUE	high	0.000668382	306.737
	SNP	effect_allele.exposure	other_allele.exposure	effect_allele.outcome	other_allele.outcome	beta.exposure	beta.outcome	eaf.exposure	eaf.outcome	remove	palindromic	ambiguous	id.outcome	chr	pos	se.outcome	samplesize.outcome	pval.outcome	outcome	originalname.outcome	outcome.deprecated	mr_keep.outcome	data_source.outcome	proxy.outcome	target_snp.outcome	proxy_snp.outcome	target_a1.outcome	target_a2.outcome	proxy_a1.outcome	proxy_a2.outcome	chr.exposure	pos.exposure	se.exposure	pval.exposure	samplesize.exposure	id.exposure	exposure	mr_keep.exposure	pval_origin.exposure	data_source.exposure	action	mr_keep	reliability.exposure	R2	F
IL-10	rs10821944	T	G	T	G	-0.1566	-0.0195	0.7127		FALSE	FALSE	FALSE	ebi-a-GCST004444	10	63785089	0.0182	7681	0.2822	Interleukin-10 levels || id:ebi-a-GCST004444	Interleukin-10 levels	Interleukin-10 levels || ||	TRUE	igd								10	63785089	0.0232	1.42791e-11	458620	ebi-a-GCST90018847	Graves' disease || id:ebi-a-GCST90018847	TRUE	reported	igd	2	TRUE	high	9.93371e-05	45.5623
	rs11643872	T	G	T	G	-0.2374	-0.0054	0.4046		FALSE	FALSE	FALSE	ebi-a-GCST004444	16	30969486	0.0164	7681	0.7556	Interleukin-10 levels || id:ebi-a-GCST004444	Interleukin-10 levels	Interleukin-10 levels || ||	TRUE	igd								16	30969486	0.0387	8.85401e-10	458620	ebi-a-GCST90018847	Graves' disease || id:ebi-a-GCST90018847	TRUE	reported	igd	2	TRUE	high	8.20448e-05	37.6303
	rs12612769	C	A	C	A	0.1449	-0.006	0.1918		FALSE	FALSE	FALSE	ebi-a-GCST004444	2	191953998	0.0202	7681	0.7635	Interleukin-10 levels || id:ebi-a-GCST004444	Interleukin-10 levels	Interleukin-10 levels || ||	TRUE	igd								2	191953998	0.0252	8.78193e-09	458620	ebi-a-GCST90018847	Graves' disease || id:ebi-a-GCST90018847	TRUE	reported	igd	2	TRUE	high	7.20861e-05	33.0624
	rs13136820	T	C	T	C	-0.1361	-0.0038	0.664		FALSE	FALSE	FALSE	ebi-a-GCST004444	4	40307564	0.0187	7681	0.8363	Interleukin-10 levels || id:ebi-a-GCST004444	Interleukin-10 levels	Interleukin-10 levels || ||	TRUE	igd								4	40307564	0.0244	2.36701e-08	458620	ebi-a-GCST90018847	Graves' disease || id:ebi-a-GCST90018847	TRUE	reported	igd	2	TRUE	high	6.7835e-05	31.1125
	rs13210649	G	T	G	T	0.1354	0.0099	0.4026		FALSE	FALSE	FALSE	ebi-a-GCST004444	6	167473193	0.0167	7681	0.5553	Interleukin-10 levels || id:ebi-a-GCST004444	Interleukin-10 levels	Interleukin-10 levels || ||	TRUE	igd								6	167473193	0.0219	6.87401e-10	458620	ebi-a-GCST90018847	Graves' disease || id:ebi-a-GCST90018847	TRUE	reported	igd	2	TRUE	high	8.33412e-05	38.225
	rs1569723	A	C	A	C	0.1641	0.0084	0.7425		FALSE	FALSE	FALSE	ebi-a-GCST004444	20	44742064	0.0183	7681	0.6417	Interleukin-10 levels || id:ebi-a-GCST004444	Interleukin-10 levels	Interleukin-10 levels || ||	TRUE	igd								20	44742064	0.0232	1.61585e-12	458620	ebi-a-GCST90018847	Graves' disease || id:ebi-a-GCST90018847	TRUE	reported	igd	2	TRUE	high	0.000109079	50.031
	rs17689159	C	T	C	T	0.1621	0.0076	0.341		FALSE	FALSE	FALSE	ebi-a-GCST004444	16	79742390	0.0173	7681	0.6654	Interleukin-10 levels || id:ebi-a-GCST004444	Interleukin-10 levels	Interleukin-10 levels || ||	TRUE	igd								16	79742390	0.024	1.55418e-11	458620	ebi-a-GCST90018847	Graves' disease || id:ebi-a-GCST90018847	TRUE	reported	igd	2	TRUE	high	9.94597e-05	45.6186
	rs1977710	G	A	G	A	0.1461	0.0177	0.498		FALSE	FALSE	FALSE	ebi-a-GCST004444	1	157693722	0.0164	7681	0.2813	Interleukin-10 levels || id:ebi-a-GCST004444	Interleukin-10 levels	Interleukin-10 levels || ||	TRUE	igd								1	157693722	0.0223	5.19398e-11	458620	ebi-a-GCST90018847	Graves' disease || id:ebi-a-GCST90018847	TRUE	reported	igd	2	TRUE	high	9.3583e-05	42.9229
	rs231779	T	C	T	C	0.2352	0.0145	0.3529		FALSE	FALSE	FALSE	ebi-a-GCST004444	2	204734487	0.0163	7681	0.3723	Interleukin-10 levels || id:ebi-a-GCST004444	Interleukin-10 levels	Interleukin-10 levels || ||	TRUE	igd								2	204734487	0.0222	3.61077e-26	458620	ebi-a-GCST90018847	Graves' disease || id:ebi-a-GCST90018847	TRUE	reported	igd	2	TRUE	high	0.000244686	112.245
	rs2466028	C	T	C	T	-0.145	0.0271	0.3439		FALSE	FALSE	FALSE	ebi-a-GCST004444	8	128200556	0.0174	7681	0.1277	Interleukin-10 levels || id:ebi-a-GCST004444	Interleukin-10 levels	Interleukin-10 levels || ||	TRUE	igd								8	128200556	0.0235	6.27899e-10	458620	ebi-a-GCST90018847	Graves' disease || id:ebi-a-GCST90018847	TRUE	reported	igd	2	TRUE	high	8.30063e-05	38.0714
	rs28414437	C	A	C	A	0.2871	0.0174	0.341		FALSE	FALSE	FALSE	ebi-a-GCST004444	14	81457257	0.0182	7681	0.3355	Interleukin-10 levels || id:ebi-a-GCST004444	Interleukin-10 levels	Interleukin-10 levels || ||	TRUE	igd								14	81457257	0.0228	1.98381e-36	458620	ebi-a-GCST90018847	Graves' disease || id:ebi-a-GCST90018847	TRUE	reported	igd	2	TRUE	high	0.000345616	158.56
	rs34544259	G	A	G	A	0.1406	0.0103	0.4165		FALSE	FALSE	FALSE	ebi-a-GCST004444	21	43834854	0.0169	7681	0.539	Interleukin-10 levels || id:ebi-a-GCST004444	Interleukin-10 levels	Interleukin-10 levels || ||	TRUE	igd								21	43834854	0.0228	6.74901e-10	458620	ebi-a-GCST90018847	Graves' disease || id:ebi-a-GCST90018847	TRUE	reported	igd	2	TRUE	high	8.2911e-05	38.0276
	rs4409785	C	T	C	T	0.2029	0.0098	0.1899		FALSE	FALSE	FALSE	ebi-a-GCST004444	11	95311422	0.0214	7681	0.6531	Interleukin-10 levels || id:ebi-a-GCST004444	Interleukin-10 levels	Interleukin-10 levels || ||	TRUE	igd								11	95311422	0.035	6.81303e-09	458620	ebi-a-GCST90018847	Graves' disease || id:ebi-a-GCST90018847	TRUE	reported	igd	2	TRUE	high	7.32729e-05	33.6067
	rs61226717	T	G	T	G	0.2365	0.05	0.0676		FALSE	FALSE	FALSE	ebi-a-GCST004444	12	111315543	0.0332	7681	0.1312	Interleukin-10 levels || id:ebi-a-GCST004444	Interleukin-10 levels	Interleukin-10 levels || ||	TRUE	igd								12	111315543	0.0357	3.60496e-11	458620	ebi-a-GCST90018847	Graves' disease || id:ebi-a-GCST90018847	TRUE	reported	igd	2	TRUE	high	9.56822e-05	43.8858
	rs61850863	A	G	A	G	0.2027	-0.024	0.2247		FALSE	FALSE	FALSE	ebi-a-GCST004444	10	64041772	0.0209	7681	0.2612	Interleukin-10 levels || id:ebi-a-GCST004444	Interleukin-10 levels	Interleukin-10 levels || ||	TRUE	igd								10	64041772	0.0339	2.18198e-09	458620	ebi-a-GCST90018847	Graves' disease || id:ebi-a-GCST90018847	TRUE	reported	igd	2	TRUE	high	7.79509e-05	35.7525
	rs6679677	A	C	A	C	0.3769	0.002	0.0915		FALSE	FALSE	FALSE	ebi-a-GCST004444	1	114303808	0.0226	7681	0.9206	Interleukin-10 levels || id:ebi-a-GCST004444	Interleukin-10 levels	Interleukin-10 levels || ||	TRUE	igd								1	114303808	0.0536	2.13599e-12	458620	ebi-a-GCST90018847	Graves' disease || id:ebi-a-GCST90018847	TRUE	reported	igd	2	TRUE	high	0.000107801	49.4448
	rs6780858	G	A	G	A	-0.1634	-0.016	0.492		FALSE	FALSE	FALSE	ebi-a-GCST004444	3	188132110	0.0163	7681	0.3226	Interleukin-10 levels || id:ebi-a-GCST004444	Interleukin-10 levels	Interleukin-10 levels || ||	TRUE	igd								3	188132110	0.0225	3.85035e-13	458620	ebi-a-GCST90018847	Graves' disease || id:ebi-a-GCST90018847	TRUE	reported	igd	2	TRUE	high	0.000114984	52.7396
	rs7741597	C	T	C	T	-0.2215	-0.0021	0.1163		FALSE	FALSE	FALSE	ebi-a-GCST004444	6	29701661	0.0253	7681	0.9086	Interleukin-10 levels || id:ebi-a-GCST004444	Interleukin-10 levels	Interleukin-10 levels || ||	TRUE	igd								6	29701661	0.029	2.27405e-14	458620	ebi-a-GCST90018847	Graves' disease || id:ebi-a-GCST90018847	TRUE	reported	igd	2	TRUE	high	0.000127187	58.3377
	rs7746061	A	G	A	G	-0.3836	0.0381	0.0278		FALSE	FALSE	FALSE	ebi-a-GCST004444	6	31419216	0.0457	7681	0.4079	Interleukin-10 levels || id:ebi-a-GCST004444	Interleukin-10 levels	Interleukin-10 levels || ||	TRUE	igd								6	31419216	0.0516	1.02e-13	458620	ebi-a-GCST90018847	Graves' disease || id:ebi-a-GCST90018847	TRUE	reported	igd	2	TRUE	high	0.00012049	55.2657
	rs860262	A	C	A	C	-0.1373	-0.0006	0.5149		FALSE	FALSE	FALSE	ebi-a-GCST004444	7	28194397	0.0161	7681	0.9771	Interleukin-10 levels || id:ebi-a-GCST004444	Interleukin-10 levels	Interleukin-10 levels || ||	TRUE	igd								7	28194397	0.0245	2.10698e-08	458620	ebi-a-GCST90018847	Graves' disease || id:ebi-a-GCST90018847	TRUE	reported	igd	2	TRUE	high	6.84741e-05	31.4056
	rs9260041	T	C	T	C	-0.3419	-0.0348	0.2256		FALSE	FALSE	FALSE	ebi-a-GCST004444	6	29908440	0.021	7681	0.0980189	Interleukin-10 levels || id:ebi-a-GCST004444	Interleukin-10 levels	Interleukin-10 levels || ||	TRUE	igd	TRUE	rs9260041	rs9260059	T	C	A	G	6	29907608	0.0239	1.77215e-46	458620	ebi-a-GCST90018847	Graves' disease || id:ebi-a-GCST90018847	TRUE	reported	igd	2	TRUE	high	0.000446021	204.645
	rs9357156	C	A	C	A	0.4396	-0.0072	0.1402		FALSE	FALSE	FALSE	ebi-a-GCST004444	6	33041073	0.0278	7681	0.7914	Interleukin-10 levels || id:ebi-a-GCST004444	Interleukin-10 levels	Interleukin-10 levels || ||	TRUE	igd								6	33041073	0.0251	1.08993e-68	458620	ebi-a-GCST90018847	Graves' disease || id:ebi-a-GCST90018847	TRUE	reported	igd	2	TRUE	high	0.000668382	306.737
	SNP	effect_allele.exposure	other_allele.exposure	effect_allele.outcome	other_allele.outcome	beta.exposure	beta.outcome	eaf.exposure	eaf.outcome	remove	palindromic	ambiguous	id.outcome	chr	pos	se.outcome	samplesize.outcome	pval.outcome	outcome	originalname.outcome	outcome.deprecated	mr_keep.outcome	data_source.outcome	chr.exposure	pos.exposure	se.exposure	pval.exposure	samplesize.exposure	id.exposure	exposure	mr_keep.exposure	pval_origin.exposure	data_source.exposure	action	mr_keep	reliability.exposure	R2	F
IL-8	rs10821944	T	G	T	G	-0.1566	-0.0338	0.7127		FALSE	FALSE	FALSE	ebi-a-GCST004445	10	63785089	0.0265	3526	0.2024	Interleukin-8 levels || id:ebi-a-GCST004445	Interleukin-8 levels	Interleukin-8 levels || ||	TRUE	igd	10	63785089	0.0232	1.42791e-11	458620	ebi-a-GCST90018847	Graves' disease || id:ebi-a-GCST90018847	TRUE	reported	igd	2	TRUE	high	9.93371e-05	45.5623
	rs11643872	T	G	T	G	-0.2374	0.0289	0.4046		FALSE	FALSE	FALSE	ebi-a-GCST004445	16	30969486	0.0245	3526	0.2352	Interleukin-8 levels || id:ebi-a-GCST004445	Interleukin-8 levels	Interleukin-8 levels || ||	TRUE	igd	16	30969486	0.0387	8.85401e-10	458620	ebi-a-GCST90018847	Graves' disease || id:ebi-a-GCST90018847	TRUE	reported	igd	2	TRUE	high	8.20448e-05	37.6303
	rs12612769	C	A	C	A	0.1449	0.0118	0.1918		FALSE	FALSE	FALSE	ebi-a-GCST004445	2	191953998	0.0298	3526	0.692599	Interleukin-8 levels || id:ebi-a-GCST004445	Interleukin-8 levels	Interleukin-8 levels || ||	TRUE	igd	2	191953998	0.0252	8.78193e-09	458620	ebi-a-GCST90018847	Graves' disease || id:ebi-a-GCST90018847	TRUE	reported	igd	2	TRUE	high	7.20861e-05	33.0624
	rs13136820	T	C	T	C	-0.1361	0.0148	0.664		FALSE	FALSE	FALSE	ebi-a-GCST004445	4	40307564	0.0276	3526	0.5967	Interleukin-8 levels || id:ebi-a-GCST004445	Interleukin-8 levels	Interleukin-8 levels || ||	TRUE	igd	4	40307564	0.0244	2.36701e-08	458620	ebi-a-GCST90018847	Graves' disease || id:ebi-a-GCST90018847	TRUE	reported	igd	2	TRUE	high	6.7835e-05	31.1125
	rs13210649	G	T	G	T	0.1354	-0.0197	0.4026		FALSE	FALSE	FALSE	ebi-a-GCST004445	6	167473193	0.0247	3526	0.4235	Interleukin-8 levels || id:ebi-a-GCST004445	Interleukin-8 levels	Interleukin-8 levels || ||	TRUE	igd	6	167473193	0.0219	6.87401e-10	458620	ebi-a-GCST90018847	Graves' disease || id:ebi-a-GCST90018847	TRUE	reported	igd	2	TRUE	high	8.33412e-05	38.225
	rs1569723	A	C	A	C	0.1641	0.0444	0.7425		FALSE	FALSE	FALSE	ebi-a-GCST004445	20	44742064	0.027	3526	0.0969192	Interleukin-8 levels || id:ebi-a-GCST004445	Interleukin-8 levels	Interleukin-8 levels || ||	TRUE	igd	20	44742064	0.0232	1.61585e-12	458620	ebi-a-GCST90018847	Graves' disease || id:ebi-a-GCST90018847	TRUE	reported	igd	2	TRUE	high	0.000109079	50.031
	rs17689159	C	T	C	T	0.1621	0.0442	0.341		FALSE	FALSE	FALSE	ebi-a-GCST004445	16	79742390	0.0254	3526	0.0810196	Interleukin-8 levels || id:ebi-a-GCST004445	Interleukin-8 levels	Interleukin-8 levels || ||	TRUE	igd	16	79742390	0.024	1.55418e-11	458620	ebi-a-GCST90018847	Graves' disease || id:ebi-a-GCST90018847	TRUE	reported	igd	2	TRUE	high	9.94597e-05	45.6186
	rs1977710	G	A	G	A	0.1461	0.0281	0.498		FALSE	FALSE	FALSE	ebi-a-GCST004445	1	157693722	0.0241	3526	0.2417	Interleukin-8 levels || id:ebi-a-GCST004445	Interleukin-8 levels	Interleukin-8 levels || ||	TRUE	igd	1	157693722	0.0223	5.19398e-11	458620	ebi-a-GCST90018847	Graves' disease || id:ebi-a-GCST90018847	TRUE	reported	igd	2	TRUE	high	9.3583e-05	42.9229
	rs231779	T	C	T	C	0.2352	0.0225	0.3529		FALSE	FALSE	FALSE	ebi-a-GCST004445	2	204734487	0.0236	3526	0.3312	Interleukin-8 levels || id:ebi-a-GCST004445	Interleukin-8 levels	Interleukin-8 levels || ||	TRUE	igd	2	204734487	0.0222	3.61077e-26	458620	ebi-a-GCST90018847	Graves' disease || id:ebi-a-GCST90018847	TRUE	reported	igd	2	TRUE	high	0.000244686	112.245
	rs2466028	C	T	C	T	-0.145	0.0013	0.3439		FALSE	FALSE	FALSE	ebi-a-GCST004445	8	128200556	0.0255	3526	0.963	Interleukin-8 levels || id:ebi-a-GCST004445	Interleukin-8 levels	Interleukin-8 levels || ||	TRUE	igd	8	128200556	0.0235	6.27899e-10	458620	ebi-a-GCST90018847	Graves' disease || id:ebi-a-GCST90018847	TRUE	reported	igd	2	TRUE	high	8.30063e-05	38.0714
	rs28414437	C	A	C	A	0.2871	0.0095	0.341		FALSE	FALSE	FALSE	ebi-a-GCST004445	14	81457257	0.0268	3526	0.722	Interleukin-8 levels || id:ebi-a-GCST004445	Interleukin-8 levels	Interleukin-8 levels || ||	TRUE	igd	14	81457257	0.0228	1.98381e-36	458620	ebi-a-GCST90018847	Graves' disease || id:ebi-a-GCST90018847	TRUE	reported	igd	2	TRUE	high	0.000345616	158.56
	rs34544259	G	A	G	A	0.1406	0.0183	0.4165		FALSE	FALSE	FALSE	ebi-a-GCST004445	21	43834854	0.0247	3526	0.459501	Interleukin-8 levels || id:ebi-a-GCST004445	Interleukin-8 levels	Interleukin-8 levels || ||	TRUE	igd	21	43834854	0.0228	6.74901e-10	458620	ebi-a-GCST90018847	Graves' disease || id:ebi-a-GCST90018847	TRUE	reported	igd	2	TRUE	high	8.2911e-05	38.0276
	rs4409785	C	T	C	T	0.2029	-0.03	0.1899		FALSE	FALSE	FALSE	ebi-a-GCST004445	11	95311422	0.0311	3526	0.3282	Interleukin-8 levels || id:ebi-a-GCST004445	Interleukin-8 levels	Interleukin-8 levels || ||	TRUE	igd	11	95311422	0.035	6.81303e-09	458620	ebi-a-GCST90018847	Graves' disease || id:ebi-a-GCST90018847	TRUE	reported	igd	2	TRUE	high	7.32729e-05	33.6067
	rs61226717	T	G	T	G	0.2365	-0.0138	0.0676		FALSE	FALSE	FALSE	ebi-a-GCST004445	12	111315543	0.0488	3526	0.785599	Interleukin-8 levels || id:ebi-a-GCST004445	Interleukin-8 levels	Interleukin-8 levels || ||	TRUE	igd	12	111315543	0.0357	3.60496e-11	458620	ebi-a-GCST90018847	Graves' disease || id:ebi-a-GCST90018847	TRUE	reported	igd	2	TRUE	high	9.56822e-05	43.8858
	rs61850863	A	G	A	G	0.2027	0.0073	0.2247		FALSE	FALSE	FALSE	ebi-a-GCST004445	10	64041772	0.0306	3526	0.8019	Interleukin-8 levels || id:ebi-a-GCST004445	Interleukin-8 levels	Interleukin-8 levels || ||	TRUE	igd	10	64041772	0.0339	2.18198e-09	458620	ebi-a-GCST90018847	Graves' disease || id:ebi-a-GCST90018847	TRUE	reported	igd	2	TRUE	high	7.79509e-05	35.7525
	rs6679677	A	C	A	C	0.3769	0.0289	0.0915		FALSE	FALSE	FALSE	ebi-a-GCST004445	1	114303808	0.0337	3526	0.4065	Interleukin-8 levels || id:ebi-a-GCST004445	Interleukin-8 levels	Interleukin-8 levels || ||	TRUE	igd	1	114303808	0.0536	2.13599e-12	458620	ebi-a-GCST90018847	Graves' disease || id:ebi-a-GCST90018847	TRUE	reported	igd	2	TRUE	high	0.000107801	49.4448
	rs6780858	G	A	G	A	-0.1634	-0.0001	0.492		FALSE	FALSE	FALSE	ebi-a-GCST004445	3	188132110	0.024	3526	0.999	Interleukin-8 levels || id:ebi-a-GCST004445	Interleukin-8 levels	Interleukin-8 levels || ||	TRUE	igd	3	188132110	0.0225	3.85035e-13	458620	ebi-a-GCST90018847	Graves' disease || id:ebi-a-GCST90018847	TRUE	reported	igd	2	TRUE	high	0.000114984	52.7396
	rs7741597	C	T	C	T	-0.2215	0.0173	0.1163		FALSE	FALSE	FALSE	ebi-a-GCST004445	6	29701661	0.0378	3526	0.6724	Interleukin-8 levels || id:ebi-a-GCST004445	Interleukin-8 levels	Interleukin-8 levels || ||	TRUE	igd	6	29701661	0.029	2.27405e-14	458620	ebi-a-GCST90018847	Graves' disease || id:ebi-a-GCST90018847	TRUE	reported	igd	2	TRUE	high	0.000127187	58.3377
	rs7746061	A	G	A	G	-0.3836	-0.1115	0.0278		FALSE	FALSE	FALSE	ebi-a-GCST004445	6	31419216	0.0675	3526	0.0950889	Interleukin-8 levels || id:ebi-a-GCST004445	Interleukin-8 levels	Interleukin-8 levels || ||	TRUE	igd	6	31419216	0.0516	1.02e-13	458620	ebi-a-GCST90018847	Graves' disease || id:ebi-a-GCST90018847	TRUE	reported	igd	2	TRUE	high	0.00012049	55.2657
	rs860262	A	C	A	C	-0.1373	0.02	0.5149		FALSE	FALSE	FALSE	ebi-a-GCST004445	7	28194397	0.0235	3526	0.3939	Interleukin-8 levels || id:ebi-a-GCST004445	Interleukin-8 levels	Interleukin-8 levels || ||	TRUE	igd	7	28194397	0.0245	2.10698e-08	458620	ebi-a-GCST90018847	Graves' disease || id:ebi-a-GCST90018847	TRUE	reported	igd	2	TRUE	high	6.84741e-05	31.4056
	rs9357156	C	A	C	A	0.4396	-0.0127	0.1402		FALSE	FALSE	FALSE	ebi-a-GCST004445	6	33041073	0.0406	3526	0.7533	Interleukin-8 levels || id:ebi-a-GCST004445	Interleukin-8 levels	Interleukin-8 levels || ||	TRUE	igd	6	33041073	0.0251	1.08993e-68	458620	ebi-a-GCST90018847	Graves' disease || id:ebi-a-GCST90018847	TRUE	reported	igd	2	TRUE	high	0.000668382	306.737
	SNP	effect_allele.exposure	other_allele.exposure	effect_allele.outcome	other_allele.outcome	beta.exposure	beta.outcome	eaf.exposure	eaf.outcome	remove	palindromic	ambiguous	id.outcome	chr	pos	se.outcome	samplesize.outcome	pval.outcome	outcome	originalname.outcome	outcome.deprecated	mr_keep.outcome	data_source.outcome	chr.exposure	pos.exposure	se.exposure	pval.exposure	samplesize.exposure	id.exposure	exposure	mr_keep.exposure	pval_origin.exposure	data_source.exposure	action	mr_keep	reliability.exposure	R2	F
IL-6	rs10821944	T	G	T	G	-0.1566	-0.0219	0.7127		FALSE	FALSE	FALSE	ebi-a-GCST004446	10	63785089	0.0177	8189	0.2177	Interleukin-6 levels || id:ebi-a-GCST004446	Interleukin-6 levels	Interleukin-6 levels || ||	TRUE	igd	10	63785089	0.0232	1.42791e-11	458620	ebi-a-GCST90018847	Graves' disease || id:ebi-a-GCST90018847	TRUE	reported	igd	2	TRUE	high	9.93371e-05	45.5623
	rs11643872	T	G	T	G	-0.2374	-0.022	0.4046		FALSE	FALSE	FALSE	ebi-a-GCST004446	16	30969486	0.0159	8189	0.1697	Interleukin-6 levels || id:ebi-a-GCST004446	Interleukin-6 levels	Interleukin-6 levels || ||	TRUE	igd	16	30969486	0.0387	8.85401e-10	458620	ebi-a-GCST90018847	Graves' disease || id:ebi-a-GCST90018847	TRUE	reported	igd	2	TRUE	high	8.20448e-05	37.6303
	rs12612769	C	A	C	A	0.1449	0.0052	0.1918		FALSE	FALSE	FALSE	ebi-a-GCST004446	2	191953998	0.0196	8189	0.787399	Interleukin-6 levels || id:ebi-a-GCST004446	Interleukin-6 levels	Interleukin-6 levels || ||	TRUE	igd	2	191953998	0.0252	8.78193e-09	458620	ebi-a-GCST90018847	Graves' disease || id:ebi-a-GCST90018847	TRUE	reported	igd	2	TRUE	high	7.20861e-05	33.0624
	rs13136820	T	C	T	C	-0.1361	-0.0121	0.664		FALSE	FALSE	FALSE	ebi-a-GCST004446	4	40307564	0.0182	8189	0.5047	Interleukin-6 levels || id:ebi-a-GCST004446	Interleukin-6 levels	Interleukin-6 levels || ||	TRUE	igd	4	40307564	0.0244	2.36701e-08	458620	ebi-a-GCST90018847	Graves' disease || id:ebi-a-GCST90018847	TRUE	reported	igd	2	TRUE	high	6.7835e-05	31.1125
	rs13210649	G	T	G	T	0.1354	0.0087	0.4026		FALSE	FALSE	FALSE	ebi-a-GCST004446	6	167473193	0.0161	8189	0.5891	Interleukin-6 levels || id:ebi-a-GCST004446	Interleukin-6 levels	Interleukin-6 levels || ||	TRUE	igd	6	167473193	0.0219	6.87401e-10	458620	ebi-a-GCST90018847	Graves' disease || id:ebi-a-GCST90018847	TRUE	reported	igd	2	TRUE	high	8.33412e-05	38.225
	rs1569723	A	C	A	C	0.1641	0.0113	0.7425		FALSE	FALSE	FALSE	ebi-a-GCST004446	20	44742064	0.0178	8189	0.5164	Interleukin-6 levels || id:ebi-a-GCST004446	Interleukin-6 levels	Interleukin-6 levels || ||	TRUE	igd	20	44742064	0.0232	1.61585e-12	458620	ebi-a-GCST90018847	Graves' disease || id:ebi-a-GCST90018847	TRUE	reported	igd	2	TRUE	high	0.000109079	50.031
	rs17689159	C	T	C	T	0.1621	0.0115	0.341		FALSE	FALSE	FALSE	ebi-a-GCST004446	16	79742390	0.0169	8189	0.5025	Interleukin-6 levels || id:ebi-a-GCST004446	Interleukin-6 levels	Interleukin-6 levels || ||	TRUE	igd	16	79742390	0.024	1.55418e-11	458620	ebi-a-GCST90018847	Graves' disease || id:ebi-a-GCST90018847	TRUE	reported	igd	2	TRUE	high	9.94597e-05	45.6186
	rs1977710	G	A	G	A	0.1461	0.0148	0.498		FALSE	FALSE	FALSE	ebi-a-GCST004446	1	157693722	0.0159	8189	0.3543	Interleukin-6 levels || id:ebi-a-GCST004446	Interleukin-6 levels	Interleukin-6 levels || ||	TRUE	igd	1	157693722	0.0223	5.19398e-11	458620	ebi-a-GCST90018847	Graves' disease || id:ebi-a-GCST90018847	TRUE	reported	igd	2	TRUE	high	9.3583e-05	42.9229
	rs231779	T	C	T	C	0.2352	0.0061	0.3529		FALSE	FALSE	FALSE	ebi-a-GCST004446	2	204734487	0.0158	8189	0.6875	Interleukin-6 levels || id:ebi-a-GCST004446	Interleukin-6 levels	Interleukin-6 levels || ||	TRUE	igd	2	204734487	0.0222	3.61077e-26	458620	ebi-a-GCST90018847	Graves' disease || id:ebi-a-GCST90018847	TRUE	reported	igd	2	TRUE	high	0.000244686	112.245
	rs2466028	C	T	C	T	-0.145	0.0195	0.3439		FALSE	FALSE	FALSE	ebi-a-GCST004446	8	128200556	0.0169	8189	0.245	Interleukin-6 levels || id:ebi-a-GCST004446	Interleukin-6 levels	Interleukin-6 levels || ||	TRUE	igd	8	128200556	0.0235	6.27899e-10	458620	ebi-a-GCST90018847	Graves' disease || id:ebi-a-GCST90018847	TRUE	reported	igd	2	TRUE	high	8.30063e-05	38.0714
	rs28414437	C	A	C	A	0.2871	0.0051	0.341		FALSE	FALSE	FALSE	ebi-a-GCST004446	14	81457257	0.0177	8189	0.772499	Interleukin-6 levels || id:ebi-a-GCST004446	Interleukin-6 levels	Interleukin-6 levels || ||	TRUE	igd	14	81457257	0.0228	1.98381e-36	458620	ebi-a-GCST90018847	Graves' disease || id:ebi-a-GCST90018847	TRUE	reported	igd	2	TRUE	high	0.000345616	158.56
	rs34544259	G	A	G	A	0.1406	0.0022	0.4165		FALSE	FALSE	FALSE	ebi-a-GCST004446	21	43834854	0.0164	8189	0.8994	Interleukin-6 levels || id:ebi-a-GCST004446	Interleukin-6 levels	Interleukin-6 levels || ||	TRUE	igd	21	43834854	0.0228	6.74901e-10	458620	ebi-a-GCST90018847	Graves' disease || id:ebi-a-GCST90018847	TRUE	reported	igd	2	TRUE	high	8.2911e-05	38.0276
	rs4409785	C	T	C	T	0.2029	0.022	0.1899		FALSE	FALSE	FALSE	ebi-a-GCST004446	11	95311422	0.0207	8189	0.2935	Interleukin-6 levels || id:ebi-a-GCST004446	Interleukin-6 levels	Interleukin-6 levels || ||	TRUE	igd	11	95311422	0.035	6.81303e-09	458620	ebi-a-GCST90018847	Graves' disease || id:ebi-a-GCST90018847	TRUE	reported	igd	2	TRUE	high	7.32729e-05	33.6067
	rs61226717	T	G	T	G	0.2365	0.0139	0.0676		FALSE	FALSE	FALSE	ebi-a-GCST004446	12	111315543	0.0321	8189	0.664899	Interleukin-6 levels || id:ebi-a-GCST004446	Interleukin-6 levels	Interleukin-6 levels || ||	TRUE	igd	12	111315543	0.0357	3.60496e-11	458620	ebi-a-GCST90018847	Graves' disease || id:ebi-a-GCST90018847	TRUE	reported	igd	2	TRUE	high	9.56822e-05	43.8858
	rs61850863	A	G	A	G	0.2027	-0.0013	0.2247		FALSE	FALSE	FALSE	ebi-a-GCST004446	10	64041772	0.0203	8189	0.9367	Interleukin-6 levels || id:ebi-a-GCST004446	Interleukin-6 levels	Interleukin-6 levels || ||	TRUE	igd	10	64041772	0.0339	2.18198e-09	458620	ebi-a-GCST90018847	Graves' disease || id:ebi-a-GCST90018847	TRUE	reported	igd	2	TRUE	high	7.79509e-05	35.7525
	rs6679677	A	C	A	C	0.3769	0.014	0.0915		FALSE	FALSE	FALSE	ebi-a-GCST004446	1	114303808	0.0221	8189	0.5322	Interleukin-6 levels || id:ebi-a-GCST004446	Interleukin-6 levels	Interleukin-6 levels || ||	TRUE	igd	1	114303808	0.0536	2.13599e-12	458620	ebi-a-GCST90018847	Graves' disease || id:ebi-a-GCST90018847	TRUE	reported	igd	2	TRUE	high	0.000107801	49.4448
	rs6780858	G	A	G	A	-0.1634	-0.0104	0.492		FALSE	FALSE	FALSE	ebi-a-GCST004446	3	188132110	0.0158	8189	0.5184	Interleukin-6 levels || id:ebi-a-GCST004446	Interleukin-6 levels	Interleukin-6 levels || ||	TRUE	igd	3	188132110	0.0225	3.85035e-13	458620	ebi-a-GCST90018847	Graves' disease || id:ebi-a-GCST90018847	TRUE	reported	igd	2	TRUE	high	0.000114984	52.7396
	rs7741597	C	T	C	T	-0.2215	0.0305	0.1163		FALSE	FALSE	FALSE	ebi-a-GCST004446	6	29701661	0.0246	8189	0.2245	Interleukin-6 levels || id:ebi-a-GCST004446	Interleukin-6 levels	Interleukin-6 levels || ||	TRUE	igd	6	29701661	0.029	2.27405e-14	458620	ebi-a-GCST90018847	Graves' disease || id:ebi-a-GCST90018847	TRUE	reported	igd	2	TRUE	high	0.000127187	58.3377
	rs7746061	A	G	A	G	-0.3836	-0.0098	0.0278		FALSE	FALSE	FALSE	ebi-a-GCST004446	6	31419216	0.044	8189	0.8177	Interleukin-6 levels || id:ebi-a-GCST004446	Interleukin-6 levels	Interleukin-6 levels || ||	TRUE	igd	6	31419216	0.0516	1.02e-13	458620	ebi-a-GCST90018847	Graves' disease || id:ebi-a-GCST90018847	TRUE	reported	igd	2	TRUE	high	0.00012049	55.2657
	rs860262	A	C	A	C	-0.1373	0.0114	0.5149		FALSE	FALSE	FALSE	ebi-a-GCST004446	7	28194397	0.0156	8189	0.4607	Interleukin-6 levels || id:ebi-a-GCST004446	Interleukin-6 levels	Interleukin-6 levels || ||	TRUE	igd	7	28194397	0.0245	2.10698e-08	458620	ebi-a-GCST90018847	Graves' disease || id:ebi-a-GCST90018847	TRUE	reported	igd	2	TRUE	high	6.84741e-05	31.4056
	rs9357156	C	A	C	A	0.4396	0.0108	0.1402		FALSE	FALSE	FALSE	ebi-a-GCST004446	6	33041073	0.0272	8189	0.673101	Interleukin-6 levels || id:ebi-a-GCST004446	Interleukin-6 levels	Interleukin-6 levels || ||	TRUE	igd	6	33041073	0.0251	1.08993e-68	458620	ebi-a-GCST90018847	Graves' disease || id:ebi-a-GCST90018847	TRUE	reported	igd	2	TRUE	high	0.000668382	306.737
	SNP	effect_allele.exposure	other_allele.exposure	effect_allele.outcome	other_allele.outcome	beta.exposure	beta.outcome	eaf.exposure	eaf.outcome	remove	palindromic	ambiguous	id.outcome	chr	pos	se.outcome	samplesize.outcome	pval.outcome	outcome	originalname.outcome	outcome.deprecated	mr_keep.outcome	data_source.outcome	proxy.outcome	target_snp.outcome	proxy_snp.outcome	target_a1.outcome	target_a2.outcome	proxy_a1.outcome	proxy_a2.outcome	chr.exposure	pos.exposure	se.exposure	pval.exposure	samplesize.exposure	id.exposure	exposure	mr_keep.exposure	pval_origin.exposure	data_source.exposure	action	mr_keep	reliability.exposure	R2	F
IL1ra	rs10821944	T	G	T	G	-0.1566	-0.0165	0.7127		FALSE	FALSE	FALSE	ebi-a-GCST004447	10	63785089	0.0261	3638	0.5272	Interleukin-1-receptor antagonist levels || id:ebi-a-GCST004447	Interleukin-1-receptor antagonist levels	Interleukin-1-receptor antagonist levels || ||	TRUE	igd								10	63785089	0.0232	1.42791e-11	458620	ebi-a-GCST90018847	Graves' disease || id:ebi-a-GCST90018847	TRUE	reported	igd	2	TRUE	high	9.93371e-05	45.5623
	rs11643872	T	G	T	G	-0.2374	0.0041	0.4046		FALSE	FALSE	FALSE	ebi-a-GCST004447	16	30969486	0.0241	3638	0.864	Interleukin-1-receptor antagonist levels || id:ebi-a-GCST004447	Interleukin-1-receptor antagonist levels	Interleukin-1-receptor antagonist levels || ||	TRUE	igd								16	30969486	0.0387	8.85401e-10	458620	ebi-a-GCST90018847	Graves' disease || id:ebi-a-GCST90018847	TRUE	reported	igd	2	TRUE	high	8.20448e-05	37.6303
	rs12612769	C	A	C	A	0.1449	-0.0306	0.1918		FALSE	FALSE	FALSE	ebi-a-GCST004447	2	191953998	0.0294	3638	0.2974	Interleukin-1-receptor antagonist levels || id:ebi-a-GCST004447	Interleukin-1-receptor antagonist levels	Interleukin-1-receptor antagonist levels || ||	TRUE	igd								2	191953998	0.0252	8.78193e-09	458620	ebi-a-GCST90018847	Graves' disease || id:ebi-a-GCST90018847	TRUE	reported	igd	2	TRUE	high	7.20861e-05	33.0624
	rs13136820	T	C	T	C	-0.1361	0.0069	0.664		FALSE	FALSE	FALSE	ebi-a-GCST004447	4	40307564	0.0271	3638	0.8027	Interleukin-1-receptor antagonist levels || id:ebi-a-GCST004447	Interleukin-1-receptor antagonist levels	Interleukin-1-receptor antagonist levels || ||	TRUE	igd								4	40307564	0.0244	2.36701e-08	458620	ebi-a-GCST90018847	Graves' disease || id:ebi-a-GCST90018847	TRUE	reported	igd	2	TRUE	high	6.7835e-05	31.1125
	rs13210649	G	T	G	T	0.1354	-0.0264	0.4026		FALSE	FALSE	FALSE	ebi-a-GCST004447	6	167473193	0.0243	3638	0.2769	Interleukin-1-receptor antagonist levels || id:ebi-a-GCST004447	Interleukin-1-receptor antagonist levels	Interleukin-1-receptor antagonist levels || ||	TRUE	igd								6	167473193	0.0219	6.87401e-10	458620	ebi-a-GCST90018847	Graves' disease || id:ebi-a-GCST90018847	TRUE	reported	igd	2	TRUE	high	8.33412e-05	38.225
	rs1569723	A	C	A	C	0.1641	-0.0001	0.7425		FALSE	FALSE	FALSE	ebi-a-GCST004447	20	44742064	0.0265	3638	0.9961	Interleukin-1-receptor antagonist levels || id:ebi-a-GCST004447	Interleukin-1-receptor antagonist levels	Interleukin-1-receptor antagonist levels || ||	TRUE	igd								20	44742064	0.0232	1.61585e-12	458620	ebi-a-GCST90018847	Graves' disease || id:ebi-a-GCST90018847	TRUE	reported	igd	2	TRUE	high	0.000109079	50.031
	rs17689159	C	T	C	T	0.1621	0.013	0.341		FALSE	FALSE	FALSE	ebi-a-GCST004447	16	79742390	0.025	3638	0.6079	Interleukin-1-receptor antagonist levels || id:ebi-a-GCST004447	Interleukin-1-receptor antagonist levels	Interleukin-1-receptor antagonist levels || ||	TRUE	igd								16	79742390	0.024	1.55418e-11	458620	ebi-a-GCST90018847	Graves' disease || id:ebi-a-GCST90018847	TRUE	reported	igd	2	TRUE	high	9.94597e-05	45.6186
	rs1977710	G	A	G	A	0.1461	0.0426	0.498		FALSE	FALSE	FALSE	ebi-a-GCST004447	1	157693722	0.0238	3638	0.0708093	Interleukin-1-receptor antagonist levels || id:ebi-a-GCST004447	Interleukin-1-receptor antagonist levels	Interleukin-1-receptor antagonist levels || ||	TRUE	igd								1	157693722	0.0223	5.19398e-11	458620	ebi-a-GCST90018847	Graves' disease || id:ebi-a-GCST90018847	TRUE	reported	igd	2	TRUE	high	9.3583e-05	42.9229
	rs231779	T	C	T	C	0.2352	-0.0182	0.3529		FALSE	FALSE	FALSE	ebi-a-GCST004447	2	204734487	0.0233	3638	0.4315	Interleukin-1-receptor antagonist levels || id:ebi-a-GCST004447	Interleukin-1-receptor antagonist levels	Interleukin-1-receptor antagonist levels || ||	TRUE	igd								2	204734487	0.0222	3.61077e-26	458620	ebi-a-GCST90018847	Graves' disease || id:ebi-a-GCST90018847	TRUE	reported	igd	2	TRUE	high	0.000244686	112.245
	rs2466028	C	T	C	T	-0.145	0.0589	0.3439		FALSE	FALSE	FALSE	ebi-a-GCST004447	8	128200556	0.0251	3638	0.0190599	Interleukin-1-receptor antagonist levels || id:ebi-a-GCST004447	Interleukin-1-receptor antagonist levels	Interleukin-1-receptor antagonist levels || ||	TRUE	igd								8	128200556	0.0235	6.27899e-10	458620	ebi-a-GCST90018847	Graves' disease || id:ebi-a-GCST90018847	TRUE	reported	igd	2	TRUE	high	8.30063e-05	38.0714
	rs28414437	C	A	C	A	0.2871	0.0166	0.341		FALSE	FALSE	FALSE	ebi-a-GCST004447	14	81457257	0.0265	3638	0.5337	Interleukin-1-receptor antagonist levels || id:ebi-a-GCST004447	Interleukin-1-receptor antagonist levels	Interleukin-1-receptor antagonist levels || ||	TRUE	igd								14	81457257	0.0228	1.98381e-36	458620	ebi-a-GCST90018847	Graves' disease || id:ebi-a-GCST90018847	TRUE	reported	igd	2	TRUE	high	0.000345616	158.56
	rs34544259	G	A	G	A	0.1406	0.0267	0.4165		FALSE	FALSE	FALSE	ebi-a-GCST004447	21	43834854	0.0245	3638	0.2754	Interleukin-1-receptor antagonist levels || id:ebi-a-GCST004447	Interleukin-1-receptor antagonist levels	Interleukin-1-receptor antagonist levels || ||	TRUE	igd								21	43834854	0.0228	6.74901e-10	458620	ebi-a-GCST90018847	Graves' disease || id:ebi-a-GCST90018847	TRUE	reported	igd	2	TRUE	high	8.2911e-05	38.0276
	rs4409785	C	T	C	T	0.2029	0.0273	0.1899		FALSE	FALSE	FALSE	ebi-a-GCST004447	11	95311422	0.0308	3638	0.3822	Interleukin-1-receptor antagonist levels || id:ebi-a-GCST004447	Interleukin-1-receptor antagonist levels	Interleukin-1-receptor antagonist levels || ||	TRUE	igd								11	95311422	0.035	6.81303e-09	458620	ebi-a-GCST90018847	Graves' disease || id:ebi-a-GCST90018847	TRUE	reported	igd	2	TRUE	high	7.32729e-05	33.6067
	rs61226717	T	G	T	G	0.2365	0.0036	0.0676		FALSE	FALSE	FALSE	ebi-a-GCST004447	12	111315543	0.0486	3638	0.9372	Interleukin-1-receptor antagonist levels || id:ebi-a-GCST004447	Interleukin-1-receptor antagonist levels	Interleukin-1-receptor antagonist levels || ||	TRUE	igd								12	111315543	0.0357	3.60496e-11	458620	ebi-a-GCST90018847	Graves' disease || id:ebi-a-GCST90018847	TRUE	reported	igd	2	TRUE	high	9.56822e-05	43.8858
	rs61850863	A	G	A	G	0.2027	0.0521	0.2247		FALSE	FALSE	FALSE	ebi-a-GCST004447	10	64041772	0.0302	3638	0.0851491	Interleukin-1-receptor antagonist levels || id:ebi-a-GCST004447	Interleukin-1-receptor antagonist levels	Interleukin-1-receptor antagonist levels || ||	TRUE	igd								10	64041772	0.0339	2.18198e-09	458620	ebi-a-GCST90018847	Graves' disease || id:ebi-a-GCST90018847	TRUE	reported	igd	2	TRUE	high	7.79509e-05	35.7525
	rs6679677	A	C	A	C	0.3769	0.0308	0.0915		FALSE	FALSE	FALSE	ebi-a-GCST004447	1	114303808	0.0333	3638	0.3533	Interleukin-1-receptor antagonist levels || id:ebi-a-GCST004447	Interleukin-1-receptor antagonist levels	Interleukin-1-receptor antagonist levels || ||	TRUE	igd								1	114303808	0.0536	2.13599e-12	458620	ebi-a-GCST90018847	Graves' disease || id:ebi-a-GCST90018847	TRUE	reported	igd	2	TRUE	high	0.000107801	49.4448
	rs6780858	G	A	G	A	-0.1634	-0.0135	0.492		FALSE	FALSE	FALSE	ebi-a-GCST004447	3	188132110	0.0237	3638	0.5667	Interleukin-1-receptor antagonist levels || id:ebi-a-GCST004447	Interleukin-1-receptor antagonist levels	Interleukin-1-receptor antagonist levels || ||	TRUE	igd								3	188132110	0.0225	3.85035e-13	458620	ebi-a-GCST90018847	Graves' disease || id:ebi-a-GCST90018847	TRUE	reported	igd	2	TRUE	high	0.000114984	52.7396
	rs7741597	C	T	C	T	-0.2215	0.0257	0.1163		FALSE	FALSE	FALSE	ebi-a-GCST004447	6	29701661	0.0372	3638	0.5056	Interleukin-1-receptor antagonist levels || id:ebi-a-GCST004447	Interleukin-1-receptor antagonist levels	Interleukin-1-receptor antagonist levels || ||	TRUE	igd								6	29701661	0.029	2.27405e-14	458620	ebi-a-GCST90018847	Graves' disease || id:ebi-a-GCST90018847	TRUE	reported	igd	2	TRUE	high	0.000127187	58.3377
	rs7746061	A	G	A	G	-0.3836	-0.0954	0.0278		FALSE	FALSE	FALSE	ebi-a-GCST004447	6	31419216	0.0665	3638	0.1498	Interleukin-1-receptor antagonist levels || id:ebi-a-GCST004447	Interleukin-1-receptor antagonist levels	Interleukin-1-receptor antagonist levels || ||	TRUE	igd								6	31419216	0.0516	1.02e-13	458620	ebi-a-GCST90018847	Graves' disease || id:ebi-a-GCST90018847	TRUE	reported	igd	2	TRUE	high	0.00012049	55.2657
	rs860262	A	C	A	C	-0.1373	0.0142	0.5149		FALSE	FALSE	FALSE	ebi-a-GCST004447	7	28194397	0.0232	3638	0.5366	Interleukin-1-receptor antagonist levels || id:ebi-a-GCST004447	Interleukin-1-receptor antagonist levels	Interleukin-1-receptor antagonist levels || ||	TRUE	igd								7	28194397	0.0245	2.10698e-08	458620	ebi-a-GCST90018847	Graves' disease || id:ebi-a-GCST90018847	TRUE	reported	igd	2	TRUE	high	6.84741e-05	31.4056
	rs9260041	T	C	T	C	-0.3419	-0.0553	0.2256		FALSE	FALSE	FALSE	ebi-a-GCST004447	6	29908440	0.0306	3638	0.0706806	Interleukin-1-receptor antagonist levels || id:ebi-a-GCST004447	Interleukin-1-receptor antagonist levels	Interleukin-1-receptor antagonist levels || ||	TRUE	igd	TRUE	rs9260041	rs9260059	T	C	A	G	6	29907608	0.0239	1.77215e-46	458620	ebi-a-GCST90018847	Graves' disease || id:ebi-a-GCST90018847	TRUE	reported	igd	2	TRUE	high	0.000446021	204.645
	rs9357156	C	A	C	A	0.4396	0.0434	0.1402		FALSE	FALSE	FALSE	ebi-a-GCST004447	6	33041073	0.0399	3638	0.2648	Interleukin-1-receptor antagonist levels || id:ebi-a-GCST004447	Interleukin-1-receptor antagonist levels	Interleukin-1-receptor antagonist levels || ||	TRUE	igd								6	33041073	0.0251	1.08993e-68	458620	ebi-a-GCST90018847	Graves' disease || id:ebi-a-GCST90018847	TRUE	reported	igd	2	TRUE	high	0.000668382	306.737
	SNP	effect_allele.exposure	other_allele.exposure	effect_allele.outcome	other_allele.outcome	beta.exposure	beta.outcome	eaf.exposure	eaf.outcome	remove	palindromic	ambiguous	id.outcome	chr	pos	se.outcome	samplesize.outcome	pval.outcome	outcome	originalname.outcome	outcome.deprecated	mr_keep.outcome	data_source.outcome	proxy.outcome	target_snp.outcome	proxy_snp.outcome	target_a1.outcome	target_a2.outcome	proxy_a1.outcome	proxy_a2.outcome	chr.exposure	pos.exposure	se.exposure	pval.exposure	samplesize.exposure	id.exposure	exposure	mr_keep.exposure	pval_origin.exposure	data_source.exposure	action	mr_keep	reliability.exposure	R2	F
IL-1β	rs10821944	T	G	T	G	-0.1566	0.0038	0.7127		FALSE	FALSE	FALSE	ebi-a-GCST004448	10	63785089	0.0206	3309	0.664099	Interleukin-1-beta levels || id:ebi-a-GCST004448	Interleukin-1-beta levels	Interleukin-1-beta levels || ||	TRUE	igd								10	63785089	0.0232	1.42791e-11	458620	ebi-a-GCST90018847	Graves' disease || id:ebi-a-GCST90018847	TRUE	reported	igd	2	TRUE	high	9.93371e-05	45.5623
	rs11643872	T	G	T	G	-0.2374	0.0061	0.4046		FALSE	FALSE	FALSE	ebi-a-GCST004448	16	30969486	0.0191	3309	0.9375	Interleukin-1-beta levels || id:ebi-a-GCST004448	Interleukin-1-beta levels	Interleukin-1-beta levels || ||	TRUE	igd								16	30969486	0.0387	8.85401e-10	458620	ebi-a-GCST90018847	Graves' disease || id:ebi-a-GCST90018847	TRUE	reported	igd	2	TRUE	high	8.20448e-05	37.6303
	rs12612769	C	A	C	A	0.1449	0.0071	0.1918		FALSE	FALSE	FALSE	ebi-a-GCST004448	2	191953998	0.0234	3309	0.6648	Interleukin-1-beta levels || id:ebi-a-GCST004448	Interleukin-1-beta levels	Interleukin-1-beta levels || ||	TRUE	igd								2	191953998	0.0252	8.78193e-09	458620	ebi-a-GCST90018847	Graves' disease || id:ebi-a-GCST90018847	TRUE	reported	igd	2	TRUE	high	7.20861e-05	33.0624
	rs13136820	T	C	T	C	-0.1361	0.0235	0.664		FALSE	FALSE	FALSE	ebi-a-GCST004448	4	40307564	0.0216	3309	0.5857	Interleukin-1-beta levels || id:ebi-a-GCST004448	Interleukin-1-beta levels	Interleukin-1-beta levels || ||	TRUE	igd								4	40307564	0.0244	2.36701e-08	458620	ebi-a-GCST90018847	Graves' disease || id:ebi-a-GCST90018847	TRUE	reported	igd	2	TRUE	high	6.7835e-05	31.1125
	rs13210649	G	T	G	T	0.1354	0.0004	0.4026		FALSE	FALSE	FALSE	ebi-a-GCST004448	6	167473193	0.0193	3309	0.8289	Interleukin-1-beta levels || id:ebi-a-GCST004448	Interleukin-1-beta levels	Interleukin-1-beta levels || ||	TRUE	igd								6	167473193	0.0219	6.87401e-10	458620	ebi-a-GCST90018847	Graves' disease || id:ebi-a-GCST90018847	TRUE	reported	igd	2	TRUE	high	8.33412e-05	38.225
	rs1569723	A	C	A	C	0.1641	0.0018	0.7425		FALSE	FALSE	FALSE	ebi-a-GCST004448	20	44742064	0.0211	3309	0.6937	Interleukin-1-beta levels || id:ebi-a-GCST004448	Interleukin-1-beta levels	Interleukin-1-beta levels || ||	TRUE	igd								20	44742064	0.0232	1.61585e-12	458620	ebi-a-GCST90018847	Graves' disease || id:ebi-a-GCST90018847	TRUE	reported	igd	2	TRUE	high	0.000109079	50.031
	rs17689159	C	T	C	T	0.1621	0.0108	0.341		FALSE	FALSE	FALSE	ebi-a-GCST004448	16	79742390	0.0199	3309	0.3058	Interleukin-1-beta levels || id:ebi-a-GCST004448	Interleukin-1-beta levels	Interleukin-1-beta levels || ||	TRUE	igd								16	79742390	0.024	1.55418e-11	458620	ebi-a-GCST90018847	Graves' disease || id:ebi-a-GCST90018847	TRUE	reported	igd	2	TRUE	high	9.94597e-05	45.6186
	rs1977710	G	A	G	A	0.1461	-0.0074	0.498		FALSE	FALSE	FALSE	ebi-a-GCST004448	1	157693722	0.0187	3309	0.4832	Interleukin-1-beta levels || id:ebi-a-GCST004448	Interleukin-1-beta levels	Interleukin-1-beta levels || ||	TRUE	igd								1	157693722	0.0223	5.19398e-11	458620	ebi-a-GCST90018847	Graves' disease || id:ebi-a-GCST90018847	TRUE	reported	igd	2	TRUE	high	9.3583e-05	42.9229
	rs231779	T	C	T	C	0.2352	0.0184	0.3529		FALSE	FALSE	FALSE	ebi-a-GCST004448	2	204734487	0.0184	3309	0.1174	Interleukin-1-beta levels || id:ebi-a-GCST004448	Interleukin-1-beta levels	Interleukin-1-beta levels || ||	TRUE	igd								2	204734487	0.0222	3.61077e-26	458620	ebi-a-GCST90018847	Graves' disease || id:ebi-a-GCST90018847	TRUE	reported	igd	2	TRUE	high	0.000244686	112.245
	rs2466028	C	T	C	T	-0.145	0.0432	0.3439		FALSE	FALSE	FALSE	ebi-a-GCST004448	8	128200556	0.0201	3309	0.0102301	Interleukin-1-beta levels || id:ebi-a-GCST004448	Interleukin-1-beta levels	Interleukin-1-beta levels || ||	TRUE	igd								8	128200556	0.0235	6.27899e-10	458620	ebi-a-GCST90018847	Graves' disease || id:ebi-a-GCST90018847	TRUE	reported	igd	2	TRUE	high	8.30063e-05	38.0714
	rs28414437	C	A	C	A	0.2871	-0.0137	0.341		FALSE	FALSE	FALSE	ebi-a-GCST004448	14	81457257	0.0211	3309	0.6675	Interleukin-1-beta levels || id:ebi-a-GCST004448	Interleukin-1-beta levels	Interleukin-1-beta levels || ||	TRUE	igd								14	81457257	0.0228	1.98381e-36	458620	ebi-a-GCST90018847	Graves' disease || id:ebi-a-GCST90018847	TRUE	reported	igd	2	TRUE	high	0.000345616	158.56
	rs34544259	G	A	G	A	0.1406	-0.0032	0.4165		FALSE	FALSE	FALSE	ebi-a-GCST004448	21	43834854	0.0194	3309	0.599799	Interleukin-1-beta levels || id:ebi-a-GCST004448	Interleukin-1-beta levels	Interleukin-1-beta levels || ||	TRUE	igd								21	43834854	0.0228	6.74901e-10	458620	ebi-a-GCST90018847	Graves' disease || id:ebi-a-GCST90018847	TRUE	reported	igd	2	TRUE	high	8.2911e-05	38.0276
	rs4409785	C	T	C	T	0.2029	0.0325	0.1899		FALSE	FALSE	FALSE	ebi-a-GCST004448	11	95311422	0.0243	3309	0.1317	Interleukin-1-beta levels || id:ebi-a-GCST004448	Interleukin-1-beta levels	Interleukin-1-beta levels || ||	TRUE	igd								11	95311422	0.035	6.81303e-09	458620	ebi-a-GCST90018847	Graves' disease || id:ebi-a-GCST90018847	TRUE	reported	igd	2	TRUE	high	7.32729e-05	33.6067
	rs5751536	A	G	A	G	-0.2096	-0.054	0.4533		FALSE	FALSE	FALSE	ebi-a-GCST004448	22	23052967	0.0314	3309	0.268	Interleukin-1-beta levels || id:ebi-a-GCST004448	Interleukin-1-beta levels	Interleukin-1-beta levels || ||	TRUE	igd								22	23052967	0.038	3.37101e-08	458620	ebi-a-GCST90018847	Graves' disease || id:ebi-a-GCST90018847	TRUE	reported	igd	2	TRUE	high	6.63336e-05	30.4238
	rs61226717	T	G	T	G	0.2365	0.0106	0.0676		FALSE	FALSE	FALSE	ebi-a-GCST004448	12	111315543	0.0379	3309	0.6798	Interleukin-1-beta levels || id:ebi-a-GCST004448	Interleukin-1-beta levels	Interleukin-1-beta levels || ||	TRUE	igd								12	111315543	0.0357	3.60496e-11	458620	ebi-a-GCST90018847	Graves' disease || id:ebi-a-GCST90018847	TRUE	reported	igd	2	TRUE	high	9.56822e-05	43.8858
	rs61850863	A	G	A	G	0.2027	0.0365	0.2247		FALSE	FALSE	FALSE	ebi-a-GCST004448	10	64041772	0.024	3309	0.1167	Interleukin-1-beta levels || id:ebi-a-GCST004448	Interleukin-1-beta levels	Interleukin-1-beta levels || ||	TRUE	igd								10	64041772	0.0339	2.18198e-09	458620	ebi-a-GCST90018847	Graves' disease || id:ebi-a-GCST90018847	TRUE	reported	igd	2	TRUE	high	7.79509e-05	35.7525
	rs6679677	A	C	A	C	0.3769	0.0153	0.0915		FALSE	FALSE	FALSE	ebi-a-GCST004448	1	114303808	0.0265	3309	0.2323	Interleukin-1-beta levels || id:ebi-a-GCST004448	Interleukin-1-beta levels	Interleukin-1-beta levels || ||	TRUE	igd								1	114303808	0.0536	2.13599e-12	458620	ebi-a-GCST90018847	Graves' disease || id:ebi-a-GCST90018847	TRUE	reported	igd	2	TRUE	high	0.000107801	49.4448
	rs6780858	G	A	G	A	-0.1634	-0.0324	0.492		FALSE	FALSE	FALSE	ebi-a-GCST004448	3	188132110	0.0188	3309	0.4701	Interleukin-1-beta levels || id:ebi-a-GCST004448	Interleukin-1-beta levels	Interleukin-1-beta levels || ||	TRUE	igd								3	188132110	0.0225	3.85035e-13	458620	ebi-a-GCST90018847	Graves' disease || id:ebi-a-GCST90018847	TRUE	reported	igd	2	TRUE	high	0.000114984	52.7396
	rs7741597	C	T	C	T	-0.2215	-0.0306	0.1163		FALSE	FALSE	FALSE	ebi-a-GCST004448	6	29701661	0.0296	3309	0.4425	Interleukin-1-beta levels || id:ebi-a-GCST004448	Interleukin-1-beta levels	Interleukin-1-beta levels || ||	TRUE	igd								6	29701661	0.029	2.27405e-14	458620	ebi-a-GCST90018847	Graves' disease || id:ebi-a-GCST90018847	TRUE	reported	igd	2	TRUE	high	0.000127187	58.3377
	rs7746061	A	G	A	G	-0.3836	-0.0464	0.0278		FALSE	FALSE	FALSE	ebi-a-GCST004448	6	31419216	0.0534	3309	0.4106	Interleukin-1-beta levels || id:ebi-a-GCST004448	Interleukin-1-beta levels	Interleukin-1-beta levels || ||	TRUE	igd								6	31419216	0.0516	1.02e-13	458620	ebi-a-GCST90018847	Graves' disease || id:ebi-a-GCST90018847	TRUE	reported	igd	2	TRUE	high	0.00012049	55.2657
	rs860262	A	C	A	C	-0.1373	-0.0075	0.5149		FALSE	FALSE	FALSE	ebi-a-GCST004448	7	28194397	0.0184	3309	0.2846	Interleukin-1-beta levels || id:ebi-a-GCST004448	Interleukin-1-beta levels	Interleukin-1-beta levels || ||	TRUE	igd								7	28194397	0.0245	2.10698e-08	458620	ebi-a-GCST90018847	Graves' disease || id:ebi-a-GCST90018847	TRUE	reported	igd	2	TRUE	high	6.84741e-05	31.4056
	rs9260041	T	C	T	C	-0.3419	-0.0135	0.2256		FALSE	FALSE	FALSE	ebi-a-GCST004448	6	29908440	0.0244	3309	0.5757	Interleukin-1-beta levels || id:ebi-a-GCST004448	Interleukin-1-beta levels	Interleukin-1-beta levels || ||	TRUE	igd	TRUE	rs9260041	rs9260059	T	C	A	G	6	29907608	0.0239	1.77215e-46	458620	ebi-a-GCST90018847	Graves' disease || id:ebi-a-GCST90018847	TRUE	reported	igd	2	TRUE	high	0.000446021	204.645
	rs9357156	C	A	C	A	0.4396	-0.0015	0.1402		FALSE	FALSE	FALSE	ebi-a-GCST004448	6	33041073	0.0316	3309	0.3876	Interleukin-1-beta levels || id:ebi-a-GCST004448	Interleukin-1-beta levels	Interleukin-1-beta levels || ||	TRUE	igd								6	33041073	0.0251	1.08993e-68	458620	ebi-a-GCST90018847	Graves' disease || id:ebi-a-GCST90018847	TRUE	reported	igd	2	TRUE	high	0.000668382	306.737
	SNP	effect_allele.exposure	other_allele.exposure	effect_allele.outcome	other_allele.outcome	beta.exposure	beta.outcome	eaf.exposure	eaf.outcome	remove	palindromic	ambiguous	id.outcome	chr	pos	se.outcome	samplesize.outcome	pval.outcome	outcome	originalname.outcome	outcome.deprecated	mr_keep.outcome	data_source.outcome	proxy.outcome	target_snp.outcome	proxy_snp.outcome	target_a1.outcome	target_a2.outcome	proxy_a1.outcome	proxy_a2.outcome	chr.exposure	pos.exposure	se.exposure	pval.exposure	samplesize.exposure	id.exposure	exposure	mr_keep.exposure	pval_origin.exposure	data_source.exposure	action	mr_keep	reliability.exposure	R2	F
HGF	rs10821944	T	G	T	G	-0.1566	-0.0192	0.7127		FALSE	FALSE	FALSE	ebi-a-GCST004449	10	63785089	0.0175	8292	0.2684	Hepatocyte growth factor levels || id:ebi-a-GCST004449	Hepatocyte growth factor levels	Hepatocyte growth factor levels || ||	TRUE	igd								10	63785089	0.0232	1.42791e-11	458620	ebi-a-GCST90018847	Graves' disease || id:ebi-a-GCST90018847	TRUE	reported	igd	2	TRUE	high	9.93371e-05	45.5623
	rs11643872	T	G	T	G	-0.2374	0.0086	0.4046		FALSE	FALSE	FALSE	ebi-a-GCST004449	16	30969486	0.0158	8292	0.583201	Hepatocyte growth factor levels || id:ebi-a-GCST004449	Hepatocyte growth factor levels	Hepatocyte growth factor levels || ||	TRUE	igd								16	30969486	0.0387	8.85401e-10	458620	ebi-a-GCST90018847	Graves' disease || id:ebi-a-GCST90018847	TRUE	reported	igd	2	TRUE	high	8.20448e-05	37.6303
	rs12612769	C	A	C	A	0.1449	-0.0208	0.1918		FALSE	FALSE	FALSE	ebi-a-GCST004449	2	191953998	0.0195	8292	0.2868	Hepatocyte growth factor levels || id:ebi-a-GCST004449	Hepatocyte growth factor levels	Hepatocyte growth factor levels || ||	TRUE	igd								2	191953998	0.0252	8.78193e-09	458620	ebi-a-GCST90018847	Graves' disease || id:ebi-a-GCST90018847	TRUE	reported	igd	2	TRUE	high	7.20861e-05	33.0624
	rs13136820	T	C	T	C	-0.1361	-0.0056	0.664		FALSE	FALSE	FALSE	ebi-a-GCST004449	4	40307564	0.018	8292	0.7504	Hepatocyte growth factor levels || id:ebi-a-GCST004449	Hepatocyte growth factor levels	Hepatocyte growth factor levels || ||	TRUE	igd								4	40307564	0.0244	2.36701e-08	458620	ebi-a-GCST90018847	Graves' disease || id:ebi-a-GCST90018847	TRUE	reported	igd	2	TRUE	high	6.7835e-05	31.1125
	rs13210649	G	T	G	T	0.1354	0.0037	0.4026		FALSE	FALSE	FALSE	ebi-a-GCST004449	6	167473193	0.016	8292	0.8193	Hepatocyte growth factor levels || id:ebi-a-GCST004449	Hepatocyte growth factor levels	Hepatocyte growth factor levels || ||	TRUE	igd								6	167473193	0.0219	6.87401e-10	458620	ebi-a-GCST90018847	Graves' disease || id:ebi-a-GCST90018847	TRUE	reported	igd	2	TRUE	high	8.33412e-05	38.225
	rs1569723	A	C	A	C	0.1641	0.0194	0.7425		FALSE	FALSE	FALSE	ebi-a-GCST004449	20	44742064	0.0177	8292	0.2722	Hepatocyte growth factor levels || id:ebi-a-GCST004449	Hepatocyte growth factor levels	Hepatocyte growth factor levels || ||	TRUE	igd								20	44742064	0.0232	1.61585e-12	458620	ebi-a-GCST90018847	Graves' disease || id:ebi-a-GCST90018847	TRUE	reported	igd	2	TRUE	high	0.000109079	50.031
	rs17689159	C	T	C	T	0.1621	0.0071	0.341		FALSE	FALSE	FALSE	ebi-a-GCST004449	16	79742390	0.0168	8292	0.6751	Hepatocyte growth factor levels || id:ebi-a-GCST004449	Hepatocyte growth factor levels	Hepatocyte growth factor levels || ||	TRUE	igd								16	79742390	0.024	1.55418e-11	458620	ebi-a-GCST90018847	Graves' disease || id:ebi-a-GCST90018847	TRUE	reported	igd	2	TRUE	high	9.94597e-05	45.6186
	rs1977710	G	A	G	A	0.1461	-0.0115	0.498		FALSE	FALSE	FALSE	ebi-a-GCST004449	1	157693722	0.0158	8292	0.4612	Hepatocyte growth factor levels || id:ebi-a-GCST004449	Hepatocyte growth factor levels	Hepatocyte growth factor levels || ||	TRUE	igd								1	157693722	0.0223	5.19398e-11	458620	ebi-a-GCST90018847	Graves' disease || id:ebi-a-GCST90018847	TRUE	reported	igd	2	TRUE	high	9.3583e-05	42.9229
	rs231779	T	C	T	C	0.2352	-0.0041	0.3529		FALSE	FALSE	FALSE	ebi-a-GCST004449	2	204734487	0.0157	8292	0.7792	Hepatocyte growth factor levels || id:ebi-a-GCST004449	Hepatocyte growth factor levels	Hepatocyte growth factor levels || ||	TRUE	igd								2	204734487	0.0222	3.61077e-26	458620	ebi-a-GCST90018847	Graves' disease || id:ebi-a-GCST90018847	TRUE	reported	igd	2	TRUE	high	0.000244686	112.245
	rs2466028	C	T	C	T	-0.145	0.0055	0.3439		FALSE	FALSE	FALSE	ebi-a-GCST004449	8	128200556	0.0168	8292	0.723	Hepatocyte growth factor levels || id:ebi-a-GCST004449	Hepatocyte growth factor levels	Hepatocyte growth factor levels || ||	TRUE	igd								8	128200556	0.0235	6.27899e-10	458620	ebi-a-GCST90018847	Graves' disease || id:ebi-a-GCST90018847	TRUE	reported	igd	2	TRUE	high	8.30063e-05	38.0714
	rs28414437	C	A	C	A	0.2871	-0.0062	0.341		FALSE	FALSE	FALSE	ebi-a-GCST004449	14	81457257	0.0175	8292	0.719399	Hepatocyte growth factor levels || id:ebi-a-GCST004449	Hepatocyte growth factor levels	Hepatocyte growth factor levels || ||	TRUE	igd								14	81457257	0.0228	1.98381e-36	458620	ebi-a-GCST90018847	Graves' disease || id:ebi-a-GCST90018847	TRUE	reported	igd	2	TRUE	high	0.000345616	158.56
	rs34544259	G	A	G	A	0.1406	-0.0355	0.4165		FALSE	FALSE	FALSE	ebi-a-GCST004449	21	43834854	0.0163	8292	0.0281598	Hepatocyte growth factor levels || id:ebi-a-GCST004449	Hepatocyte growth factor levels	Hepatocyte growth factor levels || ||	TRUE	igd								21	43834854	0.0228	6.74901e-10	458620	ebi-a-GCST90018847	Graves' disease || id:ebi-a-GCST90018847	TRUE	reported	igd	2	TRUE	high	8.2911e-05	38.0276
	rs4409785	C	T	C	T	0.2029	-0.0459	0.1899		FALSE	FALSE	FALSE	ebi-a-GCST004449	11	95311422	0.0206	8292	0.0256898	Hepatocyte growth factor levels || id:ebi-a-GCST004449	Hepatocyte growth factor levels	Hepatocyte growth factor levels || ||	TRUE	igd								11	95311422	0.035	6.81303e-09	458620	ebi-a-GCST90018847	Graves' disease || id:ebi-a-GCST90018847	TRUE	reported	igd	2	TRUE	high	7.32729e-05	33.6067
	rs61226717	T	G	T	G	0.2365	-0.0208	0.0676		FALSE	FALSE	FALSE	ebi-a-GCST004449	12	111315543	0.0319	8292	0.512201	Hepatocyte growth factor levels || id:ebi-a-GCST004449	Hepatocyte growth factor levels	Hepatocyte growth factor levels || ||	TRUE	igd								12	111315543	0.0357	3.60496e-11	458620	ebi-a-GCST90018847	Graves' disease || id:ebi-a-GCST90018847	TRUE	reported	igd	2	TRUE	high	9.56822e-05	43.8858
	rs61850863	A	G	A	G	0.2027	0.0256	0.2247		FALSE	FALSE	FALSE	ebi-a-GCST004449	10	64041772	0.0201	8292	0.1997	Hepatocyte growth factor levels || id:ebi-a-GCST004449	Hepatocyte growth factor levels	Hepatocyte growth factor levels || ||	TRUE	igd								10	64041772	0.0339	2.18198e-09	458620	ebi-a-GCST90018847	Graves' disease || id:ebi-a-GCST90018847	TRUE	reported	igd	2	TRUE	high	7.79509e-05	35.7525
	rs6679677	A	C	A	C	0.3769	-0.0023	0.0915		FALSE	FALSE	FALSE	ebi-a-GCST004449	1	114303808	0.0219	8292	0.8999	Hepatocyte growth factor levels || id:ebi-a-GCST004449	Hepatocyte growth factor levels	Hepatocyte growth factor levels || ||	TRUE	igd								1	114303808	0.0536	2.13599e-12	458620	ebi-a-GCST90018847	Graves' disease || id:ebi-a-GCST90018847	TRUE	reported	igd	2	TRUE	high	0.000107801	49.4448
	rs6780858	G	A	G	A	-0.1634	-0.0021	0.492		FALSE	FALSE	FALSE	ebi-a-GCST004449	3	188132110	0.0157	8292	0.894	Hepatocyte growth factor levels || id:ebi-a-GCST004449	Hepatocyte growth factor levels	Hepatocyte growth factor levels || ||	TRUE	igd								3	188132110	0.0225	3.85035e-13	458620	ebi-a-GCST90018847	Graves' disease || id:ebi-a-GCST90018847	TRUE	reported	igd	2	TRUE	high	0.000114984	52.7396
	rs7741597	C	T	C	T	-0.2215	-0.0146	0.1163		FALSE	FALSE	FALSE	ebi-a-GCST004449	6	29701661	0.0244	8292	0.5938	Hepatocyte growth factor levels || id:ebi-a-GCST004449	Hepatocyte growth factor levels	Hepatocyte growth factor levels || ||	TRUE	igd								6	29701661	0.029	2.27405e-14	458620	ebi-a-GCST90018847	Graves' disease || id:ebi-a-GCST90018847	TRUE	reported	igd	2	TRUE	high	0.000127187	58.3377
	rs7746061	A	G	A	G	-0.3836	0.0286	0.0278		FALSE	FALSE	FALSE	ebi-a-GCST004449	6	31419216	0.0436	8292	0.5212	Hepatocyte growth factor levels || id:ebi-a-GCST004449	Hepatocyte growth factor levels	Hepatocyte growth factor levels || ||	TRUE	igd								6	31419216	0.0516	1.02e-13	458620	ebi-a-GCST90018847	Graves' disease || id:ebi-a-GCST90018847	TRUE	reported	igd	2	TRUE	high	0.00012049	55.2657
	rs860262	A	C	A	C	-0.1373	0.0171	0.5149		FALSE	FALSE	FALSE	ebi-a-GCST004449	7	28194397	0.0155	8292	0.2744	Hepatocyte growth factor levels || id:ebi-a-GCST004449	Hepatocyte growth factor levels	Hepatocyte growth factor levels || ||	TRUE	igd								7	28194397	0.0245	2.10698e-08	458620	ebi-a-GCST90018847	Graves' disease || id:ebi-a-GCST90018847	TRUE	reported	igd	2	TRUE	high	6.84741e-05	31.4056
	rs9260041	T	C	T	C	-0.3419	-0.0032	0.2256		FALSE	FALSE	FALSE	ebi-a-GCST004449	6	29908440	0.0203	8292	0.8801	Hepatocyte growth factor levels || id:ebi-a-GCST004449	Hepatocyte growth factor levels	Hepatocyte growth factor levels || ||	TRUE	igd	TRUE	rs9260041	rs9260059	T	C	A	G	6	29907608	0.0239	1.77215e-46	458620	ebi-a-GCST90018847	Graves' disease || id:ebi-a-GCST90018847	TRUE	reported	igd	2	TRUE	high	0.000446021	204.645
	rs9357156	C	A	C	A	0.4396	0.0183	0.1402		FALSE	FALSE	FALSE	ebi-a-GCST004449	6	33041073	0.027	8292	0.5445	Hepatocyte growth factor levels || id:ebi-a-GCST004449	Hepatocyte growth factor levels	Hepatocyte growth factor levels || ||	TRUE	igd								6	33041073	0.0251	1.08993e-68	458620	ebi-a-GCST90018847	Graves' disease || id:ebi-a-GCST90018847	TRUE	reported	igd	2	TRUE	high	0.000668382	306.737
	SNP	effect_allele.exposure	other_allele.exposure	effect_allele.outcome	other_allele.outcome	beta.exposure	beta.outcome	eaf.exposure	eaf.outcome	remove	palindromic	ambiguous	id.outcome	chr	pos	se.outcome	samplesize.outcome	pval.outcome	outcome	originalname.outcome	outcome.deprecated	mr_keep.outcome	data_source.outcome	proxy.outcome	target_snp.outcome	proxy_snp.outcome	target_a1.outcome	target_a2.outcome	proxy_a1.outcome	proxy_a2.outcome	chr.exposure	pos.exposure	se.exposure	pval.exposure	samplesize.exposure	id.exposure	exposure	mr_keep.exposure	pval_origin.exposure	data_source.exposure	action	mr_keep	reliability.exposure	R2	F
IL-9	rs10821944	T	G	T	G	-0.1566	-0.0176	0.7127		FALSE	FALSE	FALSE	ebi-a-GCST004450	10	63785089	0.0261	3634	0.493	Interleukin-9 levels || id:ebi-a-GCST004450	Interleukin-9 levels	Interleukin-9 levels || ||	TRUE	igd								10	63785089	0.0232	1.42791e-11	458620	ebi-a-GCST90018847	Graves' disease || id:ebi-a-GCST90018847	TRUE	reported	igd	2	TRUE	high	9.93371e-05	45.5623
	rs11643872	T	G	T	G	-0.2374	-0.0261	0.4046		FALSE	FALSE	FALSE	ebi-a-GCST004450	16	30969486	0.0242	3634	0.2852	Interleukin-9 levels || id:ebi-a-GCST004450	Interleukin-9 levels	Interleukin-9 levels || ||	TRUE	igd								16	30969486	0.0387	8.85401e-10	458620	ebi-a-GCST90018847	Graves' disease || id:ebi-a-GCST90018847	TRUE	reported	igd	2	TRUE	high	8.20448e-05	37.6303
	rs12612769	C	A	C	A	0.1449	-0.042	0.1918		FALSE	FALSE	FALSE	ebi-a-GCST004450	2	191953998	0.0295	3634	0.1541	Interleukin-9 levels || id:ebi-a-GCST004450	Interleukin-9 levels	Interleukin-9 levels || ||	TRUE	igd								2	191953998	0.0252	8.78193e-09	458620	ebi-a-GCST90018847	Graves' disease || id:ebi-a-GCST90018847	TRUE	reported	igd	2	TRUE	high	7.20861e-05	33.0624
	rs13136820	T	C	T	C	-0.1361	0.0101	0.664		FALSE	FALSE	FALSE	ebi-a-GCST004450	4	40307564	0.0271	3634	0.7112	Interleukin-9 levels || id:ebi-a-GCST004450	Interleukin-9 levels	Interleukin-9 levels || ||	TRUE	igd								4	40307564	0.0244	2.36701e-08	458620	ebi-a-GCST90018847	Graves' disease || id:ebi-a-GCST90018847	TRUE	reported	igd	2	TRUE	high	6.7835e-05	31.1125
	rs13210649	G	T	G	T	0.1354	-0.009	0.4026		FALSE	FALSE	FALSE	ebi-a-GCST004450	6	167473193	0.0243	3634	0.712801	Interleukin-9 levels || id:ebi-a-GCST004450	Interleukin-9 levels	Interleukin-9 levels || ||	TRUE	igd								6	167473193	0.0219	6.87401e-10	458620	ebi-a-GCST90018847	Graves' disease || id:ebi-a-GCST90018847	TRUE	reported	igd	2	TRUE	high	8.33412e-05	38.225
	rs1569723	A	C	A	C	0.1641	0.0504	0.7425		FALSE	FALSE	FALSE	ebi-a-GCST004450	20	44742064	0.0266	3634	0.05844	Interleukin-9 levels || id:ebi-a-GCST004450	Interleukin-9 levels	Interleukin-9 levels || ||	TRUE	igd								20	44742064	0.0232	1.61585e-12	458620	ebi-a-GCST90018847	Graves' disease || id:ebi-a-GCST90018847	TRUE	reported	igd	2	TRUE	high	0.000109079	50.031
	rs17689159	C	T	C	T	0.1621	0.0051	0.341		FALSE	FALSE	FALSE	ebi-a-GCST004450	16	79742390	0.025	3634	0.8468	Interleukin-9 levels || id:ebi-a-GCST004450	Interleukin-9 levels	Interleukin-9 levels || ||	TRUE	igd								16	79742390	0.024	1.55418e-11	458620	ebi-a-GCST90018847	Graves' disease || id:ebi-a-GCST90018847	TRUE	reported	igd	2	TRUE	high	9.94597e-05	45.6186
	rs1977710	G	A	G	A	0.1461	0.0332	0.498		FALSE	FALSE	FALSE	ebi-a-GCST004450	1	157693722	0.0238	3634	0.1621	Interleukin-9 levels || id:ebi-a-GCST004450	Interleukin-9 levels	Interleukin-9 levels || ||	TRUE	igd								1	157693722	0.0223	5.19398e-11	458620	ebi-a-GCST90018847	Graves' disease || id:ebi-a-GCST90018847	TRUE	reported	igd	2	TRUE	high	9.3583e-05	42.9229
	rs231779	T	C	T	C	0.2352	-0.0022	0.3529		FALSE	FALSE	FALSE	ebi-a-GCST004450	2	204734487	0.0233	3634	0.9434	Interleukin-9 levels || id:ebi-a-GCST004450	Interleukin-9 levels	Interleukin-9 levels || ||	TRUE	igd								2	204734487	0.0222	3.61077e-26	458620	ebi-a-GCST90018847	Graves' disease || id:ebi-a-GCST90018847	TRUE	reported	igd	2	TRUE	high	0.000244686	112.245
	rs2466028	C	T	C	T	-0.145	0.0386	0.3439		FALSE	FALSE	FALSE	ebi-a-GCST004450	8	128200556	0.0252	3634	0.1271	Interleukin-9 levels || id:ebi-a-GCST004450	Interleukin-9 levels	Interleukin-9 levels || ||	TRUE	igd								8	128200556	0.0235	6.27899e-10	458620	ebi-a-GCST90018847	Graves' disease || id:ebi-a-GCST90018847	TRUE	reported	igd	2	TRUE	high	8.30063e-05	38.0714
	rs28414437	C	A	C	A	0.2871	-0.0405	0.341		FALSE	FALSE	FALSE	ebi-a-GCST004450	14	81457257	0.0265	3634	0.126	Interleukin-9 levels || id:ebi-a-GCST004450	Interleukin-9 levels	Interleukin-9 levels || ||	TRUE	igd								14	81457257	0.0228	1.98381e-36	458620	ebi-a-GCST90018847	Graves' disease || id:ebi-a-GCST90018847	TRUE	reported	igd	2	TRUE	high	0.000345616	158.56
	rs34544259	G	A	G	A	0.1406	-0.0009	0.4165		FALSE	FALSE	FALSE	ebi-a-GCST004450	21	43834854	0.0245	3634	0.9737	Interleukin-9 levels || id:ebi-a-GCST004450	Interleukin-9 levels	Interleukin-9 levels || ||	TRUE	igd								21	43834854	0.0228	6.74901e-10	458620	ebi-a-GCST90018847	Graves' disease || id:ebi-a-GCST90018847	TRUE	reported	igd	2	TRUE	high	8.2911e-05	38.0276
	rs4409785	C	T	C	T	0.2029	0.0149	0.1899		FALSE	FALSE	FALSE	ebi-a-GCST004450	11	95311422	0.0308	3634	0.6284	Interleukin-9 levels || id:ebi-a-GCST004450	Interleukin-9 levels	Interleukin-9 levels || ||	TRUE	igd								11	95311422	0.035	6.81303e-09	458620	ebi-a-GCST90018847	Graves' disease || id:ebi-a-GCST90018847	TRUE	reported	igd	2	TRUE	high	7.32729e-05	33.6067
	rs61226717	T	G	T	G	0.2365	0.0413	0.0676		FALSE	FALSE	FALSE	ebi-a-GCST004450	12	111315543	0.0487	3634	0.3925	Interleukin-9 levels || id:ebi-a-GCST004450	Interleukin-9 levels	Interleukin-9 levels || ||	TRUE	igd								12	111315543	0.0357	3.60496e-11	458620	ebi-a-GCST90018847	Graves' disease || id:ebi-a-GCST90018847	TRUE	reported	igd	2	TRUE	high	9.56822e-05	43.8858
	rs61850863	A	G	A	G	0.2027	-0.0139	0.2247		FALSE	FALSE	FALSE	ebi-a-GCST004450	10	64041772	0.0302	3634	0.6541	Interleukin-9 levels || id:ebi-a-GCST004450	Interleukin-9 levels	Interleukin-9 levels || ||	TRUE	igd								10	64041772	0.0339	2.18198e-09	458620	ebi-a-GCST90018847	Graves' disease || id:ebi-a-GCST90018847	TRUE	reported	igd	2	TRUE	high	7.79509e-05	35.7525
	rs6679677	A	C	A	C	0.3769	-0.0059	0.0915		FALSE	FALSE	FALSE	ebi-a-GCST004450	1	114303808	0.0333	3634	0.8525	Interleukin-9 levels || id:ebi-a-GCST004450	Interleukin-9 levels	Interleukin-9 levels || ||	TRUE	igd								1	114303808	0.0536	2.13599e-12	458620	ebi-a-GCST90018847	Graves' disease || id:ebi-a-GCST90018847	TRUE	reported	igd	2	TRUE	high	0.000107801	49.4448
	rs6780858	G	A	G	A	-0.1634	-0.0685	0.492		FALSE	FALSE	FALSE	ebi-a-GCST004450	3	188132110	0.0238	3634	0.00380496	Interleukin-9 levels || id:ebi-a-GCST004450	Interleukin-9 levels	Interleukin-9 levels || ||	TRUE	igd								3	188132110	0.0225	3.85035e-13	458620	ebi-a-GCST90018847	Graves' disease || id:ebi-a-GCST90018847	TRUE	reported	igd	2	TRUE	high	0.000114984	52.7396
	rs7741597	C	T	C	T	-0.2215	0.0628	0.1163		FALSE	FALSE	FALSE	ebi-a-GCST004450	6	29701661	0.0372	3634	0.0997792	Interleukin-9 levels || id:ebi-a-GCST004450	Interleukin-9 levels	Interleukin-9 levels || ||	TRUE	igd								6	29701661	0.029	2.27405e-14	458620	ebi-a-GCST90018847	Graves' disease || id:ebi-a-GCST90018847	TRUE	reported	igd	2	TRUE	high	0.000127187	58.3377
	rs7746061	A	G	A	G	-0.3836	-0.0766	0.0278		FALSE	FALSE	FALSE	ebi-a-GCST004450	6	31419216	0.0664	3634	0.2423	Interleukin-9 levels || id:ebi-a-GCST004450	Interleukin-9 levels	Interleukin-9 levels || ||	TRUE	igd								6	31419216	0.0516	1.02e-13	458620	ebi-a-GCST90018847	Graves' disease || id:ebi-a-GCST90018847	TRUE	reported	igd	2	TRUE	high	0.00012049	55.2657
	rs860262	A	C	A	C	-0.1373	-0.0079	0.5149		FALSE	FALSE	FALSE	ebi-a-GCST004450	7	28194397	0.0232	3634	0.7335	Interleukin-9 levels || id:ebi-a-GCST004450	Interleukin-9 levels	Interleukin-9 levels || ||	TRUE	igd								7	28194397	0.0245	2.10698e-08	458620	ebi-a-GCST90018847	Graves' disease || id:ebi-a-GCST90018847	TRUE	reported	igd	2	TRUE	high	6.84741e-05	31.4056
	rs9260041	T	C	T	C	-0.3419	-0.0387	0.2256		FALSE	FALSE	FALSE	ebi-a-GCST004450	6	29908440	0.0306	3634	0.2065	Interleukin-9 levels || id:ebi-a-GCST004450	Interleukin-9 levels	Interleukin-9 levels || ||	TRUE	igd	TRUE	rs9260041	rs9260059	T	C	A	G	6	29907608	0.0239	1.77215e-46	458620	ebi-a-GCST90018847	Graves' disease || id:ebi-a-GCST90018847	TRUE	reported	igd	2	TRUE	high	0.000446021	204.645
	rs9357156	C	A	C	A	0.4396	0.0098	0.1402		FALSE	FALSE	FALSE	ebi-a-GCST004450	6	33041073	0.04	3634	0.7858	Interleukin-9 levels || id:ebi-a-GCST004450	Interleukin-9 levels	Interleukin-9 levels || ||	TRUE	igd								6	33041073	0.0251	1.08993e-68	458620	ebi-a-GCST90018847	Graves' disease || id:ebi-a-GCST90018847	TRUE	reported	igd	2	TRUE	high	0.000668382	306.737
	SNP	effect_allele.exposure	other_allele.exposure	effect_allele.outcome	other_allele.outcome	beta.exposure	beta.outcome	eaf.exposure	eaf.outcome	remove	palindromic	ambiguous	id.outcome	chr	pos	se.outcome	samplesize.outcome	pval.outcome	outcome	originalname.outcome	outcome.deprecated	mr_keep.outcome	data_source.outcome	proxy.outcome	target_snp.outcome	proxy_snp.outcome	target_a1.outcome	target_a2.outcome	proxy_a1.outcome	proxy_a2.outcome	chr.exposure	pos.exposure	se.exposure	pval.exposure	samplesize.exposure	id.exposure	exposure	mr_keep.exposure	pval_origin.exposure	data_source.exposure	action	mr_keep	reliability.exposure	R2	F
IL-7	rs10821944	T	G	T	G	-0.1566	-0.0176	0.7127		FALSE	FALSE	FALSE	ebi-a-GCST004451	10	63785089	0.027	3409	0.5124	Interleukin-7 levels || id:ebi-a-GCST004451	Interleukin-7 levels	Interleukin-7 levels || ||	TRUE	igd								10	63785089	0.0232	1.42791e-11	458620	ebi-a-GCST90018847	Graves' disease || id:ebi-a-GCST90018847	TRUE	reported	igd	2	TRUE	high	9.93371e-05	45.5623
	rs11643872	T	G	T	G	-0.2374	0.0296	0.4046		FALSE	FALSE	FALSE	ebi-a-GCST004451	16	30969486	0.0249	3409	0.2249	Interleukin-7 levels || id:ebi-a-GCST004451	Interleukin-7 levels	Interleukin-7 levels || ||	TRUE	igd								16	30969486	0.0387	8.85401e-10	458620	ebi-a-GCST90018847	Graves' disease || id:ebi-a-GCST90018847	TRUE	reported	igd	2	TRUE	high	8.20448e-05	37.6303
	rs12612769	C	A	C	A	0.1449	-0.0236	0.1918		FALSE	FALSE	FALSE	ebi-a-GCST004451	2	191953998	0.0303	3409	0.438	Interleukin-7 levels || id:ebi-a-GCST004451	Interleukin-7 levels	Interleukin-7 levels || ||	TRUE	igd								2	191953998	0.0252	8.78193e-09	458620	ebi-a-GCST90018847	Graves' disease || id:ebi-a-GCST90018847	TRUE	reported	igd	2	TRUE	high	7.20861e-05	33.0624
	rs13136820	T	C	T	C	-0.1361	-0.0058	0.664		FALSE	FALSE	FALSE	ebi-a-GCST004451	4	40307564	0.028	3409	0.8328	Interleukin-7 levels || id:ebi-a-GCST004451	Interleukin-7 levels	Interleukin-7 levels || ||	TRUE	igd								4	40307564	0.0244	2.36701e-08	458620	ebi-a-GCST90018847	Graves' disease || id:ebi-a-GCST90018847	TRUE	reported	igd	2	TRUE	high	6.7835e-05	31.1125
	rs13210649	G	T	G	T	0.1354	-0.0085	0.4026		FALSE	FALSE	FALSE	ebi-a-GCST004451	6	167473193	0.0251	3409	0.7365	Interleukin-7 levels || id:ebi-a-GCST004451	Interleukin-7 levels	Interleukin-7 levels || ||	TRUE	igd								6	167473193	0.0219	6.87401e-10	458620	ebi-a-GCST90018847	Graves' disease || id:ebi-a-GCST90018847	TRUE	reported	igd	2	TRUE	high	8.33412e-05	38.225
	rs1569723	A	C	A	C	0.1641	0.0248	0.7425		FALSE	FALSE	FALSE	ebi-a-GCST004451	20	44742064	0.0274	3409	0.3646	Interleukin-7 levels || id:ebi-a-GCST004451	Interleukin-7 levels	Interleukin-7 levels || ||	TRUE	igd								20	44742064	0.0232	1.61585e-12	458620	ebi-a-GCST90018847	Graves' disease || id:ebi-a-GCST90018847	TRUE	reported	igd	2	TRUE	high	0.000109079	50.031
	rs17689159	C	T	C	T	0.1621	0.0113	0.341		FALSE	FALSE	FALSE	ebi-a-GCST004451	16	79742390	0.0258	3409	0.6645	Interleukin-7 levels || id:ebi-a-GCST004451	Interleukin-7 levels	Interleukin-7 levels || ||	TRUE	igd								16	79742390	0.024	1.55418e-11	458620	ebi-a-GCST90018847	Graves' disease || id:ebi-a-GCST90018847	TRUE	reported	igd	2	TRUE	high	9.94597e-05	45.6186
	rs1977710	G	A	G	A	0.1461	0.0208	0.498		FALSE	FALSE	FALSE	ebi-a-GCST004451	1	157693722	0.0245	3409	0.3963	Interleukin-7 levels || id:ebi-a-GCST004451	Interleukin-7 levels	Interleukin-7 levels || ||	TRUE	igd								1	157693722	0.0223	5.19398e-11	458620	ebi-a-GCST90018847	Graves' disease || id:ebi-a-GCST90018847	TRUE	reported	igd	2	TRUE	high	9.3583e-05	42.9229
	rs231779	T	C	T	C	0.2352	-0.0039	0.3529		FALSE	FALSE	FALSE	ebi-a-GCST004451	2	204734487	0.024	3409	0.8637	Interleukin-7 levels || id:ebi-a-GCST004451	Interleukin-7 levels	Interleukin-7 levels || ||	TRUE	igd								2	204734487	0.0222	3.61077e-26	458620	ebi-a-GCST90018847	Graves' disease || id:ebi-a-GCST90018847	TRUE	reported	igd	2	TRUE	high	0.000244686	112.245
	rs2466028	C	T	C	T	-0.145	0.0557	0.3439		FALSE	FALSE	FALSE	ebi-a-GCST004451	8	128200556	0.0258	3409	0.0319897	Interleukin-7 levels || id:ebi-a-GCST004451	Interleukin-7 levels	Interleukin-7 levels || ||	TRUE	igd								8	128200556	0.0235	6.27899e-10	458620	ebi-a-GCST90018847	Graves' disease || id:ebi-a-GCST90018847	TRUE	reported	igd	2	TRUE	high	8.30063e-05	38.0714
	rs28414437	C	A	C	A	0.2871	0.0534	0.341		FALSE	FALSE	FALSE	ebi-a-GCST004451	14	81457257	0.0272	3409	0.0497703	Interleukin-7 levels || id:ebi-a-GCST004451	Interleukin-7 levels	Interleukin-7 levels || ||	TRUE	igd								14	81457257	0.0228	1.98381e-36	458620	ebi-a-GCST90018847	Graves' disease || id:ebi-a-GCST90018847	TRUE	reported	igd	2	TRUE	high	0.000345616	158.56
	rs34544259	G	A	G	A	0.1406	0.0004	0.4165		FALSE	FALSE	FALSE	ebi-a-GCST004451	21	43834854	0.0252	3409	0.9764	Interleukin-7 levels || id:ebi-a-GCST004451	Interleukin-7 levels	Interleukin-7 levels || ||	TRUE	igd								21	43834854	0.0228	6.74901e-10	458620	ebi-a-GCST90018847	Graves' disease || id:ebi-a-GCST90018847	TRUE	reported	igd	2	TRUE	high	8.2911e-05	38.0276
	rs4409785	C	T	C	T	0.2029	0.0584	0.1899		FALSE	FALSE	FALSE	ebi-a-GCST004451	11	95311422	0.0317	3409	0.0653206	Interleukin-7 levels || id:ebi-a-GCST004451	Interleukin-7 levels	Interleukin-7 levels || ||	TRUE	igd								11	95311422	0.035	6.81303e-09	458620	ebi-a-GCST90018847	Graves' disease || id:ebi-a-GCST90018847	TRUE	reported	igd	2	TRUE	high	7.32729e-05	33.6067
	rs61226717	T	G	T	G	0.2365	0.0204	0.0676		FALSE	FALSE	FALSE	ebi-a-GCST004451	12	111315543	0.0497	3409	0.684301	Interleukin-7 levels || id:ebi-a-GCST004451	Interleukin-7 levels	Interleukin-7 levels || ||	TRUE	igd								12	111315543	0.0357	3.60496e-11	458620	ebi-a-GCST90018847	Graves' disease || id:ebi-a-GCST90018847	TRUE	reported	igd	2	TRUE	high	9.56822e-05	43.8858
	rs61850863	A	G	A	G	0.2027	-0.021	0.2247		FALSE	FALSE	FALSE	ebi-a-GCST004451	10	64041772	0.0311	3409	0.5042	Interleukin-7 levels || id:ebi-a-GCST004451	Interleukin-7 levels	Interleukin-7 levels || ||	TRUE	igd								10	64041772	0.0339	2.18198e-09	458620	ebi-a-GCST90018847	Graves' disease || id:ebi-a-GCST90018847	TRUE	reported	igd	2	TRUE	high	7.79509e-05	35.7525
	rs6679677	A	C	A	C	0.3769	0.0706	0.0915		FALSE	FALSE	FALSE	ebi-a-GCST004451	1	114303808	0.0344	3409	0.0409704	Interleukin-7 levels || id:ebi-a-GCST004451	Interleukin-7 levels	Interleukin-7 levels || ||	TRUE	igd								1	114303808	0.0536	2.13599e-12	458620	ebi-a-GCST90018847	Graves' disease || id:ebi-a-GCST90018847	TRUE	reported	igd	2	TRUE	high	0.000107801	49.4448
	rs6780858	G	A	G	A	-0.1634	-0.0358	0.492		FALSE	FALSE	FALSE	ebi-a-GCST004451	3	188132110	0.0244	3409	0.1418	Interleukin-7 levels || id:ebi-a-GCST004451	Interleukin-7 levels	Interleukin-7 levels || ||	TRUE	igd								3	188132110	0.0225	3.85035e-13	458620	ebi-a-GCST90018847	Graves' disease || id:ebi-a-GCST90018847	TRUE	reported	igd	2	TRUE	high	0.000114984	52.7396
	rs7741597	C	T	C	T	-0.2215	0.05	0.1163		FALSE	FALSE	FALSE	ebi-a-GCST004451	6	29701661	0.0383	3409	0.1921	Interleukin-7 levels || id:ebi-a-GCST004451	Interleukin-7 levels	Interleukin-7 levels || ||	TRUE	igd								6	29701661	0.029	2.27405e-14	458620	ebi-a-GCST90018847	Graves' disease || id:ebi-a-GCST90018847	TRUE	reported	igd	2	TRUE	high	0.000127187	58.3377
	rs7746061	A	G	A	G	-0.3836	-0.0119	0.0278		FALSE	FALSE	FALSE	ebi-a-GCST004451	6	31419216	0.0683	3409	0.8509	Interleukin-7 levels || id:ebi-a-GCST004451	Interleukin-7 levels	Interleukin-7 levels || ||	TRUE	igd								6	31419216	0.0516	1.02e-13	458620	ebi-a-GCST90018847	Graves' disease || id:ebi-a-GCST90018847	TRUE	reported	igd	2	TRUE	high	0.00012049	55.2657
	rs860262	A	C	A	C	-0.1373	-0.0051	0.5149		FALSE	FALSE	FALSE	ebi-a-GCST004451	7	28194397	0.0239	3409	0.8304	Interleukin-7 levels || id:ebi-a-GCST004451	Interleukin-7 levels	Interleukin-7 levels || ||	TRUE	igd								7	28194397	0.0245	2.10698e-08	458620	ebi-a-GCST90018847	Graves' disease || id:ebi-a-GCST90018847	TRUE	reported	igd	2	TRUE	high	6.84741e-05	31.4056
	rs9260041	T	C	T	C	-0.3419	-0.0057	0.2256		FALSE	FALSE	FALSE	ebi-a-GCST004451	6	29908440	0.0318	3409	0.864	Interleukin-7 levels || id:ebi-a-GCST004451	Interleukin-7 levels	Interleukin-7 levels || ||	TRUE	igd	TRUE	rs9260041	rs9260059	T	C	A	G	6	29907608	0.0239	1.77215e-46	458620	ebi-a-GCST90018847	Graves' disease || id:ebi-a-GCST90018847	TRUE	reported	igd	2	TRUE	high	0.000446021	204.645
	rs9357156	C	A	C	A	0.4396	-0.0068	0.1402		FALSE	FALSE	FALSE	ebi-a-GCST004451	6	33041073	0.0411	3409	0.8526	Interleukin-7 levels || id:ebi-a-GCST004451	Interleukin-7 levels	Interleukin-7 levels || ||	TRUE	igd								6	33041073	0.0251	1.08993e-68	458620	ebi-a-GCST90018847	Graves' disease || id:ebi-a-GCST90018847	TRUE	reported	igd	2	TRUE	high	0.000668382	306.737
	SNP	effect_allele.exposure	other_allele.exposure	effect_allele.outcome	other_allele.outcome	beta.exposure	beta.outcome	eaf.exposure	eaf.outcome	remove	palindromic	ambiguous	id.outcome	chr	pos	se.outcome	samplesize.outcome	pval.outcome	outcome	originalname.outcome	outcome.deprecated	mr_keep.outcome	data_source.outcome	proxy.outcome	target_snp.outcome	proxy_snp.outcome	target_a1.outcome	target_a2.outcome	proxy_a1.outcome	proxy_a2.outcome	chr.exposure	pos.exposure	se.exposure	pval.exposure	samplesize.exposure	id.exposure	exposure	mr_keep.exposure	pval_origin.exposure	data_source.exposure	action	mr_keep	reliability.exposure	R2	F
IL-5	rs10821944	T	G	T	G	-0.1566	0.0045	0.7127		FALSE	FALSE	FALSE	ebi-a-GCST004452	10	63785089	0.0272	3364	0.8749	Interleukin-5 levels || id:ebi-a-GCST004452	Interleukin-5 levels	Interleukin-5 levels || ||	TRUE	igd								10	63785089	0.0232	1.42791e-11	458620	ebi-a-GCST90018847	Graves' disease || id:ebi-a-GCST90018847	TRUE	reported	igd	2	TRUE	high	9.93371e-05	45.5623
	rs11643872	T	G	T	G	-0.2374	0.004	0.4046		FALSE	FALSE	FALSE	ebi-a-GCST004452	16	30969486	0.025	3364	0.848	Interleukin-5 levels || id:ebi-a-GCST004452	Interleukin-5 levels	Interleukin-5 levels || ||	TRUE	igd								16	30969486	0.0387	8.85401e-10	458620	ebi-a-GCST90018847	Graves' disease || id:ebi-a-GCST90018847	TRUE	reported	igd	2	TRUE	high	8.20448e-05	37.6303
	rs12612769	C	A	C	A	0.1449	0.0209	0.1918		FALSE	FALSE	FALSE	ebi-a-GCST004452	2	191953998	0.0307	3364	0.4919	Interleukin-5 levels || id:ebi-a-GCST004452	Interleukin-5 levels	Interleukin-5 levels || ||	TRUE	igd								2	191953998	0.0252	8.78193e-09	458620	ebi-a-GCST90018847	Graves' disease || id:ebi-a-GCST90018847	TRUE	reported	igd	2	TRUE	high	7.20861e-05	33.0624
	rs13136820	T	C	T	C	-0.1361	0.0269	0.664		FALSE	FALSE	FALSE	ebi-a-GCST004452	4	40307564	0.0283	3364	0.35	Interleukin-5 levels || id:ebi-a-GCST004452	Interleukin-5 levels	Interleukin-5 levels || ||	TRUE	igd								4	40307564	0.0244	2.36701e-08	458620	ebi-a-GCST90018847	Graves' disease || id:ebi-a-GCST90018847	TRUE	reported	igd	2	TRUE	high	6.7835e-05	31.1125
	rs13210649	G	T	G	T	0.1354	0.0021	0.4026		FALSE	FALSE	FALSE	ebi-a-GCST004452	6	167473193	0.0252	3364	0.9263	Interleukin-5 levels || id:ebi-a-GCST004452	Interleukin-5 levels	Interleukin-5 levels || ||	TRUE	igd								6	167473193	0.0219	6.87401e-10	458620	ebi-a-GCST90018847	Graves' disease || id:ebi-a-GCST90018847	TRUE	reported	igd	2	TRUE	high	8.33412e-05	38.225
	rs1569723	A	C	A	C	0.1641	0.0241	0.7425		FALSE	FALSE	FALSE	ebi-a-GCST004452	20	44742064	0.0276	3364	0.3834	Interleukin-5 levels || id:ebi-a-GCST004452	Interleukin-5 levels	Interleukin-5 levels || ||	TRUE	igd								20	44742064	0.0232	1.61585e-12	458620	ebi-a-GCST90018847	Graves' disease || id:ebi-a-GCST90018847	TRUE	reported	igd	2	TRUE	high	0.000109079	50.031
	rs17689159	C	T	C	T	0.1621	0.0474	0.341		FALSE	FALSE	FALSE	ebi-a-GCST004452	16	79742390	0.026	3364	0.0679297	Interleukin-5 levels || id:ebi-a-GCST004452	Interleukin-5 levels	Interleukin-5 levels || ||	TRUE	igd								16	79742390	0.024	1.55418e-11	458620	ebi-a-GCST90018847	Graves' disease || id:ebi-a-GCST90018847	TRUE	reported	igd	2	TRUE	high	9.94597e-05	45.6186
	rs1977710	G	A	G	A	0.1461	-0.003	0.498		FALSE	FALSE	FALSE	ebi-a-GCST004452	1	157693722	0.0247	3364	0.905	Interleukin-5 levels || id:ebi-a-GCST004452	Interleukin-5 levels	Interleukin-5 levels || ||	TRUE	igd								1	157693722	0.0223	5.19398e-11	458620	ebi-a-GCST90018847	Graves' disease || id:ebi-a-GCST90018847	TRUE	reported	igd	2	TRUE	high	9.3583e-05	42.9229
	rs231779	T	C	T	C	0.2352	0.0004	0.3529		FALSE	FALSE	FALSE	ebi-a-GCST004452	2	204734487	0.0243	3364	0.985	Interleukin-5 levels || id:ebi-a-GCST004452	Interleukin-5 levels	Interleukin-5 levels || ||	TRUE	igd								2	204734487	0.0222	3.61077e-26	458620	ebi-a-GCST90018847	Graves' disease || id:ebi-a-GCST90018847	TRUE	reported	igd	2	TRUE	high	0.000244686	112.245
	rs2466028	C	T	C	T	-0.145	0.0507	0.3439		FALSE	FALSE	FALSE	ebi-a-GCST004452	8	128200556	0.026	3364	0.0498701	Interleukin-5 levels || id:ebi-a-GCST004452	Interleukin-5 levels	Interleukin-5 levels || ||	TRUE	igd								8	128200556	0.0235	6.27899e-10	458620	ebi-a-GCST90018847	Graves' disease || id:ebi-a-GCST90018847	TRUE	reported	igd	2	TRUE	high	8.30063e-05	38.0714
	rs28414437	C	A	C	A	0.2871	0.012	0.341		FALSE	FALSE	FALSE	ebi-a-GCST004452	14	81457257	0.0275	3364	0.6659	Interleukin-5 levels || id:ebi-a-GCST004452	Interleukin-5 levels	Interleukin-5 levels || ||	TRUE	igd								14	81457257	0.0228	1.98381e-36	458620	ebi-a-GCST90018847	Graves' disease || id:ebi-a-GCST90018847	TRUE	reported	igd	2	TRUE	high	0.000345616	158.56
	rs34544259	G	A	G	A	0.1406	0.0118	0.4165		FALSE	FALSE	FALSE	ebi-a-GCST004452	21	43834854	0.0254	3364	0.643	Interleukin-5 levels || id:ebi-a-GCST004452	Interleukin-5 levels	Interleukin-5 levels || ||	TRUE	igd								21	43834854	0.0228	6.74901e-10	458620	ebi-a-GCST90018847	Graves' disease || id:ebi-a-GCST90018847	TRUE	reported	igd	2	TRUE	high	8.2911e-05	38.0276
	rs4409785	C	T	C	T	0.2029	0.0027	0.1899		FALSE	FALSE	FALSE	ebi-a-GCST004452	11	95311422	0.0317	3364	0.9342	Interleukin-5 levels || id:ebi-a-GCST004452	Interleukin-5 levels	Interleukin-5 levels || ||	TRUE	igd								11	95311422	0.035	6.81303e-09	458620	ebi-a-GCST90018847	Graves' disease || id:ebi-a-GCST90018847	TRUE	reported	igd	2	TRUE	high	7.32729e-05	33.6067
	rs61226717	T	G	T	G	0.2365	-0.0157	0.0676		FALSE	FALSE	FALSE	ebi-a-GCST004452	12	111315543	0.0496	3364	0.752501	Interleukin-5 levels || id:ebi-a-GCST004452	Interleukin-5 levels	Interleukin-5 levels || ||	TRUE	igd								12	111315543	0.0357	3.60496e-11	458620	ebi-a-GCST90018847	Graves' disease || id:ebi-a-GCST90018847	TRUE	reported	igd	2	TRUE	high	9.56822e-05	43.8858
	rs61850863	A	G	A	G	0.2027	0.0333	0.2247		FALSE	FALSE	FALSE	ebi-a-GCST004452	10	64041772	0.0314	3364	0.2799	Interleukin-5 levels || id:ebi-a-GCST004452	Interleukin-5 levels	Interleukin-5 levels || ||	TRUE	igd								10	64041772	0.0339	2.18198e-09	458620	ebi-a-GCST90018847	Graves' disease || id:ebi-a-GCST90018847	TRUE	reported	igd	2	TRUE	high	7.79509e-05	35.7525
	rs6679677	A	C	A	C	0.3769	0.0637	0.0915		FALSE	FALSE	FALSE	ebi-a-GCST004452	1	114303808	0.0345	3364	0.0663896	Interleukin-5 levels || id:ebi-a-GCST004452	Interleukin-5 levels	Interleukin-5 levels || ||	TRUE	igd								1	114303808	0.0536	2.13599e-12	458620	ebi-a-GCST90018847	Graves' disease || id:ebi-a-GCST90018847	TRUE	reported	igd	2	TRUE	high	0.000107801	49.4448
	rs6780858	G	A	G	A	-0.1634	-0.0355	0.492		FALSE	FALSE	FALSE	ebi-a-GCST004452	3	188132110	0.0247	3364	0.1505	Interleukin-5 levels || id:ebi-a-GCST004452	Interleukin-5 levels	Interleukin-5 levels || ||	TRUE	igd								3	188132110	0.0225	3.85035e-13	458620	ebi-a-GCST90018847	Graves' disease || id:ebi-a-GCST90018847	TRUE	reported	igd	2	TRUE	high	0.000114984	52.7396
	rs7741597	C	T	C	T	-0.2215	-0.0173	0.1163		FALSE	FALSE	FALSE	ebi-a-GCST004452	6	29701661	0.0386	3364	0.6642	Interleukin-5 levels || id:ebi-a-GCST004452	Interleukin-5 levels	Interleukin-5 levels || ||	TRUE	igd								6	29701661	0.029	2.27405e-14	458620	ebi-a-GCST90018847	Graves' disease || id:ebi-a-GCST90018847	TRUE	reported	igd	2	TRUE	high	0.000127187	58.3377
	rs7746061	A	G	A	G	-0.3836	-0.0158	0.0278		FALSE	FALSE	FALSE	ebi-a-GCST004452	6	31419216	0.069	3364	0.8268	Interleukin-5 levels || id:ebi-a-GCST004452	Interleukin-5 levels	Interleukin-5 levels || ||	TRUE	igd								6	31419216	0.0516	1.02e-13	458620	ebi-a-GCST90018847	Graves' disease || id:ebi-a-GCST90018847	TRUE	reported	igd	2	TRUE	high	0.00012049	55.2657
	rs860262	A	C	A	C	-0.1373	-0.0036	0.5149		FALSE	FALSE	FALSE	ebi-a-GCST004452	7	28194397	0.024	3364	0.881	Interleukin-5 levels || id:ebi-a-GCST004452	Interleukin-5 levels	Interleukin-5 levels || ||	TRUE	igd								7	28194397	0.0245	2.10698e-08	458620	ebi-a-GCST90018847	Graves' disease || id:ebi-a-GCST90018847	TRUE	reported	igd	2	TRUE	high	6.84741e-05	31.4056
	rs9260041	T	C	T	C	-0.3419	-0.0161	0.2256		FALSE	FALSE	FALSE	ebi-a-GCST004452	6	29908440	0.0321	3364	0.6072	Interleukin-5 levels || id:ebi-a-GCST004452	Interleukin-5 levels	Interleukin-5 levels || ||	TRUE	igd	TRUE	rs9260041	rs9260059	T	C	A	G	6	29907608	0.0239	1.77215e-46	458620	ebi-a-GCST90018847	Graves' disease || id:ebi-a-GCST90018847	TRUE	reported	igd	2	TRUE	high	0.000446021	204.645
	rs9357156	C	A	C	A	0.4396	0.0334	0.1402		FALSE	FALSE	FALSE	ebi-a-GCST004452	6	33041073	0.0413	3364	0.4607	Interleukin-5 levels || id:ebi-a-GCST004452	Interleukin-5 levels	Interleukin-5 levels || ||	TRUE	igd								6	33041073	0.0251	1.08993e-68	458620	ebi-a-GCST90018847	Graves' disease || id:ebi-a-GCST90018847	TRUE	reported	igd	2	TRUE	high	0.000668382	306.737
	SNP	effect_allele.exposure	other_allele.exposure	effect_allele.outcome	other_allele.outcome	beta.exposure	beta.outcome	eaf.exposure	eaf.outcome	remove	palindromic	ambiguous	id.outcome	chr	pos	se.outcome	samplesize.outcome	pval.outcome	outcome	originalname.outcome	outcome.deprecated	mr_keep.outcome	data_source.outcome	proxy.outcome	target_snp.outcome	proxy_snp.outcome	target_a1.outcome	target_a2.outcome	proxy_a1.outcome	proxy_a2.outcome	chr.exposure	pos.exposure	se.exposure	pval.exposure	samplesize.exposure	id.exposure	exposure	mr_keep.exposure	pval_origin.exposure	data_source.exposure	action	mr_keep	reliability.exposure	R2	F
IL-4	rs10821944	T	G	T	G	-0.1566	-0.0423	0.7127		FALSE	FALSE	FALSE	ebi-a-GCST004453	10	63785089	0.0178	8124	0.0174401	Interleukin-4 levels || id:ebi-a-GCST004453	Interleukin-4 levels	Interleukin-4 levels || ||	TRUE	igd								10	63785089	0.0232	1.42791e-11	458620	ebi-a-GCST90018847	Graves' disease || id:ebi-a-GCST90018847	TRUE	reported	igd	2	TRUE	high	9.93371e-05	45.5623
	rs11643872	T	G	T	G	-0.2374	-0.0052	0.4046		FALSE	FALSE	FALSE	ebi-a-GCST004453	16	30969486	0.016	8124	0.758799	Interleukin-4 levels || id:ebi-a-GCST004453	Interleukin-4 levels	Interleukin-4 levels || ||	TRUE	igd								16	30969486	0.0387	8.85401e-10	458620	ebi-a-GCST90018847	Graves' disease || id:ebi-a-GCST90018847	TRUE	reported	igd	2	TRUE	high	8.20448e-05	37.6303
	rs12612769	C	A	C	A	0.1449	0.0144	0.1918		FALSE	FALSE	FALSE	ebi-a-GCST004453	2	191953998	0.0198	8124	0.4682	Interleukin-4 levels || id:ebi-a-GCST004453	Interleukin-4 levels	Interleukin-4 levels || ||	TRUE	igd								2	191953998	0.0252	8.78193e-09	458620	ebi-a-GCST90018847	Graves' disease || id:ebi-a-GCST90018847	TRUE	reported	igd	2	TRUE	high	7.20861e-05	33.0624
	rs13136820	T	C	T	C	-0.1361	-0.0091	0.664		FALSE	FALSE	FALSE	ebi-a-GCST004453	4	40307564	0.0183	8124	0.6152	Interleukin-4 levels || id:ebi-a-GCST004453	Interleukin-4 levels	Interleukin-4 levels || ||	TRUE	igd								4	40307564	0.0244	2.36701e-08	458620	ebi-a-GCST90018847	Graves' disease || id:ebi-a-GCST90018847	TRUE	reported	igd	2	TRUE	high	6.7835e-05	31.1125
	rs13210649	G	T	G	T	0.1354	0.0132	0.4026		FALSE	FALSE	FALSE	ebi-a-GCST004453	6	167473193	0.0162	8124	0.4105	Interleukin-4 levels || id:ebi-a-GCST004453	Interleukin-4 levels	Interleukin-4 levels || ||	TRUE	igd								6	167473193	0.0219	6.87401e-10	458620	ebi-a-GCST90018847	Graves' disease || id:ebi-a-GCST90018847	TRUE	reported	igd	2	TRUE	high	8.33412e-05	38.225
	rs1569723	A	C	A	C	0.1641	0.0113	0.7425		FALSE	FALSE	FALSE	ebi-a-GCST004453	20	44742064	0.0179	8124	0.5232	Interleukin-4 levels || id:ebi-a-GCST004453	Interleukin-4 levels	Interleukin-4 levels || ||	TRUE	igd								20	44742064	0.0232	1.61585e-12	458620	ebi-a-GCST90018847	Graves' disease || id:ebi-a-GCST90018847	TRUE	reported	igd	2	TRUE	high	0.000109079	50.031
	rs17689159	C	T	C	T	0.1621	-0.0043	0.341		FALSE	FALSE	FALSE	ebi-a-GCST004453	16	79742390	0.017	8124	0.7996	Interleukin-4 levels || id:ebi-a-GCST004453	Interleukin-4 levels	Interleukin-4 levels || ||	TRUE	igd								16	79742390	0.024	1.55418e-11	458620	ebi-a-GCST90018847	Graves' disease || id:ebi-a-GCST90018847	TRUE	reported	igd	2	TRUE	high	9.94597e-05	45.6186
	rs1977710	G	A	G	A	0.1461	0.0303	0.498		FALSE	FALSE	FALSE	ebi-a-GCST004453	1	157693722	0.016	8124	0.0575798	Interleukin-4 levels || id:ebi-a-GCST004453	Interleukin-4 levels	Interleukin-4 levels || ||	TRUE	igd								1	157693722	0.0223	5.19398e-11	458620	ebi-a-GCST90018847	Graves' disease || id:ebi-a-GCST90018847	TRUE	reported	igd	2	TRUE	high	9.3583e-05	42.9229
	rs231779	T	C	T	C	0.2352	0.0271	0.3529		FALSE	FALSE	FALSE	ebi-a-GCST004453	2	204734487	0.0159	8124	0.0887197	Interleukin-4 levels || id:ebi-a-GCST004453	Interleukin-4 levels	Interleukin-4 levels || ||	TRUE	igd								2	204734487	0.0222	3.61077e-26	458620	ebi-a-GCST90018847	Graves' disease || id:ebi-a-GCST90018847	TRUE	reported	igd	2	TRUE	high	0.000244686	112.245
	rs2466028	C	T	C	T	-0.145	0.0162	0.3439		FALSE	FALSE	FALSE	ebi-a-GCST004453	8	128200556	0.017	8124	0.3465	Interleukin-4 levels || id:ebi-a-GCST004453	Interleukin-4 levels	Interleukin-4 levels || ||	TRUE	igd								8	128200556	0.0235	6.27899e-10	458620	ebi-a-GCST90018847	Graves' disease || id:ebi-a-GCST90018847	TRUE	reported	igd	2	TRUE	high	8.30063e-05	38.0714
	rs28414437	C	A	C	A	0.2871	0.0085	0.341		FALSE	FALSE	FALSE	ebi-a-GCST004453	14	81457257	0.0177	8124	0.6338	Interleukin-4 levels || id:ebi-a-GCST004453	Interleukin-4 levels	Interleukin-4 levels || ||	TRUE	igd								14	81457257	0.0228	1.98381e-36	458620	ebi-a-GCST90018847	Graves' disease || id:ebi-a-GCST90018847	TRUE	reported	igd	2	TRUE	high	0.000345616	158.56
	rs34544259	G	A	G	A	0.1406	-0.0075	0.4165		FALSE	FALSE	FALSE	ebi-a-GCST004453	21	43834854	0.0164	8124	0.644899	Interleukin-4 levels || id:ebi-a-GCST004453	Interleukin-4 levels	Interleukin-4 levels || ||	TRUE	igd								21	43834854	0.0228	6.74901e-10	458620	ebi-a-GCST90018847	Graves' disease || id:ebi-a-GCST90018847	TRUE	reported	igd	2	TRUE	high	8.2911e-05	38.0276
	rs4409785	C	T	C	T	0.2029	0.0177	0.1899		FALSE	FALSE	FALSE	ebi-a-GCST004453	11	95311422	0.0208	8124	0.4017	Interleukin-4 levels || id:ebi-a-GCST004453	Interleukin-4 levels	Interleukin-4 levels || ||	TRUE	igd								11	95311422	0.035	6.81303e-09	458620	ebi-a-GCST90018847	Graves' disease || id:ebi-a-GCST90018847	TRUE	reported	igd	2	TRUE	high	7.32729e-05	33.6067
	rs61226717	T	G	T	G	0.2365	0.0073	0.0676		FALSE	FALSE	FALSE	ebi-a-GCST004453	12	111315543	0.0322	8124	0.821	Interleukin-4 levels || id:ebi-a-GCST004453	Interleukin-4 levels	Interleukin-4 levels || ||	TRUE	igd								12	111315543	0.0357	3.60496e-11	458620	ebi-a-GCST90018847	Graves' disease || id:ebi-a-GCST90018847	TRUE	reported	igd	2	TRUE	high	9.56822e-05	43.8858
	rs61850863	A	G	A	G	0.2027	-0.0131	0.2247		FALSE	FALSE	FALSE	ebi-a-GCST004453	10	64041772	0.0204	8124	0.5233	Interleukin-4 levels || id:ebi-a-GCST004453	Interleukin-4 levels	Interleukin-4 levels || ||	TRUE	igd								10	64041772	0.0339	2.18198e-09	458620	ebi-a-GCST90018847	Graves' disease || id:ebi-a-GCST90018847	TRUE	reported	igd	2	TRUE	high	7.79509e-05	35.7525
	rs6679677	A	C	A	C	0.3769	0.0166	0.0915		FALSE	FALSE	FALSE	ebi-a-GCST004453	1	114303808	0.0222	8124	0.4607	Interleukin-4 levels || id:ebi-a-GCST004453	Interleukin-4 levels	Interleukin-4 levels || ||	TRUE	igd								1	114303808	0.0536	2.13599e-12	458620	ebi-a-GCST90018847	Graves' disease || id:ebi-a-GCST90018847	TRUE	reported	igd	2	TRUE	high	0.000107801	49.4448
	rs6780858	G	A	G	A	-0.1634	-0.0187	0.492		FALSE	FALSE	FALSE	ebi-a-GCST004453	3	188132110	0.0159	8124	0.2442	Interleukin-4 levels || id:ebi-a-GCST004453	Interleukin-4 levels	Interleukin-4 levels || ||	TRUE	igd								3	188132110	0.0225	3.85035e-13	458620	ebi-a-GCST90018847	Graves' disease || id:ebi-a-GCST90018847	TRUE	reported	igd	2	TRUE	high	0.000114984	52.7396
	rs7741597	C	T	C	T	-0.2215	0.0287	0.1163		FALSE	FALSE	FALSE	ebi-a-GCST004453	6	29701661	0.0247	8124	0.2679	Interleukin-4 levels || id:ebi-a-GCST004453	Interleukin-4 levels	Interleukin-4 levels || ||	TRUE	igd								6	29701661	0.029	2.27405e-14	458620	ebi-a-GCST90018847	Graves' disease || id:ebi-a-GCST90018847	TRUE	reported	igd	2	TRUE	high	0.000127187	58.3377
	rs7746061	A	G	A	G	-0.3836	-0.0291	0.0278		FALSE	FALSE	FALSE	ebi-a-GCST004453	6	31419216	0.0441	8124	0.4963	Interleukin-4 levels || id:ebi-a-GCST004453	Interleukin-4 levels	Interleukin-4 levels || ||	TRUE	igd								6	31419216	0.0516	1.02e-13	458620	ebi-a-GCST90018847	Graves' disease || id:ebi-a-GCST90018847	TRUE	reported	igd	2	TRUE	high	0.00012049	55.2657
	rs860262	A	C	A	C	-0.1373	-0.0009	0.5149		FALSE	FALSE	FALSE	ebi-a-GCST004453	7	28198677	0.0158	8124	0.9726	Interleukin-4 levels || id:ebi-a-GCST004453	Interleukin-4 levels	Interleukin-4 levels || ||	TRUE	igd	TRUE	rs860262	rs1708302	C	A	C	T	7	28194397	0.0245	2.10698e-08	458620	ebi-a-GCST90018847	Graves' disease || id:ebi-a-GCST90018847	TRUE	reported	igd	2	TRUE	high	6.84741e-05	31.4056
	rs9260041	T	C	T	C	-0.3419	-0.0279	0.2256		FALSE	FALSE	FALSE	ebi-a-GCST004453	6	29908440	0.0206	8124	0.1763	Interleukin-4 levels || id:ebi-a-GCST004453	Interleukin-4 levels	Interleukin-4 levels || ||	TRUE	igd	TRUE	rs9260041	rs9260059	T	C	A	G	6	29907608	0.0239	1.77215e-46	458620	ebi-a-GCST90018847	Graves' disease || id:ebi-a-GCST90018847	TRUE	reported	igd	2	TRUE	high	0.000446021	204.645
	rs9357156	C	A	C	A	0.4396	0.0349	0.1402		FALSE	FALSE	FALSE	ebi-a-GCST004453	6	33041073	0.0273	8124	0.1956	Interleukin-4 levels || id:ebi-a-GCST004453	Interleukin-4 levels	Interleukin-4 levels || ||	TRUE	igd								6	33041073	0.0251	1.08993e-68	458620	ebi-a-GCST90018847	Graves' disease || id:ebi-a-GCST90018847	TRUE	reported	igd	2	TRUE	high	0.000668382	306.737
	SNP	effect_allele.exposure	other_allele.exposure	effect_allele.outcome	other_allele.outcome	beta.exposure	beta.outcome	eaf.exposure	eaf.outcome	remove	palindromic	ambiguous	id.outcome	chr	pos	se.outcome	samplesize.outcome	pval.outcome	outcome	originalname.outcome	outcome.deprecated	mr_keep.outcome	data_source.outcome	proxy.outcome	target_snp.outcome	proxy_snp.outcome	target_a1.outcome	target_a2.outcome	proxy_a1.outcome	proxy_a2.outcome	chr.exposure	pos.exposure	se.exposure	pval.exposure	samplesize.exposure	id.exposure	exposure	mr_keep.exposure	pval_origin.exposure	data_source.exposure	action	mr_keep	reliability.exposure	R2	F
IL2ra	rs10821944	T	G	T	G	-0.1566	0.012	0.7127		FALSE	FALSE	FALSE	ebi-a-GCST004454	10	63785089	0.0259	3677	0.6546	Interleukin-2 receptor antagonist levels || id:ebi-a-GCST004454	Interleukin-2 receptor antagonist levels	Interleukin-2 receptor antagonist levels || ||	TRUE	igd								10	63785089	0.0232	1.42791e-11	458620	ebi-a-GCST90018847	Graves' disease || id:ebi-a-GCST90018847	TRUE	reported	igd	2	TRUE	high	9.93371e-05	45.5623
	rs11643872	T	G	T	G	-0.2374	-0.0053	0.4046		FALSE	FALSE	FALSE	ebi-a-GCST004454	16	30969486	0.024	3677	0.8223	Interleukin-2 receptor antagonist levels || id:ebi-a-GCST004454	Interleukin-2 receptor antagonist levels	Interleukin-2 receptor antagonist levels || ||	TRUE	igd								16	30969486	0.0387	8.85401e-10	458620	ebi-a-GCST90018847	Graves' disease || id:ebi-a-GCST90018847	TRUE	reported	igd	2	TRUE	high	8.20448e-05	37.6303
	rs12612769	C	A	C	A	0.1449	0.0449	0.1918		FALSE	FALSE	FALSE	ebi-a-GCST004454	2	191953998	0.0292	3677	0.1245	Interleukin-2 receptor antagonist levels || id:ebi-a-GCST004454	Interleukin-2 receptor antagonist levels	Interleukin-2 receptor antagonist levels || ||	TRUE	igd								2	191953998	0.0252	8.78193e-09	458620	ebi-a-GCST90018847	Graves' disease || id:ebi-a-GCST90018847	TRUE	reported	igd	2	TRUE	high	7.20861e-05	33.0624
	rs13136820	T	C	T	C	-0.1361	0.0566	0.664		FALSE	FALSE	FALSE	ebi-a-GCST004454	4	40307564	0.027	3677	0.0355803	Interleukin-2 receptor antagonist levels || id:ebi-a-GCST004454	Interleukin-2 receptor antagonist levels	Interleukin-2 receptor antagonist levels || ||	TRUE	igd								4	40307564	0.0244	2.36701e-08	458620	ebi-a-GCST90018847	Graves' disease || id:ebi-a-GCST90018847	TRUE	reported	igd	2	TRUE	high	6.7835e-05	31.1125
	rs13210649	G	T	G	T	0.1354	0.016	0.4026		FALSE	FALSE	FALSE	ebi-a-GCST004454	6	167473193	0.0242	3677	0.5015	Interleukin-2 receptor antagonist levels || id:ebi-a-GCST004454	Interleukin-2 receptor antagonist levels	Interleukin-2 receptor antagonist levels || ||	TRUE	igd								6	167473193	0.0219	6.87401e-10	458620	ebi-a-GCST90018847	Graves' disease || id:ebi-a-GCST90018847	TRUE	reported	igd	2	TRUE	high	8.33412e-05	38.225
	rs1569723	A	C	A	C	0.1641	0.0036	0.7425		FALSE	FALSE	FALSE	ebi-a-GCST004454	20	44742064	0.0264	3677	0.8792	Interleukin-2 receptor antagonist levels || id:ebi-a-GCST004454	Interleukin-2 receptor antagonist levels	Interleukin-2 receptor antagonist levels || ||	TRUE	igd								20	44742064	0.0232	1.61585e-12	458620	ebi-a-GCST90018847	Graves' disease || id:ebi-a-GCST90018847	TRUE	reported	igd	2	TRUE	high	0.000109079	50.031
	rs17689159	C	T	C	T	0.1621	0.0196	0.341		FALSE	FALSE	FALSE	ebi-a-GCST004454	16	79742390	0.0249	3677	0.4303	Interleukin-2 receptor antagonist levels || id:ebi-a-GCST004454	Interleukin-2 receptor antagonist levels	Interleukin-2 receptor antagonist levels || ||	TRUE	igd								16	79742390	0.024	1.55418e-11	458620	ebi-a-GCST90018847	Graves' disease || id:ebi-a-GCST90018847	TRUE	reported	igd	2	TRUE	high	9.94597e-05	45.6186
	rs1977710	G	A	G	A	0.1461	-0.0219	0.498		FALSE	FALSE	FALSE	ebi-a-GCST004454	1	157693722	0.0237	3677	0.3524	Interleukin-2 receptor antagonist levels || id:ebi-a-GCST004454	Interleukin-2 receptor antagonist levels	Interleukin-2 receptor antagonist levels || ||	TRUE	igd								1	157693722	0.0223	5.19398e-11	458620	ebi-a-GCST90018847	Graves' disease || id:ebi-a-GCST90018847	TRUE	reported	igd	2	TRUE	high	9.3583e-05	42.9229
	rs231779	T	C	T	C	0.2352	0.0251	0.3529		FALSE	FALSE	FALSE	ebi-a-GCST004454	2	204734487	0.0232	3677	0.2745	Interleukin-2 receptor antagonist levels || id:ebi-a-GCST004454	Interleukin-2 receptor antagonist levels	Interleukin-2 receptor antagonist levels || ||	TRUE	igd								2	204734487	0.0222	3.61077e-26	458620	ebi-a-GCST90018847	Graves' disease || id:ebi-a-GCST90018847	TRUE	reported	igd	2	TRUE	high	0.000244686	112.245
	rs2466028	C	T	C	T	-0.145	-0.0269	0.3439		FALSE	FALSE	FALSE	ebi-a-GCST004454	8	128200556	0.025	3677	0.2815	Interleukin-2 receptor antagonist levels || id:ebi-a-GCST004454	Interleukin-2 receptor antagonist levels	Interleukin-2 receptor antagonist levels || ||	TRUE	igd								8	128200556	0.0235	6.27899e-10	458620	ebi-a-GCST90018847	Graves' disease || id:ebi-a-GCST90018847	TRUE	reported	igd	2	TRUE	high	8.30063e-05	38.0714
	rs28414437	C	A	C	A	0.2871	0.015	0.341		FALSE	FALSE	FALSE	ebi-a-GCST004454	14	81457257	0.0263	3677	0.568801	Interleukin-2 receptor antagonist levels || id:ebi-a-GCST004454	Interleukin-2 receptor antagonist levels	Interleukin-2 receptor antagonist levels || ||	TRUE	igd								14	81457257	0.0228	1.98381e-36	458620	ebi-a-GCST90018847	Graves' disease || id:ebi-a-GCST90018847	TRUE	reported	igd	2	TRUE	high	0.000345616	158.56
	rs34544259	G	A	G	A	0.1406	0.0212	0.4165		FALSE	FALSE	FALSE	ebi-a-GCST004454	21	43834854	0.0243	3677	0.3841	Interleukin-2 receptor antagonist levels || id:ebi-a-GCST004454	Interleukin-2 receptor antagonist levels	Interleukin-2 receptor antagonist levels || ||	TRUE	igd								21	43834854	0.0228	6.74901e-10	458620	ebi-a-GCST90018847	Graves' disease || id:ebi-a-GCST90018847	TRUE	reported	igd	2	TRUE	high	8.2911e-05	38.0276
	rs4409785	C	T	C	T	0.2029	-0.0089	0.1899		FALSE	FALSE	FALSE	ebi-a-GCST004454	11	95311422	0.0306	3677	0.7877	Interleukin-2 receptor antagonist levels || id:ebi-a-GCST004454	Interleukin-2 receptor antagonist levels	Interleukin-2 receptor antagonist levels || ||	TRUE	igd								11	95311422	0.035	6.81303e-09	458620	ebi-a-GCST90018847	Graves' disease || id:ebi-a-GCST90018847	TRUE	reported	igd	2	TRUE	high	7.32729e-05	33.6067
	rs61226717	T	G	T	G	0.2365	-0.0153	0.0676		FALSE	FALSE	FALSE	ebi-a-GCST004454	12	111315543	0.0481	3677	0.7535	Interleukin-2 receptor antagonist levels || id:ebi-a-GCST004454	Interleukin-2 receptor antagonist levels	Interleukin-2 receptor antagonist levels || ||	TRUE	igd								12	111315543	0.0357	3.60496e-11	458620	ebi-a-GCST90018847	Graves' disease || id:ebi-a-GCST90018847	TRUE	reported	igd	2	TRUE	high	9.56822e-05	43.8858
	rs61850863	A	G	A	G	0.2027	0.0476	0.2247		FALSE	FALSE	FALSE	ebi-a-GCST004454	10	64041772	0.03	3677	0.1198	Interleukin-2 receptor antagonist levels || id:ebi-a-GCST004454	Interleukin-2 receptor antagonist levels	Interleukin-2 receptor antagonist levels || ||	TRUE	igd								10	64041772	0.0339	2.18198e-09	458620	ebi-a-GCST90018847	Graves' disease || id:ebi-a-GCST90018847	TRUE	reported	igd	2	TRUE	high	7.79509e-05	35.7525
	rs6679677	A	C	A	C	0.3769	0.0923	0.0915		FALSE	FALSE	FALSE	ebi-a-GCST004454	1	114303808	0.033	3677	0.005254	Interleukin-2 receptor antagonist levels || id:ebi-a-GCST004454	Interleukin-2 receptor antagonist levels	Interleukin-2 receptor antagonist levels || ||	TRUE	igd								1	114303808	0.0536	2.13599e-12	458620	ebi-a-GCST90018847	Graves' disease || id:ebi-a-GCST90018847	TRUE	reported	igd	2	TRUE	high	0.000107801	49.4448
	rs6780858	G	A	G	A	-0.1634	0.0144	0.492		FALSE	FALSE	FALSE	ebi-a-GCST004454	3	188132110	0.0236	3677	0.534	Interleukin-2 receptor antagonist levels || id:ebi-a-GCST004454	Interleukin-2 receptor antagonist levels	Interleukin-2 receptor antagonist levels || ||	TRUE	igd								3	188132110	0.0225	3.85035e-13	458620	ebi-a-GCST90018847	Graves' disease || id:ebi-a-GCST90018847	TRUE	reported	igd	2	TRUE	high	0.000114984	52.7396
	rs7741597	C	T	C	T	-0.2215	-0.0375	0.1163		FALSE	FALSE	FALSE	ebi-a-GCST004454	6	29701661	0.037	3677	0.3413	Interleukin-2 receptor antagonist levels || id:ebi-a-GCST004454	Interleukin-2 receptor antagonist levels	Interleukin-2 receptor antagonist levels || ||	TRUE	igd								6	29701661	0.029	2.27405e-14	458620	ebi-a-GCST90018847	Graves' disease || id:ebi-a-GCST90018847	TRUE	reported	igd	2	TRUE	high	0.000127187	58.3377
	rs7746061	A	G	A	G	-0.3836	-0.0059	0.0278		FALSE	FALSE	FALSE	ebi-a-GCST004454	6	31419216	0.066	3677	0.9399	Interleukin-2 receptor antagonist levels || id:ebi-a-GCST004454	Interleukin-2 receptor antagonist levels	Interleukin-2 receptor antagonist levels || ||	TRUE	igd								6	31419216	0.0516	1.02e-13	458620	ebi-a-GCST90018847	Graves' disease || id:ebi-a-GCST90018847	TRUE	reported	igd	2	TRUE	high	0.00012049	55.2657
	rs860262	A	C	A	C	-0.1373	-0.0059	0.5149		FALSE	FALSE	FALSE	ebi-a-GCST004454	7	28194397	0.023	3677	0.798	Interleukin-2 receptor antagonist levels || id:ebi-a-GCST004454	Interleukin-2 receptor antagonist levels	Interleukin-2 receptor antagonist levels || ||	TRUE	igd								7	28194397	0.0245	2.10698e-08	458620	ebi-a-GCST90018847	Graves' disease || id:ebi-a-GCST90018847	TRUE	reported	igd	2	TRUE	high	6.84741e-05	31.4056
	rs9260041	T	C	T	C	-0.3419	-0.0151	0.2256		FALSE	FALSE	FALSE	ebi-a-GCST004454	6	29908440	0.0304	3677	0.621299	Interleukin-2 receptor antagonist levels || id:ebi-a-GCST004454	Interleukin-2 receptor antagonist levels	Interleukin-2 receptor antagonist levels || ||	TRUE	igd	TRUE	rs9260041	rs9260059	T	C	A	G	6	29907608	0.0239	1.77215e-46	458620	ebi-a-GCST90018847	Graves' disease || id:ebi-a-GCST90018847	TRUE	reported	igd	2	TRUE	high	0.000446021	204.645
	rs9357156	C	A	C	A	0.4396	0.0058	0.1402		FALSE	FALSE	FALSE	ebi-a-GCST004454	6	33041073	0.0398	3677	0.9019	Interleukin-2 receptor antagonist levels || id:ebi-a-GCST004454	Interleukin-2 receptor antagonist levels	Interleukin-2 receptor antagonist levels || ||	TRUE	igd								6	33041073	0.0251	1.08993e-68	458620	ebi-a-GCST90018847	Graves' disease || id:ebi-a-GCST90018847	TRUE	reported	igd	2	TRUE	high	0.000668382	306.737
	SNP	effect_allele.exposure	other_allele.exposure	effect_allele.outcome	other_allele.outcome	beta.exposure	beta.outcome	eaf.exposure	eaf.outcome	remove	palindromic	ambiguous	id.outcome	chr	pos	se.outcome	samplesize.outcome	pval.outcome	outcome	originalname.outcome	outcome.deprecated	mr_keep.outcome	data_source.outcome	proxy.outcome	target_snp.outcome	proxy_snp.outcome	target_a1.outcome	target_a2.outcome	proxy_a1.outcome	proxy_a2.outcome	chr.exposure	pos.exposure	se.exposure	pval.exposure	samplesize.exposure	id.exposure	exposure	mr_keep.exposure	pval_origin.exposure	data_source.exposure	action	mr_keep	reliability.exposure	R2	F
IL-2	rs10821944	T	G	T	G	-0.1566	-0.0018	0.7127		FALSE	FALSE	FALSE	ebi-a-GCST004455	10	63785089	0.0267	3475	0.9297	Interleukin-2 levels || id:ebi-a-GCST004455	Interleukin-2 levels	Interleukin-2 levels || ||	TRUE	igd								10	63785089	0.0232	1.42791e-11	458620	ebi-a-GCST90018847	Graves' disease || id:ebi-a-GCST90018847	TRUE	reported	igd	2	TRUE	high	9.93371e-05	45.5623
	rs11643872	T	G	T	G	-0.2374	-0.0096	0.4046		FALSE	FALSE	FALSE	ebi-a-GCST004455	16	30969486	0.0247	3475	0.7085	Interleukin-2 levels || id:ebi-a-GCST004455	Interleukin-2 levels	Interleukin-2 levels || ||	TRUE	igd								16	30969486	0.0387	8.85401e-10	458620	ebi-a-GCST90018847	Graves' disease || id:ebi-a-GCST90018847	TRUE	reported	igd	2	TRUE	high	8.20448e-05	37.6303
	rs12612769	C	A	C	A	0.1449	0.0011	0.1918		FALSE	FALSE	FALSE	ebi-a-GCST004455	2	191953998	0.03	3475	0.9672	Interleukin-2 levels || id:ebi-a-GCST004455	Interleukin-2 levels	Interleukin-2 levels || ||	TRUE	igd								2	191953998	0.0252	8.78193e-09	458620	ebi-a-GCST90018847	Graves' disease || id:ebi-a-GCST90018847	TRUE	reported	igd	2	TRUE	high	7.20861e-05	33.0624
	rs13136820	T	C	T	C	-0.1361	0.003	0.664		FALSE	FALSE	FALSE	ebi-a-GCST004455	4	40307564	0.0277	3475	0.9158	Interleukin-2 levels || id:ebi-a-GCST004455	Interleukin-2 levels	Interleukin-2 levels || ||	TRUE	igd								4	40307564	0.0244	2.36701e-08	458620	ebi-a-GCST90018847	Graves' disease || id:ebi-a-GCST90018847	TRUE	reported	igd	2	TRUE	high	6.7835e-05	31.1125
	rs13210649	G	T	G	T	0.1354	-0.0252	0.4026		FALSE	FALSE	FALSE	ebi-a-GCST004455	6	167473193	0.0248	3475	0.313	Interleukin-2 levels || id:ebi-a-GCST004455	Interleukin-2 levels	Interleukin-2 levels || ||	TRUE	igd								6	167473193	0.0219	6.87401e-10	458620	ebi-a-GCST90018847	Graves' disease || id:ebi-a-GCST90018847	TRUE	reported	igd	2	TRUE	high	8.33412e-05	38.225
	rs1569723	A	C	A	C	0.1641	-0.011	0.7425		FALSE	FALSE	FALSE	ebi-a-GCST004455	20	44742064	0.0272	3475	0.692901	Interleukin-2 levels || id:ebi-a-GCST004455	Interleukin-2 levels	Interleukin-2 levels || ||	TRUE	igd								20	44742064	0.0232	1.61585e-12	458620	ebi-a-GCST90018847	Graves' disease || id:ebi-a-GCST90018847	TRUE	reported	igd	2	TRUE	high	0.000109079	50.031
	rs17689159	C	T	C	T	0.1621	0.0219	0.341		FALSE	FALSE	FALSE	ebi-a-GCST004455	16	79742390	0.0256	3475	0.3909	Interleukin-2 levels || id:ebi-a-GCST004455	Interleukin-2 levels	Interleukin-2 levels || ||	TRUE	igd								16	79742390	0.024	1.55418e-11	458620	ebi-a-GCST90018847	Graves' disease || id:ebi-a-GCST90018847	TRUE	reported	igd	2	TRUE	high	9.94597e-05	45.6186
	rs1977710	G	A	G	A	0.1461	0.0415	0.498		FALSE	FALSE	FALSE	ebi-a-GCST004455	1	157693722	0.0243	3475	0.0869801	Interleukin-2 levels || id:ebi-a-GCST004455	Interleukin-2 levels	Interleukin-2 levels || ||	TRUE	igd								1	157693722	0.0223	5.19398e-11	458620	ebi-a-GCST90018847	Graves' disease || id:ebi-a-GCST90018847	TRUE	reported	igd	2	TRUE	high	9.3583e-05	42.9229
	rs231779	T	C	T	C	0.2352	0.0249	0.3529		FALSE	FALSE	FALSE	ebi-a-GCST004455	2	204734487	0.0238	3475	0.2903	Interleukin-2 levels || id:ebi-a-GCST004455	Interleukin-2 levels	Interleukin-2 levels || ||	TRUE	igd								2	204734487	0.0222	3.61077e-26	458620	ebi-a-GCST90018847	Graves' disease || id:ebi-a-GCST90018847	TRUE	reported	igd	2	TRUE	high	0.000244686	112.245
	rs2466028	C	T	C	T	-0.145	0.0342	0.3439		FALSE	FALSE	FALSE	ebi-a-GCST004455	8	128200556	0.0256	3475	0.179	Interleukin-2 levels || id:ebi-a-GCST004455	Interleukin-2 levels	Interleukin-2 levels || ||	TRUE	igd								8	128200556	0.0235	6.27899e-10	458620	ebi-a-GCST90018847	Graves' disease || id:ebi-a-GCST90018847	TRUE	reported	igd	2	TRUE	high	8.30063e-05	38.0714
	rs28414437	C	A	C	A	0.2871	0.0053	0.341		FALSE	FALSE	FALSE	ebi-a-GCST004455	14	81457257	0.027	3475	0.8434	Interleukin-2 levels || id:ebi-a-GCST004455	Interleukin-2 levels	Interleukin-2 levels || ||	TRUE	igd								14	81457257	0.0228	1.98381e-36	458620	ebi-a-GCST90018847	Graves' disease || id:ebi-a-GCST90018847	TRUE	reported	igd	2	TRUE	high	0.000345616	158.56
	rs34544259	G	A	G	A	0.1406	0.0333	0.4165		FALSE	FALSE	FALSE	ebi-a-GCST004455	21	43834854	0.025	3475	0.1804	Interleukin-2 levels || id:ebi-a-GCST004455	Interleukin-2 levels	Interleukin-2 levels || ||	TRUE	igd								21	43834854	0.0228	6.74901e-10	458620	ebi-a-GCST90018847	Graves' disease || id:ebi-a-GCST90018847	TRUE	reported	igd	2	TRUE	high	8.2911e-05	38.0276
	rs4409785	C	T	C	T	0.2029	0.0162	0.1899		FALSE	FALSE	FALSE	ebi-a-GCST004455	11	95311422	0.0313	3475	0.619801	Interleukin-2 levels || id:ebi-a-GCST004455	Interleukin-2 levels	Interleukin-2 levels || ||	TRUE	igd								11	95311422	0.035	6.81303e-09	458620	ebi-a-GCST90018847	Graves' disease || id:ebi-a-GCST90018847	TRUE	reported	igd	2	TRUE	high	7.32729e-05	33.6067
	rs61226717	T	G	T	G	0.2365	0.0679	0.0676		FALSE	FALSE	FALSE	ebi-a-GCST004455	12	111315543	0.0496	3475	0.1707	Interleukin-2 levels || id:ebi-a-GCST004455	Interleukin-2 levels	Interleukin-2 levels || ||	TRUE	igd								12	111315543	0.0357	3.60496e-11	458620	ebi-a-GCST90018847	Graves' disease || id:ebi-a-GCST90018847	TRUE	reported	igd	2	TRUE	high	9.56822e-05	43.8858
	rs61850863	A	G	A	G	0.2027	0.0307	0.2247		FALSE	FALSE	FALSE	ebi-a-GCST004455	10	64041772	0.0307	3475	0.3202	Interleukin-2 levels || id:ebi-a-GCST004455	Interleukin-2 levels	Interleukin-2 levels || ||	TRUE	igd								10	64041772	0.0339	2.18198e-09	458620	ebi-a-GCST90018847	Graves' disease || id:ebi-a-GCST90018847	TRUE	reported	igd	2	TRUE	high	7.79509e-05	35.7525
	rs6679677	A	C	A	C	0.3769	0.0296	0.0915		FALSE	FALSE	FALSE	ebi-a-GCST004455	1	114303808	0.034	3475	0.3878	Interleukin-2 levels || id:ebi-a-GCST004455	Interleukin-2 levels	Interleukin-2 levels || ||	TRUE	igd								1	114303808	0.0536	2.13599e-12	458620	ebi-a-GCST90018847	Graves' disease || id:ebi-a-GCST90018847	TRUE	reported	igd	2	TRUE	high	0.000107801	49.4448
	rs6780858	G	A	G	A	-0.1634	-0.007	0.492		FALSE	FALSE	FALSE	ebi-a-GCST004455	3	188132110	0.0243	3475	0.781	Interleukin-2 levels || id:ebi-a-GCST004455	Interleukin-2 levels	Interleukin-2 levels || ||	TRUE	igd								3	188132110	0.0225	3.85035e-13	458620	ebi-a-GCST90018847	Graves' disease || id:ebi-a-GCST90018847	TRUE	reported	igd	2	TRUE	high	0.000114984	52.7396
	rs7741597	C	T	C	T	-0.2215	0.0699	0.1163		FALSE	FALSE	FALSE	ebi-a-GCST004455	6	29701661	0.038	3475	0.0782096	Interleukin-2 levels || id:ebi-a-GCST004455	Interleukin-2 levels	Interleukin-2 levels || ||	TRUE	igd								6	29701661	0.029	2.27405e-14	458620	ebi-a-GCST90018847	Graves' disease || id:ebi-a-GCST90018847	TRUE	reported	igd	2	TRUE	high	0.000127187	58.3377
	rs7746061	A	G	A	G	-0.3836	-0.1115	0.0278		FALSE	FALSE	FALSE	ebi-a-GCST004455	6	31419216	0.0684	3475	0.101	Interleukin-2 levels || id:ebi-a-GCST004455	Interleukin-2 levels	Interleukin-2 levels || ||	TRUE	igd								6	31419216	0.0516	1.02e-13	458620	ebi-a-GCST90018847	Graves' disease || id:ebi-a-GCST90018847	TRUE	reported	igd	2	TRUE	high	0.00012049	55.2657
	rs860262	A	C	A	C	-0.1373	-0.0032	0.5149		FALSE	FALSE	FALSE	ebi-a-GCST004455	7	28194397	0.0237	3475	0.8965	Interleukin-2 levels || id:ebi-a-GCST004455	Interleukin-2 levels	Interleukin-2 levels || ||	TRUE	igd								7	28194397	0.0245	2.10698e-08	458620	ebi-a-GCST90018847	Graves' disease || id:ebi-a-GCST90018847	TRUE	reported	igd	2	TRUE	high	6.84741e-05	31.4056
	rs9260041	T	C	T	C	-0.3419	-0.025	0.2256		FALSE	FALSE	FALSE	ebi-a-GCST004455	6	29908440	0.0314	3475	0.4262	Interleukin-2 levels || id:ebi-a-GCST004455	Interleukin-2 levels	Interleukin-2 levels || ||	TRUE	igd	TRUE	rs9260041	rs9260059	T	C	A	G	6	29907608	0.0239	1.77215e-46	458620	ebi-a-GCST90018847	Graves' disease || id:ebi-a-GCST90018847	TRUE	reported	igd	2	TRUE	high	0.000446021	204.645
	rs9357156	C	A	C	A	0.4396	-0.0142	0.1402		FALSE	FALSE	FALSE	ebi-a-GCST004455	6	33041073	0.0409	3475	0.744699	Interleukin-2 levels || id:ebi-a-GCST004455	Interleukin-2 levels	Interleukin-2 levels || ||	TRUE	igd								6	33041073	0.0251	1.08993e-68	458620	ebi-a-GCST90018847	Graves' disease || id:ebi-a-GCST90018847	TRUE	reported	igd	2	TRUE	high	0.000668382	306.737
	SNP	effect_allele.exposure	other_allele.exposure	effect_allele.outcome	other_allele.outcome	beta.exposure	beta.outcome	eaf.exposure	eaf.outcome	remove	palindromic	ambiguous	id.outcome	chr	pos	se.outcome	samplesize.outcome	pval.outcome	outcome	originalname.outcome	outcome.deprecated	mr_keep.outcome	data_source.outcome	proxy.outcome	target_snp.outcome	proxy_snp.outcome	target_a1.outcome	target_a2.outcome	proxy_a1.outcome	proxy_a2.outcome	chr.exposure	pos.exposure	se.exposure	pval.exposure	samplesize.exposure	id.exposure	exposure	mr_keep.exposure	pval_origin.exposure	data_source.exposure	action	mr_keep	reliability.exposure	R2	F
IFN-γ	rs10821944	T	G	T	G	-0.1566	-0.0093	0.7127		FALSE	FALSE	FALSE	ebi-a-GCST004456	10	63785089	0.0182	7701	0.6137	Interferon gamma levels || id:ebi-a-GCST004456	Interferon gamma levels	Interferon gamma levels || ||	TRUE	igd								10	63785089	0.0232	1.42791e-11	458620	ebi-a-GCST90018847	Graves' disease || id:ebi-a-GCST90018847	TRUE	reported	igd	2	TRUE	high	9.93371e-05	45.5623
	rs11643872	T	G	T	G	-0.2374	-0.003	0.4046		FALSE	FALSE	FALSE	ebi-a-GCST004456	16	30969486	0.0164	7701	0.8708	Interferon gamma levels || id:ebi-a-GCST004456	Interferon gamma levels	Interferon gamma levels || ||	TRUE	igd								16	30969486	0.0387	8.85401e-10	458620	ebi-a-GCST90018847	Graves' disease || id:ebi-a-GCST90018847	TRUE	reported	igd	2	TRUE	high	8.20448e-05	37.6303
	rs12612769	C	A	C	A	0.1449	0.0147	0.1918		FALSE	FALSE	FALSE	ebi-a-GCST004456	2	191953998	0.0203	7701	0.47	Interferon gamma levels || id:ebi-a-GCST004456	Interferon gamma levels	Interferon gamma levels || ||	TRUE	igd								2	191953998	0.0252	8.78193e-09	458620	ebi-a-GCST90018847	Graves' disease || id:ebi-a-GCST90018847	TRUE	reported	igd	2	TRUE	high	7.20861e-05	33.0624
	rs13136820	T	C	T	C	-0.1361	-0.0126	0.664		FALSE	FALSE	FALSE	ebi-a-GCST004456	4	40307564	0.0187	7701	0.4978	Interferon gamma levels || id:ebi-a-GCST004456	Interferon gamma levels	Interferon gamma levels || ||	TRUE	igd								4	40307564	0.0244	2.36701e-08	458620	ebi-a-GCST90018847	Graves' disease || id:ebi-a-GCST90018847	TRUE	reported	igd	2	TRUE	high	6.7835e-05	31.1125
	rs13210649	G	T	G	T	0.1354	0.0173	0.4026		FALSE	FALSE	FALSE	ebi-a-GCST004456	6	167473193	0.0167	7701	0.2922	Interferon gamma levels || id:ebi-a-GCST004456	Interferon gamma levels	Interferon gamma levels || ||	TRUE	igd								6	167473193	0.0219	6.87401e-10	458620	ebi-a-GCST90018847	Graves' disease || id:ebi-a-GCST90018847	TRUE	reported	igd	2	TRUE	high	8.33412e-05	38.225
	rs1569723	A	C	A	C	0.1641	0.0285	0.7425		FALSE	FALSE	FALSE	ebi-a-GCST004456	20	44742064	0.0184	7701	0.1216	Interferon gamma levels || id:ebi-a-GCST004456	Interferon gamma levels	Interferon gamma levels || ||	TRUE	igd								20	44742064	0.0232	1.61585e-12	458620	ebi-a-GCST90018847	Graves' disease || id:ebi-a-GCST90018847	TRUE	reported	igd	2	TRUE	high	0.000109079	50.031
	rs17689159	C	T	C	T	0.1621	-0.0091	0.341		FALSE	FALSE	FALSE	ebi-a-GCST004456	16	79742390	0.0174	7701	0.5865	Interferon gamma levels || id:ebi-a-GCST004456	Interferon gamma levels	Interferon gamma levels || ||	TRUE	igd								16	79742390	0.024	1.55418e-11	458620	ebi-a-GCST90018847	Graves' disease || id:ebi-a-GCST90018847	TRUE	reported	igd	2	TRUE	high	9.94597e-05	45.6186
	rs1977710	G	A	G	A	0.1461	0.02	0.498		FALSE	FALSE	FALSE	ebi-a-GCST004456	1	157693722	0.0164	7701	0.2191	Interferon gamma levels || id:ebi-a-GCST004456	Interferon gamma levels	Interferon gamma levels || ||	TRUE	igd								1	157693722	0.0223	5.19398e-11	458620	ebi-a-GCST90018847	Graves' disease || id:ebi-a-GCST90018847	TRUE	reported	igd	2	TRUE	high	9.3583e-05	42.9229
	rs231779	T	C	T	C	0.2352	0.002	0.3529		FALSE	FALSE	FALSE	ebi-a-GCST004456	2	204734487	0.0163	7701	0.8952	Interferon gamma levels || id:ebi-a-GCST004456	Interferon gamma levels	Interferon gamma levels || ||	TRUE	igd								2	204734487	0.0222	3.61077e-26	458620	ebi-a-GCST90018847	Graves' disease || id:ebi-a-GCST90018847	TRUE	reported	igd	2	TRUE	high	0.000244686	112.245
	rs2466028	C	T	C	T	-0.145	0.0206	0.3439		FALSE	FALSE	FALSE	ebi-a-GCST004456	8	128200556	0.0174	7701	0.2415	Interferon gamma levels || id:ebi-a-GCST004456	Interferon gamma levels	Interferon gamma levels || ||	TRUE	igd								8	128200556	0.0235	6.27899e-10	458620	ebi-a-GCST90018847	Graves' disease || id:ebi-a-GCST90018847	TRUE	reported	igd	2	TRUE	high	8.30063e-05	38.0714
	rs28414437	C	A	C	A	0.2871	-0.0031	0.341		FALSE	FALSE	FALSE	ebi-a-GCST004456	14	81457257	0.0181	7701	0.8652	Interferon gamma levels || id:ebi-a-GCST004456	Interferon gamma levels	Interferon gamma levels || ||	TRUE	igd								14	81457257	0.0228	1.98381e-36	458620	ebi-a-GCST90018847	Graves' disease || id:ebi-a-GCST90018847	TRUE	reported	igd	2	TRUE	high	0.000345616	158.56
	rs34544259	G	A	G	A	0.1406	0.0067	0.4165		FALSE	FALSE	FALSE	ebi-a-GCST004456	21	43834854	0.0169	7701	0.6911	Interferon gamma levels || id:ebi-a-GCST004456	Interferon gamma levels	Interferon gamma levels || ||	TRUE	igd								21	43834854	0.0228	6.74901e-10	458620	ebi-a-GCST90018847	Graves' disease || id:ebi-a-GCST90018847	TRUE	reported	igd	2	TRUE	high	8.2911e-05	38.0276
	rs4409785	C	T	C	T	0.2029	0.0178	0.1899		FALSE	FALSE	FALSE	ebi-a-GCST004456	11	95311422	0.0213	7701	0.4101	Interferon gamma levels || id:ebi-a-GCST004456	Interferon gamma levels	Interferon gamma levels || ||	TRUE	igd								11	95311422	0.035	6.81303e-09	458620	ebi-a-GCST90018847	Graves' disease || id:ebi-a-GCST90018847	TRUE	reported	igd	2	TRUE	high	7.32729e-05	33.6067
	rs61226717	T	G	T	G	0.2365	0.0046	0.0676		FALSE	FALSE	FALSE	ebi-a-GCST004456	12	111315543	0.0331	7701	0.8924	Interferon gamma levels || id:ebi-a-GCST004456	Interferon gamma levels	Interferon gamma levels || ||	TRUE	igd								12	111315543	0.0357	3.60496e-11	458620	ebi-a-GCST90018847	Graves' disease || id:ebi-a-GCST90018847	TRUE	reported	igd	2	TRUE	high	9.56822e-05	43.8858
	rs61850863	A	G	A	G	0.2027	0.0121	0.2247		FALSE	FALSE	FALSE	ebi-a-GCST004456	10	64041772	0.021	7701	0.5561	Interferon gamma levels || id:ebi-a-GCST004456	Interferon gamma levels	Interferon gamma levels || ||	TRUE	igd								10	64041772	0.0339	2.18198e-09	458620	ebi-a-GCST90018847	Graves' disease || id:ebi-a-GCST90018847	TRUE	reported	igd	2	TRUE	high	7.79509e-05	35.7525
	rs6679677	A	C	A	C	0.3769	0.0256	0.0915		FALSE	FALSE	FALSE	ebi-a-GCST004456	1	114303808	0.0228	7701	0.2629	Interferon gamma levels || id:ebi-a-GCST004456	Interferon gamma levels	Interferon gamma levels || ||	TRUE	igd								1	114303808	0.0536	2.13599e-12	458620	ebi-a-GCST90018847	Graves' disease || id:ebi-a-GCST90018847	TRUE	reported	igd	2	TRUE	high	0.000107801	49.4448
	rs6780858	G	A	G	A	-0.1634	-0.0145	0.492		FALSE	FALSE	FALSE	ebi-a-GCST004456	3	188132110	0.0163	7701	0.3788	Interferon gamma levels || id:ebi-a-GCST004456	Interferon gamma levels	Interferon gamma levels || ||	TRUE	igd								3	188132110	0.0225	3.85035e-13	458620	ebi-a-GCST90018847	Graves' disease || id:ebi-a-GCST90018847	TRUE	reported	igd	2	TRUE	high	0.000114984	52.7396
	rs7741597	C	T	C	T	-0.2215	0.0123	0.1163		FALSE	FALSE	FALSE	ebi-a-GCST004456	6	29701661	0.0254	7701	0.657099	Interferon gamma levels || id:ebi-a-GCST004456	Interferon gamma levels	Interferon gamma levels || ||	TRUE	igd								6	29701661	0.029	2.27405e-14	458620	ebi-a-GCST90018847	Graves' disease || id:ebi-a-GCST90018847	TRUE	reported	igd	2	TRUE	high	0.000127187	58.3377
	rs7746061	A	G	A	G	-0.3836	0.0341	0.0278		FALSE	FALSE	FALSE	ebi-a-GCST004456	6	31419216	0.0457	7701	0.4598	Interferon gamma levels || id:ebi-a-GCST004456	Interferon gamma levels	Interferon gamma levels || ||	TRUE	igd								6	31419216	0.0516	1.02e-13	458620	ebi-a-GCST90018847	Graves' disease || id:ebi-a-GCST90018847	TRUE	reported	igd	2	TRUE	high	0.00012049	55.2657
	rs860262	A	C	A	C	-0.1373	0.0012	0.5149		FALSE	FALSE	FALSE	ebi-a-GCST004456	7	28194397	0.0161	7701	0.9379	Interferon gamma levels || id:ebi-a-GCST004456	Interferon gamma levels	Interferon gamma levels || ||	TRUE	igd								7	28194397	0.0245	2.10698e-08	458620	ebi-a-GCST90018847	Graves' disease || id:ebi-a-GCST90018847	TRUE	reported	igd	2	TRUE	high	6.84741e-05	31.4056
	rs9260041	T	C	T	C	-0.3419	-0.0197	0.2256		FALSE	FALSE	FALSE	ebi-a-GCST004456	6	29908440	0.0212	7701	0.3539	Interferon gamma levels || id:ebi-a-GCST004456	Interferon gamma levels	Interferon gamma levels || ||	TRUE	igd	TRUE	rs9260041	rs9260059	T	C	A	G	6	29907608	0.0239	1.77215e-46	458620	ebi-a-GCST90018847	Graves' disease || id:ebi-a-GCST90018847	TRUE	reported	igd	2	TRUE	high	0.000446021	204.645
	rs9357156	C	A	C	A	0.4396	0.0079	0.1402		FALSE	FALSE	FALSE	ebi-a-GCST004456	6	33041073	0.028	7701	0.753701	Interferon gamma levels || id:ebi-a-GCST004456	Interferon gamma levels	Interferon gamma levels || ||	TRUE	igd								6	33041073	0.0251	1.08993e-68	458620	ebi-a-GCST90018847	Graves' disease || id:ebi-a-GCST90018847	TRUE	reported	igd	2	TRUE	high	0.000668382	306.737
	SNP	effect_allele.exposure	other_allele.exposure	effect_allele.outcome	other_allele.outcome	beta.exposure	beta.outcome	eaf.exposure	eaf.outcome	remove	palindromic	ambiguous	id.outcome	chr	pos	se.outcome	samplesize.outcome	pval.outcome	outcome	originalname.outcome	outcome.deprecated	mr_keep.outcome	data_source.outcome	proxy.outcome	target_snp.outcome	proxy_snp.outcome	target_a1.outcome	target_a2.outcome	proxy_a1.outcome	proxy_a2.outcome	chr.exposure	pos.exposure	se.exposure	pval.exposure	samplesize.exposure	id.exposure	exposure	mr_keep.exposure	pval_origin.exposure	data_source.exposure	action	mr_keep	reliability.exposure	R2	F
GROα	rs10821944	T	G	T	G	-0.1566	-0.0042	0.7127		FALSE	FALSE	FALSE	ebi-a-GCST004457	10	63785089	0.0266	3505	0.8728	Growth-regulated protein alpha levels || id:ebi-a-GCST004457	Growth-regulated protein alpha levels	Growth-regulated protein alpha levels || ||	TRUE	igd								10	63785089	0.0232	1.42791e-11	458620	ebi-a-GCST90018847	Graves' disease || id:ebi-a-GCST90018847	TRUE	reported	igd	2	TRUE	high	9.93371e-05	45.5623
	rs11643872	T	G	T	G	-0.2374	0.0058	0.4046		FALSE	FALSE	FALSE	ebi-a-GCST004457	16	30969486	0.0246	3505	0.8151	Growth-regulated protein alpha levels || id:ebi-a-GCST004457	Growth-regulated protein alpha levels	Growth-regulated protein alpha levels || ||	TRUE	igd								16	30969486	0.0387	8.85401e-10	458620	ebi-a-GCST90018847	Graves' disease || id:ebi-a-GCST90018847	TRUE	reported	igd	2	TRUE	high	8.20448e-05	37.6303
	rs12612769	C	A	C	A	0.1449	0.0143	0.1918		FALSE	FALSE	FALSE	ebi-a-GCST004457	2	191953998	0.0298	3505	0.6349	Growth-regulated protein alpha levels || id:ebi-a-GCST004457	Growth-regulated protein alpha levels	Growth-regulated protein alpha levels || ||	TRUE	igd								2	191953998	0.0252	8.78193e-09	458620	ebi-a-GCST90018847	Graves' disease || id:ebi-a-GCST90018847	TRUE	reported	igd	2	TRUE	high	7.20861e-05	33.0624
	rs13136820	T	C	T	C	-0.1361	0.0037	0.664		FALSE	FALSE	FALSE	ebi-a-GCST004457	4	40307564	0.0275	3505	0.8903	Growth-regulated protein alpha levels || id:ebi-a-GCST004457	Growth-regulated protein alpha levels	Growth-regulated protein alpha levels || ||	TRUE	igd								4	40307564	0.0244	2.36701e-08	458620	ebi-a-GCST90018847	Graves' disease || id:ebi-a-GCST90018847	TRUE	reported	igd	2	TRUE	high	6.7835e-05	31.1125
	rs13210649	G	T	G	T	0.1354	0.0209	0.4026		FALSE	FALSE	FALSE	ebi-a-GCST004457	6	167473193	0.0248	3505	0.3987	Growth-regulated protein alpha levels || id:ebi-a-GCST004457	Growth-regulated protein alpha levels	Growth-regulated protein alpha levels || ||	TRUE	igd								6	167473193	0.0219	6.87401e-10	458620	ebi-a-GCST90018847	Graves' disease || id:ebi-a-GCST90018847	TRUE	reported	igd	2	TRUE	high	8.33412e-05	38.225
	rs1569723	A	C	A	C	0.1641	0.0397	0.7425		FALSE	FALSE	FALSE	ebi-a-GCST004457	20	44742064	0.027	3505	0.1454	Growth-regulated protein alpha levels || id:ebi-a-GCST004457	Growth-regulated protein alpha levels	Growth-regulated protein alpha levels || ||	TRUE	igd								20	44742064	0.0232	1.61585e-12	458620	ebi-a-GCST90018847	Graves' disease || id:ebi-a-GCST90018847	TRUE	reported	igd	2	TRUE	high	0.000109079	50.031
	rs17689159	C	T	C	T	0.1621	0.0054	0.341		FALSE	FALSE	FALSE	ebi-a-GCST004457	16	79742390	0.0254	3505	0.8282	Growth-regulated protein alpha levels || id:ebi-a-GCST004457	Growth-regulated protein alpha levels	Growth-regulated protein alpha levels || ||	TRUE	igd								16	79742390	0.024	1.55418e-11	458620	ebi-a-GCST90018847	Graves' disease || id:ebi-a-GCST90018847	TRUE	reported	igd	2	TRUE	high	9.94597e-05	45.6186
	rs1977710	G	A	G	A	0.1461	0.0268	0.498		FALSE	FALSE	FALSE	ebi-a-GCST004457	1	157693722	0.0241	3505	0.2671	Growth-regulated protein alpha levels || id:ebi-a-GCST004457	Growth-regulated protein alpha levels	Growth-regulated protein alpha levels || ||	TRUE	igd								1	157693722	0.0223	5.19398e-11	458620	ebi-a-GCST90018847	Graves' disease || id:ebi-a-GCST90018847	TRUE	reported	igd	2	TRUE	high	9.3583e-05	42.9229
	rs231779	T	C	T	C	0.2352	-0.0168	0.3529		FALSE	FALSE	FALSE	ebi-a-GCST004457	2	204734487	0.0236	3505	0.4827	Growth-regulated protein alpha levels || id:ebi-a-GCST004457	Growth-regulated protein alpha levels	Growth-regulated protein alpha levels || ||	TRUE	igd								2	204734487	0.0222	3.61077e-26	458620	ebi-a-GCST90018847	Graves' disease || id:ebi-a-GCST90018847	TRUE	reported	igd	2	TRUE	high	0.000244686	112.245
	rs2466028	C	T	C	T	-0.145	0.0255	0.3439		FALSE	FALSE	FALSE	ebi-a-GCST004457	8	128200556	0.0255	3505	0.3267	Growth-regulated protein alpha levels || id:ebi-a-GCST004457	Growth-regulated protein alpha levels	Growth-regulated protein alpha levels || ||	TRUE	igd								8	128200556	0.0235	6.27899e-10	458620	ebi-a-GCST90018847	Graves' disease || id:ebi-a-GCST90018847	TRUE	reported	igd	2	TRUE	high	8.30063e-05	38.0714
	rs28414437	C	A	C	A	0.2871	0.0033	0.341		FALSE	FALSE	FALSE	ebi-a-GCST004457	14	81457257	0.027	3505	0.904	Growth-regulated protein alpha levels || id:ebi-a-GCST004457	Growth-regulated protein alpha levels	Growth-regulated protein alpha levels || ||	TRUE	igd								14	81457257	0.0228	1.98381e-36	458620	ebi-a-GCST90018847	Graves' disease || id:ebi-a-GCST90018847	TRUE	reported	igd	2	TRUE	high	0.000345616	158.56
	rs34544259	G	A	G	A	0.1406	-0.0152	0.4165		FALSE	FALSE	FALSE	ebi-a-GCST004457	21	43834854	0.0248	3505	0.5325	Growth-regulated protein alpha levels || id:ebi-a-GCST004457	Growth-regulated protein alpha levels	Growth-regulated protein alpha levels || ||	TRUE	igd								21	43834854	0.0228	6.74901e-10	458620	ebi-a-GCST90018847	Graves' disease || id:ebi-a-GCST90018847	TRUE	reported	igd	2	TRUE	high	8.2911e-05	38.0276
	rs4409785	C	T	C	T	0.2029	-0.0597	0.1899		FALSE	FALSE	FALSE	ebi-a-GCST004457	11	95311422	0.0312	3505	0.0551798	Growth-regulated protein alpha levels || id:ebi-a-GCST004457	Growth-regulated protein alpha levels	Growth-regulated protein alpha levels || ||	TRUE	igd								11	95311422	0.035	6.81303e-09	458620	ebi-a-GCST90018847	Graves' disease || id:ebi-a-GCST90018847	TRUE	reported	igd	2	TRUE	high	7.32729e-05	33.6067
	rs61226717	T	G	T	G	0.2365	-0.0448	0.0676		FALSE	FALSE	FALSE	ebi-a-GCST004457	12	111315543	0.0489	3505	0.3569	Growth-regulated protein alpha levels || id:ebi-a-GCST004457	Growth-regulated protein alpha levels	Growth-regulated protein alpha levels || ||	TRUE	igd								12	111315543	0.0357	3.60496e-11	458620	ebi-a-GCST90018847	Graves' disease || id:ebi-a-GCST90018847	TRUE	reported	igd	2	TRUE	high	9.56822e-05	43.8858
	rs61850863	A	G	A	G	0.2027	0.0131	0.2247		FALSE	FALSE	FALSE	ebi-a-GCST004457	10	64041772	0.0308	3505	0.6484	Growth-regulated protein alpha levels || id:ebi-a-GCST004457	Growth-regulated protein alpha levels	Growth-regulated protein alpha levels || ||	TRUE	igd								10	64041772	0.0339	2.18198e-09	458620	ebi-a-GCST90018847	Graves' disease || id:ebi-a-GCST90018847	TRUE	reported	igd	2	TRUE	high	7.79509e-05	35.7525
	rs6679677	A	C	A	C	0.3769	-0.0124	0.0915		FALSE	FALSE	FALSE	ebi-a-GCST004457	1	114303808	0.0337	3505	0.7137	Growth-regulated protein alpha levels || id:ebi-a-GCST004457	Growth-regulated protein alpha levels	Growth-regulated protein alpha levels || ||	TRUE	igd								1	114303808	0.0536	2.13599e-12	458620	ebi-a-GCST90018847	Graves' disease || id:ebi-a-GCST90018847	TRUE	reported	igd	2	TRUE	high	0.000107801	49.4448
	rs6780858	G	A	G	A	-0.1634	0.0459	0.492		FALSE	FALSE	FALSE	ebi-a-GCST004457	3	188132110	0.0241	3505	0.0549895	Growth-regulated protein alpha levels || id:ebi-a-GCST004457	Growth-regulated protein alpha levels	Growth-regulated protein alpha levels || ||	TRUE	igd								3	188132110	0.0225	3.85035e-13	458620	ebi-a-GCST90018847	Graves' disease || id:ebi-a-GCST90018847	TRUE	reported	igd	2	TRUE	high	0.000114984	52.7396
	rs7741597	C	T	C	T	-0.2215	0.0626	0.1163		FALSE	FALSE	FALSE	ebi-a-GCST004457	6	29701661	0.0375	3505	0.0947109	Growth-regulated protein alpha levels || id:ebi-a-GCST004457	Growth-regulated protein alpha levels	Growth-regulated protein alpha levels || ||	TRUE	igd								6	29701661	0.029	2.27405e-14	458620	ebi-a-GCST90018847	Graves' disease || id:ebi-a-GCST90018847	TRUE	reported	igd	2	TRUE	high	0.000127187	58.3377
	rs7746061	A	G	A	G	-0.3836	-0.0705	0.0278		FALSE	FALSE	FALSE	ebi-a-GCST004457	6	31419216	0.0679	3505	0.2929	Growth-regulated protein alpha levels || id:ebi-a-GCST004457	Growth-regulated protein alpha levels	Growth-regulated protein alpha levels || ||	TRUE	igd								6	31419216	0.0516	1.02e-13	458620	ebi-a-GCST90018847	Graves' disease || id:ebi-a-GCST90018847	TRUE	reported	igd	2	TRUE	high	0.00012049	55.2657
	rs860262	A	C	A	C	-0.1373	-0.0026	0.5149		FALSE	FALSE	FALSE	ebi-a-GCST004457	7	28194397	0.0236	3505	0.9066	Growth-regulated protein alpha levels || id:ebi-a-GCST004457	Growth-regulated protein alpha levels	Growth-regulated protein alpha levels || ||	TRUE	igd								7	28194397	0.0245	2.10698e-08	458620	ebi-a-GCST90018847	Graves' disease || id:ebi-a-GCST90018847	TRUE	reported	igd	2	TRUE	high	6.84741e-05	31.4056
	rs9260041	T	C	T	C	-0.3419	0.0007	0.2256		FALSE	FALSE	FALSE	ebi-a-GCST004457	6	29908440	0.0313	3505	0.9821	Growth-regulated protein alpha levels || id:ebi-a-GCST004457	Growth-regulated protein alpha levels	Growth-regulated protein alpha levels || ||	TRUE	igd	TRUE	rs9260041	rs9260059	T	C	A	G	6	29907608	0.0239	1.77215e-46	458620	ebi-a-GCST90018847	Graves' disease || id:ebi-a-GCST90018847	TRUE	reported	igd	2	TRUE	high	0.000446021	204.645
	rs9357156	C	A	C	A	0.4396	-0.0161	0.1402		FALSE	FALSE	FALSE	ebi-a-GCST004457	6	33041073	0.0407	3505	0.715599	Growth-regulated protein alpha levels || id:ebi-a-GCST004457	Growth-regulated protein alpha levels	Growth-regulated protein alpha levels || ||	TRUE	igd								6	33041073	0.0251	1.08993e-68	458620	ebi-a-GCST90018847	Graves' disease || id:ebi-a-GCST90018847	TRUE	reported	igd	2	TRUE	high	0.000668382	306.737
	SNP	effect_allele.exposure	other_allele.exposure	effect_allele.outcome	other_allele.outcome	beta.exposure	beta.outcome	eaf.exposure	eaf.outcome	remove	palindromic	ambiguous	id.outcome	chr	pos	se.outcome	samplesize.outcome	pval.outcome	outcome	originalname.outcome	outcome.deprecated	mr_keep.outcome	data_source.outcome	proxy.outcome	target_snp.outcome	proxy_snp.outcome	target_a1.outcome	target_a2.outcome	proxy_a1.outcome	proxy_a2.outcome	chr.exposure	pos.exposure	se.exposure	pval.exposure	samplesize.exposure	id.exposure	exposure	mr_keep.exposure	pval_origin.exposure	data_source.exposure	action	mr_keep	reliability.exposure	R2	F
GCSF	rs10821944	T	G	T	G	-0.1566	-0.0223	0.7127		FALSE	FALSE	FALSE	ebi-a-GCST004458	10	63785089	0.0179	7904	0.2123	Granulocyte-colony stimulating factor levels || id:ebi-a-GCST004458	Granulocyte-colony stimulating factor levels	Granulocyte-colony stimulating factor levels || ||	TRUE	igd								10	63785089	0.0232	1.42791e-11	458620	ebi-a-GCST90018847	Graves' disease || id:ebi-a-GCST90018847	TRUE	reported	igd	2	TRUE	high	9.93371e-05	45.5623
	rs11643872	T	G	T	G	-0.2374	-0.0102	0.4046		FALSE	FALSE	FALSE	ebi-a-GCST004458	16	30969486	0.0161	7904	0.5373	Granulocyte-colony stimulating factor levels || id:ebi-a-GCST004458	Granulocyte-colony stimulating factor levels	Granulocyte-colony stimulating factor levels || ||	TRUE	igd								16	30969486	0.0387	8.85401e-10	458620	ebi-a-GCST90018847	Graves' disease || id:ebi-a-GCST90018847	TRUE	reported	igd	2	TRUE	high	8.20448e-05	37.6303
	rs12612769	C	A	C	A	0.1449	0.0151	0.1918		FALSE	FALSE	FALSE	ebi-a-GCST004458	2	191953998	0.0199	7904	0.4504	Granulocyte-colony stimulating factor levels || id:ebi-a-GCST004458	Granulocyte-colony stimulating factor levels	Granulocyte-colony stimulating factor levels || ||	TRUE	igd								2	191953998	0.0252	8.78193e-09	458620	ebi-a-GCST90018847	Graves' disease || id:ebi-a-GCST90018847	TRUE	reported	igd	2	TRUE	high	7.20861e-05	33.0624
	rs13136820	T	C	T	C	-0.1361	-0.0149	0.664		FALSE	FALSE	FALSE	ebi-a-GCST004458	4	40307564	0.0184	7904	0.4098	Granulocyte-colony stimulating factor levels || id:ebi-a-GCST004458	Granulocyte-colony stimulating factor levels	Granulocyte-colony stimulating factor levels || ||	TRUE	igd								4	40307564	0.0244	2.36701e-08	458620	ebi-a-GCST90018847	Graves' disease || id:ebi-a-GCST90018847	TRUE	reported	igd	2	TRUE	high	6.7835e-05	31.1125
	rs13210649	G	T	G	T	0.1354	-0.0021	0.4026		FALSE	FALSE	FALSE	ebi-a-GCST004458	6	167473193	0.0164	7904	0.9042	Granulocyte-colony stimulating factor levels || id:ebi-a-GCST004458	Granulocyte-colony stimulating factor levels	Granulocyte-colony stimulating factor levels || ||	TRUE	igd								6	167473193	0.0219	6.87401e-10	458620	ebi-a-GCST90018847	Graves' disease || id:ebi-a-GCST90018847	TRUE	reported	igd	2	TRUE	high	8.33412e-05	38.225
	rs1569723	A	C	A	C	0.1641	-0.0166	0.7425		FALSE	FALSE	FALSE	ebi-a-GCST004458	20	44742064	0.018	7904	0.3567	Granulocyte-colony stimulating factor levels || id:ebi-a-GCST004458	Granulocyte-colony stimulating factor levels	Granulocyte-colony stimulating factor levels || ||	TRUE	igd								20	44742064	0.0232	1.61585e-12	458620	ebi-a-GCST90018847	Graves' disease || id:ebi-a-GCST90018847	TRUE	reported	igd	2	TRUE	high	0.000109079	50.031
	rs17689159	C	T	C	T	0.1621	0.0121	0.341		FALSE	FALSE	FALSE	ebi-a-GCST004458	16	79742390	0.0171	7904	0.498	Granulocyte-colony stimulating factor levels || id:ebi-a-GCST004458	Granulocyte-colony stimulating factor levels	Granulocyte-colony stimulating factor levels || ||	TRUE	igd								16	79742390	0.024	1.55418e-11	458620	ebi-a-GCST90018847	Graves' disease || id:ebi-a-GCST90018847	TRUE	reported	igd	2	TRUE	high	9.94597e-05	45.6186
	rs1977710	G	A	G	A	0.1461	-0.007	0.498		FALSE	FALSE	FALSE	ebi-a-GCST004458	1	157693722	0.0162	7904	0.6687	Granulocyte-colony stimulating factor levels || id:ebi-a-GCST004458	Granulocyte-colony stimulating factor levels	Granulocyte-colony stimulating factor levels || ||	TRUE	igd								1	157693722	0.0223	5.19398e-11	458620	ebi-a-GCST90018847	Graves' disease || id:ebi-a-GCST90018847	TRUE	reported	igd	2	TRUE	high	9.3583e-05	42.9229
	rs231779	T	C	T	C	0.2352	0.0047	0.3529		FALSE	FALSE	FALSE	ebi-a-GCST004458	2	204734487	0.016	7904	0.784401	Granulocyte-colony stimulating factor levels || id:ebi-a-GCST004458	Granulocyte-colony stimulating factor levels	Granulocyte-colony stimulating factor levels || ||	TRUE	igd								2	204734487	0.0222	3.61077e-26	458620	ebi-a-GCST90018847	Graves' disease || id:ebi-a-GCST90018847	TRUE	reported	igd	2	TRUE	high	0.000244686	112.245
	rs2466028	C	T	C	T	-0.145	0.0158	0.3439		FALSE	FALSE	FALSE	ebi-a-GCST004458	8	128200556	0.0171	7904	0.3524	Granulocyte-colony stimulating factor levels || id:ebi-a-GCST004458	Granulocyte-colony stimulating factor levels	Granulocyte-colony stimulating factor levels || ||	TRUE	igd								8	128200556	0.0235	6.27899e-10	458620	ebi-a-GCST90018847	Graves' disease || id:ebi-a-GCST90018847	TRUE	reported	igd	2	TRUE	high	8.30063e-05	38.0714
	rs28414437	C	A	C	A	0.2871	0.0077	0.341		FALSE	FALSE	FALSE	ebi-a-GCST004458	14	81457257	0.0179	7904	0.6647	Granulocyte-colony stimulating factor levels || id:ebi-a-GCST004458	Granulocyte-colony stimulating factor levels	Granulocyte-colony stimulating factor levels || ||	TRUE	igd								14	81457257	0.0228	1.98381e-36	458620	ebi-a-GCST90018847	Graves' disease || id:ebi-a-GCST90018847	TRUE	reported	igd	2	TRUE	high	0.000345616	158.56
	rs34544259	G	A	G	A	0.1406	0.02	0.4165		FALSE	FALSE	FALSE	ebi-a-GCST004458	21	43834854	0.0166	7904	0.2282	Granulocyte-colony stimulating factor levels || id:ebi-a-GCST004458	Granulocyte-colony stimulating factor levels	Granulocyte-colony stimulating factor levels || ||	TRUE	igd								21	43834854	0.0228	6.74901e-10	458620	ebi-a-GCST90018847	Graves' disease || id:ebi-a-GCST90018847	TRUE	reported	igd	2	TRUE	high	8.2911e-05	38.0276
	rs4409785	C	T	C	T	0.2029	0.0106	0.1899		FALSE	FALSE	FALSE	ebi-a-GCST004458	11	95311422	0.021	7904	0.6239	Granulocyte-colony stimulating factor levels || id:ebi-a-GCST004458	Granulocyte-colony stimulating factor levels	Granulocyte-colony stimulating factor levels || ||	TRUE	igd								11	95311422	0.035	6.81303e-09	458620	ebi-a-GCST90018847	Graves' disease || id:ebi-a-GCST90018847	TRUE	reported	igd	2	TRUE	high	7.32729e-05	33.6067
	rs61226717	T	G	T	G	0.2365	-0.0083	0.0676		FALSE	FALSE	FALSE	ebi-a-GCST004458	12	111315543	0.0326	7904	0.799	Granulocyte-colony stimulating factor levels || id:ebi-a-GCST004458	Granulocyte-colony stimulating factor levels	Granulocyte-colony stimulating factor levels || ||	TRUE	igd								12	111315543	0.0357	3.60496e-11	458620	ebi-a-GCST90018847	Graves' disease || id:ebi-a-GCST90018847	TRUE	reported	igd	2	TRUE	high	9.56822e-05	43.8858
	rs61850863	A	G	A	G	0.2027	0.0109	0.2247		FALSE	FALSE	FALSE	ebi-a-GCST004458	10	64041772	0.0205	7904	0.591199	Granulocyte-colony stimulating factor levels || id:ebi-a-GCST004458	Granulocyte-colony stimulating factor levels	Granulocyte-colony stimulating factor levels || ||	TRUE	igd								10	64041772	0.0339	2.18198e-09	458620	ebi-a-GCST90018847	Graves' disease || id:ebi-a-GCST90018847	TRUE	reported	igd	2	TRUE	high	7.79509e-05	35.7525
	rs6679677	A	C	A	C	0.3769	0.0294	0.0915		FALSE	FALSE	FALSE	ebi-a-GCST004458	1	114303808	0.0224	7904	0.1923	Granulocyte-colony stimulating factor levels || id:ebi-a-GCST004458	Granulocyte-colony stimulating factor levels	Granulocyte-colony stimulating factor levels || ||	TRUE	igd								1	114303808	0.0536	2.13599e-12	458620	ebi-a-GCST90018847	Graves' disease || id:ebi-a-GCST90018847	TRUE	reported	igd	2	TRUE	high	0.000107801	49.4448
	rs6780858	G	A	G	A	-0.1634	-0.0298	0.492		FALSE	FALSE	FALSE	ebi-a-GCST004458	3	188132110	0.016	7904	0.0623706	Granulocyte-colony stimulating factor levels || id:ebi-a-GCST004458	Granulocyte-colony stimulating factor levels	Granulocyte-colony stimulating factor levels || ||	TRUE	igd								3	188132110	0.0225	3.85035e-13	458620	ebi-a-GCST90018847	Graves' disease || id:ebi-a-GCST90018847	TRUE	reported	igd	2	TRUE	high	0.000114984	52.7396
	rs7741597	C	T	C	T	-0.2215	0.0289	0.1163		FALSE	FALSE	FALSE	ebi-a-GCST004458	6	29701661	0.0248	7904	0.245	Granulocyte-colony stimulating factor levels || id:ebi-a-GCST004458	Granulocyte-colony stimulating factor levels	Granulocyte-colony stimulating factor levels || ||	TRUE	igd								6	29701661	0.029	2.27405e-14	458620	ebi-a-GCST90018847	Graves' disease || id:ebi-a-GCST90018847	TRUE	reported	igd	2	TRUE	high	0.000127187	58.3377
	rs7746061	A	G	A	G	-0.3836	0.0149	0.0278		FALSE	FALSE	FALSE	ebi-a-GCST004458	6	31419216	0.0446	7904	0.7617	Granulocyte-colony stimulating factor levels || id:ebi-a-GCST004458	Granulocyte-colony stimulating factor levels	Granulocyte-colony stimulating factor levels || ||	TRUE	igd								6	31419216	0.0516	1.02e-13	458620	ebi-a-GCST90018847	Graves' disease || id:ebi-a-GCST90018847	TRUE	reported	igd	2	TRUE	high	0.00012049	55.2657
	rs860262	A	C	A	C	-0.1373	-0.0061	0.5149		FALSE	FALSE	FALSE	ebi-a-GCST004458	7	28194397	0.0159	7904	0.704099	Granulocyte-colony stimulating factor levels || id:ebi-a-GCST004458	Granulocyte-colony stimulating factor levels	Granulocyte-colony stimulating factor levels || ||	TRUE	igd								7	28194397	0.0245	2.10698e-08	458620	ebi-a-GCST90018847	Graves' disease || id:ebi-a-GCST90018847	TRUE	reported	igd	2	TRUE	high	6.84741e-05	31.4056
	rs9260041	T	C	T	C	-0.3419	-0.0129	0.2256		FALSE	FALSE	FALSE	ebi-a-GCST004458	6	29908440	0.0208	7904	0.5376	Granulocyte-colony stimulating factor levels || id:ebi-a-GCST004458	Granulocyte-colony stimulating factor levels	Granulocyte-colony stimulating factor levels || ||	TRUE	igd	TRUE	rs9260041	rs9260059	T	C	A	G	6	29907608	0.0239	1.77215e-46	458620	ebi-a-GCST90018847	Graves' disease || id:ebi-a-GCST90018847	TRUE	reported	igd	2	TRUE	high	0.000446021	204.645
	rs9357156	C	A	C	A	0.4396	0.0011	0.1402		FALSE	FALSE	FALSE	ebi-a-GCST004458	6	33041073	0.0275	7904	0.9513	Granulocyte-colony stimulating factor levels || id:ebi-a-GCST004458	Granulocyte-colony stimulating factor levels	Granulocyte-colony stimulating factor levels || ||	TRUE	igd								6	33041073	0.0251	1.08993e-68	458620	ebi-a-GCST90018847	Graves' disease || id:ebi-a-GCST90018847	TRUE	reported	igd	2	TRUE	high	0.000668382	306.737
	SNP	effect_allele.exposure	other_allele.exposure	effect_allele.outcome	other_allele.outcome	beta.exposure	beta.outcome	eaf.exposure	eaf.outcome	remove	palindromic	ambiguous	id.outcome	chr	pos	se.outcome	samplesize.outcome	pval.outcome	outcome	originalname.outcome	outcome.deprecated	mr_keep.outcome	data_source.outcome	proxy.outcome	target_snp.outcome	proxy_snp.outcome	target_a1.outcome	target_a2.outcome	proxy_a1.outcome	proxy_a2.outcome	chr.exposure	pos.exposure	se.exposure	pval.exposure	samplesize.exposure	id.exposure	exposure	mr_keep.exposure	pval_origin.exposure	data_source.exposure	action	mr_keep	reliability.exposure	R2	F
bFGF	rs10821944	T	G	T	G	-0.1566	-0.0315	0.7127		FALSE	FALSE	FALSE	ebi-a-GCST004459	10	63785089	0.0184	7565	0.0851491	Fibroblast growth factor basic levels || id:ebi-a-GCST004459	Fibroblast growth factor basic levels	Fibroblast growth factor basic levels || ||	TRUE	igd								10	63785089	0.0232	1.42791e-11	458620	ebi-a-GCST90018847	Graves' disease || id:ebi-a-GCST90018847	TRUE	reported	igd	2	TRUE	high	9.93371e-05	45.5623
	rs11643872	T	G	T	G	-0.2374	-0.0028	0.4046		FALSE	FALSE	FALSE	ebi-a-GCST004459	16	30969486	0.0166	7565	0.8719	Fibroblast growth factor basic levels || id:ebi-a-GCST004459	Fibroblast growth factor basic levels	Fibroblast growth factor basic levels || ||	TRUE	igd								16	30969486	0.0387	8.85401e-10	458620	ebi-a-GCST90018847	Graves' disease || id:ebi-a-GCST90018847	TRUE	reported	igd	2	TRUE	high	8.20448e-05	37.6303
	rs12612769	C	A	C	A	0.1449	0.0088	0.1918		FALSE	FALSE	FALSE	ebi-a-GCST004459	2	191953998	0.0204	7565	0.665701	Fibroblast growth factor basic levels || id:ebi-a-GCST004459	Fibroblast growth factor basic levels	Fibroblast growth factor basic levels || ||	TRUE	igd								2	191953998	0.0252	8.78193e-09	458620	ebi-a-GCST90018847	Graves' disease || id:ebi-a-GCST90018847	TRUE	reported	igd	2	TRUE	high	7.20861e-05	33.0624
	rs13136820	T	C	T	C	-0.1361	0.0019	0.664		FALSE	FALSE	FALSE	ebi-a-GCST004459	4	40307564	0.0189	7565	0.9276	Fibroblast growth factor basic levels || id:ebi-a-GCST004459	Fibroblast growth factor basic levels	Fibroblast growth factor basic levels || ||	TRUE	igd								4	40307564	0.0244	2.36701e-08	458620	ebi-a-GCST90018847	Graves' disease || id:ebi-a-GCST90018847	TRUE	reported	igd	2	TRUE	high	6.7835e-05	31.1125
	rs13210649	G	T	G	T	0.1354	0.0249	0.4026		FALSE	FALSE	FALSE	ebi-a-GCST004459	6	167473193	0.0168	7565	0.1364	Fibroblast growth factor basic levels || id:ebi-a-GCST004459	Fibroblast growth factor basic levels	Fibroblast growth factor basic levels || ||	TRUE	igd								6	167473193	0.0219	6.87401e-10	458620	ebi-a-GCST90018847	Graves' disease || id:ebi-a-GCST90018847	TRUE	reported	igd	2	TRUE	high	8.33412e-05	38.225
	rs1569723	A	C	A	C	0.1641	0.016	0.7425		FALSE	FALSE	FALSE	ebi-a-GCST004459	20	44742064	0.0185	7565	0.3855	Fibroblast growth factor basic levels || id:ebi-a-GCST004459	Fibroblast growth factor basic levels	Fibroblast growth factor basic levels || ||	TRUE	igd								20	44742064	0.0232	1.61585e-12	458620	ebi-a-GCST90018847	Graves' disease || id:ebi-a-GCST90018847	TRUE	reported	igd	2	TRUE	high	0.000109079	50.031
	rs17689159	C	T	C	T	0.1621	-0.007	0.341		FALSE	FALSE	FALSE	ebi-a-GCST004459	16	79742390	0.0175	7565	0.6751	Fibroblast growth factor basic levels || id:ebi-a-GCST004459	Fibroblast growth factor basic levels	Fibroblast growth factor basic levels || ||	TRUE	igd								16	79742390	0.024	1.55418e-11	458620	ebi-a-GCST90018847	Graves' disease || id:ebi-a-GCST90018847	TRUE	reported	igd	2	TRUE	high	9.94597e-05	45.6186
	rs1977710	G	A	G	A	0.1461	0.0122	0.498		FALSE	FALSE	FALSE	ebi-a-GCST004459	1	157693722	0.0166	7565	0.4604	Fibroblast growth factor basic levels || id:ebi-a-GCST004459	Fibroblast growth factor basic levels	Fibroblast growth factor basic levels || ||	TRUE	igd								1	157693722	0.0223	5.19398e-11	458620	ebi-a-GCST90018847	Graves' disease || id:ebi-a-GCST90018847	TRUE	reported	igd	2	TRUE	high	9.3583e-05	42.9229
	rs231779	T	C	T	C	0.2352	0.0158	0.3529		FALSE	FALSE	FALSE	ebi-a-GCST004459	2	204734487	0.0164	7565	0.336	Fibroblast growth factor basic levels || id:ebi-a-GCST004459	Fibroblast growth factor basic levels	Fibroblast growth factor basic levels || ||	TRUE	igd								2	204734487	0.0222	3.61077e-26	458620	ebi-a-GCST90018847	Graves' disease || id:ebi-a-GCST90018847	TRUE	reported	igd	2	TRUE	high	0.000244686	112.245
	rs2466028	C	T	C	T	-0.145	0.0428	0.3439		FALSE	FALSE	FALSE	ebi-a-GCST004459	8	128200556	0.0176	7565	0.01464	Fibroblast growth factor basic levels || id:ebi-a-GCST004459	Fibroblast growth factor basic levels	Fibroblast growth factor basic levels || ||	TRUE	igd								8	128200556	0.0235	6.27899e-10	458620	ebi-a-GCST90018847	Graves' disease || id:ebi-a-GCST90018847	TRUE	reported	igd	2	TRUE	high	8.30063e-05	38.0714
	rs28414437	C	A	C	A	0.2871	-0.0093	0.341		FALSE	FALSE	FALSE	ebi-a-GCST004459	14	81457257	0.0182	7565	0.6096	Fibroblast growth factor basic levels || id:ebi-a-GCST004459	Fibroblast growth factor basic levels	Fibroblast growth factor basic levels || ||	TRUE	igd								14	81457257	0.0228	1.98381e-36	458620	ebi-a-GCST90018847	Graves' disease || id:ebi-a-GCST90018847	TRUE	reported	igd	2	TRUE	high	0.000345616	158.56
	rs34544259	G	A	G	A	0.1406	0.0033	0.4165		FALSE	FALSE	FALSE	ebi-a-GCST004459	21	43834854	0.017	7565	0.8481	Fibroblast growth factor basic levels || id:ebi-a-GCST004459	Fibroblast growth factor basic levels	Fibroblast growth factor basic levels || ||	TRUE	igd								21	43834854	0.0228	6.74901e-10	458620	ebi-a-GCST90018847	Graves' disease || id:ebi-a-GCST90018847	TRUE	reported	igd	2	TRUE	high	8.2911e-05	38.0276
	rs4409785	C	T	C	T	0.2029	0.0148	0.1899		FALSE	FALSE	FALSE	ebi-a-GCST004459	11	95311422	0.0214	7565	0.4947	Fibroblast growth factor basic levels || id:ebi-a-GCST004459	Fibroblast growth factor basic levels	Fibroblast growth factor basic levels || ||	TRUE	igd								11	95311422	0.035	6.81303e-09	458620	ebi-a-GCST90018847	Graves' disease || id:ebi-a-GCST90018847	TRUE	reported	igd	2	TRUE	high	7.32729e-05	33.6067
	rs61226717	T	G	T	G	0.2365	0.021	0.0676		FALSE	FALSE	FALSE	ebi-a-GCST004459	12	111315543	0.0334	7565	0.5265	Fibroblast growth factor basic levels || id:ebi-a-GCST004459	Fibroblast growth factor basic levels	Fibroblast growth factor basic levels || ||	TRUE	igd								12	111315543	0.0357	3.60496e-11	458620	ebi-a-GCST90018847	Graves' disease || id:ebi-a-GCST90018847	TRUE	reported	igd	2	TRUE	high	9.56822e-05	43.8858
	rs61850863	A	G	A	G	0.2027	-0.0015	0.2247		FALSE	FALSE	FALSE	ebi-a-GCST004459	10	64041772	0.021	7565	0.9416	Fibroblast growth factor basic levels || id:ebi-a-GCST004459	Fibroblast growth factor basic levels	Fibroblast growth factor basic levels || ||	TRUE	igd								10	64041772	0.0339	2.18198e-09	458620	ebi-a-GCST90018847	Graves' disease || id:ebi-a-GCST90018847	TRUE	reported	igd	2	TRUE	high	7.79509e-05	35.7525
	rs6679677	A	C	A	C	0.3769	0.0303	0.0915		FALSE	FALSE	FALSE	ebi-a-GCST004459	1	114303808	0.0229	7565	0.1883	Fibroblast growth factor basic levels || id:ebi-a-GCST004459	Fibroblast growth factor basic levels	Fibroblast growth factor basic levels || ||	TRUE	igd								1	114303808	0.0536	2.13599e-12	458620	ebi-a-GCST90018847	Graves' disease || id:ebi-a-GCST90018847	TRUE	reported	igd	2	TRUE	high	0.000107801	49.4448
	rs6780858	G	A	G	A	-0.1634	-0.0251	0.492		FALSE	FALSE	FALSE	ebi-a-GCST004459	3	188132110	0.0164	7565	0.1274	Fibroblast growth factor basic levels || id:ebi-a-GCST004459	Fibroblast growth factor basic levels	Fibroblast growth factor basic levels || ||	TRUE	igd								3	188132110	0.0225	3.85035e-13	458620	ebi-a-GCST90018847	Graves' disease || id:ebi-a-GCST90018847	TRUE	reported	igd	2	TRUE	high	0.000114984	52.7396
	rs7741597	C	T	C	T	-0.2215	0.0352	0.1163		FALSE	FALSE	FALSE	ebi-a-GCST004459	6	29701661	0.0255	7565	0.1673	Fibroblast growth factor basic levels || id:ebi-a-GCST004459	Fibroblast growth factor basic levels	Fibroblast growth factor basic levels || ||	TRUE	igd								6	29701661	0.029	2.27405e-14	458620	ebi-a-GCST90018847	Graves' disease || id:ebi-a-GCST90018847	TRUE	reported	igd	2	TRUE	high	0.000127187	58.3377
	rs7746061	A	G	A	G	-0.3836	-0.0191	0.0278		FALSE	FALSE	FALSE	ebi-a-GCST004459	6	31419216	0.0455	7565	0.658901	Fibroblast growth factor basic levels || id:ebi-a-GCST004459	Fibroblast growth factor basic levels	Fibroblast growth factor basic levels || ||	TRUE	igd								6	31419216	0.0516	1.02e-13	458620	ebi-a-GCST90018847	Graves' disease || id:ebi-a-GCST90018847	TRUE	reported	igd	2	TRUE	high	0.00012049	55.2657
	rs860262	A	C	A	C	-0.1373	-0.002	0.5149		FALSE	FALSE	FALSE	ebi-a-GCST004459	7	28194397	0.0162	7565	0.9036	Fibroblast growth factor basic levels || id:ebi-a-GCST004459	Fibroblast growth factor basic levels	Fibroblast growth factor basic levels || ||	TRUE	igd								7	28194397	0.0245	2.10698e-08	458620	ebi-a-GCST90018847	Graves' disease || id:ebi-a-GCST90018847	TRUE	reported	igd	2	TRUE	high	6.84741e-05	31.4056
	rs9260041	T	C	T	C	-0.3419	0.0009	0.2256		FALSE	FALSE	FALSE	ebi-a-GCST004459	6	29908440	0.0212	7565	0.9672	Fibroblast growth factor basic levels || id:ebi-a-GCST004459	Fibroblast growth factor basic levels	Fibroblast growth factor basic levels || ||	TRUE	igd	TRUE	rs9260041	rs9260059	T	C	A	G	6	29907608	0.0239	1.77215e-46	458620	ebi-a-GCST90018847	Graves' disease || id:ebi-a-GCST90018847	TRUE	reported	igd	2	TRUE	high	0.000446021	204.645
	rs9357156	C	A	C	A	0.4396	-0.0021	0.1402		FALSE	FALSE	FALSE	ebi-a-GCST004459	6	33041073	0.028	7565	0.9545	Fibroblast growth factor basic levels || id:ebi-a-GCST004459	Fibroblast growth factor basic levels	Fibroblast growth factor basic levels || ||	TRUE	igd								6	33041073	0.0251	1.08993e-68	458620	ebi-a-GCST90018847	Graves' disease || id:ebi-a-GCST90018847	TRUE	reported	igd	2	TRUE	high	0.000668382	306.737
	SNP	effect_allele.exposure	other_allele.exposure	effect_allele.outcome	other_allele.outcome	beta.exposure	beta.outcome	eaf.exposure	eaf.outcome	remove	palindromic	ambiguous	id.outcome	chr	pos	se.outcome	samplesize.outcome	pval.outcome	outcome	originalname.outcome	outcome.deprecated	mr_keep.outcome	data_source.outcome	proxy.outcome	target_snp.outcome	proxy_snp.outcome	target_a1.outcome	target_a2.outcome	proxy_a1.outcome	proxy_a2.outcome	chr.exposure	pos.exposure	se.exposure	pval.exposure	samplesize.exposure	id.exposure	exposure	mr_keep.exposure	pval_origin.exposure	data_source.exposure	action	mr_keep	reliability.exposure	R2	F
Eotaxin	rs10821944	T	G	T	G	-0.1566	-0.0109	0.7127		FALSE	FALSE	FALSE	ebi-a-GCST004460	10	63785089	0.0177	8153	0.5518	Eotaxin levels || id:ebi-a-GCST004460	Eotaxin levels	Eotaxin levels || ||	TRUE	igd								10	63785089	0.0232	1.42791e-11	458620	ebi-a-GCST90018847	Graves' disease || id:ebi-a-GCST90018847	TRUE	reported	igd	2	TRUE	high	9.93371e-05	45.5623
	rs11643872	T	G	T	G	-0.2374	0.0274	0.4046		FALSE	FALSE	FALSE	ebi-a-GCST004460	16	30969486	0.0159	8153	0.0848594	Eotaxin levels || id:ebi-a-GCST004460	Eotaxin levels	Eotaxin levels || ||	TRUE	igd								16	30969486	0.0387	8.85401e-10	458620	ebi-a-GCST90018847	Graves' disease || id:ebi-a-GCST90018847	TRUE	reported	igd	2	TRUE	high	8.20448e-05	37.6303
	rs12612769	C	A	C	A	0.1449	0.0065	0.1918		FALSE	FALSE	FALSE	ebi-a-GCST004460	2	191953998	0.0197	8153	0.739301	Eotaxin levels || id:ebi-a-GCST004460	Eotaxin levels	Eotaxin levels || ||	TRUE	igd								2	191953998	0.0252	8.78193e-09	458620	ebi-a-GCST90018847	Graves' disease || id:ebi-a-GCST90018847	TRUE	reported	igd	2	TRUE	high	7.20861e-05	33.0624
	rs13136820	T	C	T	C	-0.1361	-0.0166	0.664		FALSE	FALSE	FALSE	ebi-a-GCST004460	4	40307564	0.0182	8153	0.3599	Eotaxin levels || id:ebi-a-GCST004460	Eotaxin levels	Eotaxin levels || ||	TRUE	igd								4	40307564	0.0244	2.36701e-08	458620	ebi-a-GCST90018847	Graves' disease || id:ebi-a-GCST90018847	TRUE	reported	igd	2	TRUE	high	6.7835e-05	31.1125
	rs13210649	G	T	G	T	0.1354	0.028	0.4026		FALSE	FALSE	FALSE	ebi-a-GCST004460	6	167473193	0.0162	8153	0.0835795	Eotaxin levels || id:ebi-a-GCST004460	Eotaxin levels	Eotaxin levels || ||	TRUE	igd								6	167473193	0.0219	6.87401e-10	458620	ebi-a-GCST90018847	Graves' disease || id:ebi-a-GCST90018847	TRUE	reported	igd	2	TRUE	high	8.33412e-05	38.225
	rs1569723	A	C	A	C	0.1641	0.0389	0.7425		FALSE	FALSE	FALSE	ebi-a-GCST004460	20	44742064	0.0178	8153	0.0291199	Eotaxin levels || id:ebi-a-GCST004460	Eotaxin levels	Eotaxin levels || ||	TRUE	igd								20	44742064	0.0232	1.61585e-12	458620	ebi-a-GCST90018847	Graves' disease || id:ebi-a-GCST90018847	TRUE	reported	igd	2	TRUE	high	0.000109079	50.031
	rs17689159	C	T	C	T	0.1621	0.0118	0.341		FALSE	FALSE	FALSE	ebi-a-GCST004460	16	79742390	0.0169	8153	0.49	Eotaxin levels || id:ebi-a-GCST004460	Eotaxin levels	Eotaxin levels || ||	TRUE	igd								16	79742390	0.024	1.55418e-11	458620	ebi-a-GCST90018847	Graves' disease || id:ebi-a-GCST90018847	TRUE	reported	igd	2	TRUE	high	9.94597e-05	45.6186
	rs1977710	G	A	G	A	0.1461	0.0245	0.498		FALSE	FALSE	FALSE	ebi-a-GCST004460	1	157693722	0.016	8153	0.1261	Eotaxin levels || id:ebi-a-GCST004460	Eotaxin levels	Eotaxin levels || ||	TRUE	igd								1	157693722	0.0223	5.19398e-11	458620	ebi-a-GCST90018847	Graves' disease || id:ebi-a-GCST90018847	TRUE	reported	igd	2	TRUE	high	9.3583e-05	42.9229
	rs231779	T	C	T	C	0.2352	0.0015	0.3529		FALSE	FALSE	FALSE	ebi-a-GCST004460	2	204734487	0.0158	8153	0.9032	Eotaxin levels || id:ebi-a-GCST004460	Eotaxin levels	Eotaxin levels || ||	TRUE	igd								2	204734487	0.0222	3.61077e-26	458620	ebi-a-GCST90018847	Graves' disease || id:ebi-a-GCST90018847	TRUE	reported	igd	2	TRUE	high	0.000244686	112.245
	rs2466028	C	T	C	T	-0.145	0.0258	0.3439		FALSE	FALSE	FALSE	ebi-a-GCST004460	8	128200556	0.0169	8153	0.1251	Eotaxin levels || id:ebi-a-GCST004460	Eotaxin levels	Eotaxin levels || ||	TRUE	igd								8	128200556	0.0235	6.27899e-10	458620	ebi-a-GCST90018847	Graves' disease || id:ebi-a-GCST90018847	TRUE	reported	igd	2	TRUE	high	8.30063e-05	38.0714
	rs28414437	C	A	C	A	0.2871	-0.0257	0.341		FALSE	FALSE	FALSE	ebi-a-GCST004460	14	81457257	0.0177	8153	0.1447	Eotaxin levels || id:ebi-a-GCST004460	Eotaxin levels	Eotaxin levels || ||	TRUE	igd								14	81457257	0.0228	1.98381e-36	458620	ebi-a-GCST90018847	Graves' disease || id:ebi-a-GCST90018847	TRUE	reported	igd	2	TRUE	high	0.000345616	158.56
	rs34544259	G	A	G	A	0.1406	-0.014	0.4165		FALSE	FALSE	FALSE	ebi-a-GCST004460	21	43834854	0.0164	8153	0.3901	Eotaxin levels || id:ebi-a-GCST004460	Eotaxin levels	Eotaxin levels || ||	TRUE	igd								21	43834854	0.0228	6.74901e-10	458620	ebi-a-GCST90018847	Graves' disease || id:ebi-a-GCST90018847	TRUE	reported	igd	2	TRUE	high	8.2911e-05	38.0276
	rs4409785	C	T	C	T	0.2029	0.0214	0.1899		FALSE	FALSE	FALSE	ebi-a-GCST004460	11	95311422	0.0208	8153	0.3036	Eotaxin levels || id:ebi-a-GCST004460	Eotaxin levels	Eotaxin levels || ||	TRUE	igd								11	95311422	0.035	6.81303e-09	458620	ebi-a-GCST90018847	Graves' disease || id:ebi-a-GCST90018847	TRUE	reported	igd	2	TRUE	high	7.32729e-05	33.6067
	rs61226717	T	G	T	G	0.2365	0.0067	0.0676		FALSE	FALSE	FALSE	ebi-a-GCST004460	12	111315543	0.0321	8153	0.8293	Eotaxin levels || id:ebi-a-GCST004460	Eotaxin levels	Eotaxin levels || ||	TRUE	igd								12	111315543	0.0357	3.60496e-11	458620	ebi-a-GCST90018847	Graves' disease || id:ebi-a-GCST90018847	TRUE	reported	igd	2	TRUE	high	9.56822e-05	43.8858
	rs61850863	A	G	A	G	0.2027	0.0196	0.2247		FALSE	FALSE	FALSE	ebi-a-GCST004460	10	64041772	0.0203	8153	0.3402	Eotaxin levels || id:ebi-a-GCST004460	Eotaxin levels	Eotaxin levels || ||	TRUE	igd								10	64041772	0.0339	2.18198e-09	458620	ebi-a-GCST90018847	Graves' disease || id:ebi-a-GCST90018847	TRUE	reported	igd	2	TRUE	high	7.79509e-05	35.7525
	rs6679677	A	C	A	C	0.3769	-0.0131	0.0915		FALSE	FALSE	FALSE	ebi-a-GCST004460	1	114303808	0.0221	8153	0.5523	Eotaxin levels || id:ebi-a-GCST004460	Eotaxin levels	Eotaxin levels || ||	TRUE	igd								1	114303808	0.0536	2.13599e-12	458620	ebi-a-GCST90018847	Graves' disease || id:ebi-a-GCST90018847	TRUE	reported	igd	2	TRUE	high	0.000107801	49.4448
	rs6780858	G	A	G	A	-0.1634	-0.016	0.492		FALSE	FALSE	FALSE	ebi-a-GCST004460	3	188132110	0.0158	8153	0.3119	Eotaxin levels || id:ebi-a-GCST004460	Eotaxin levels	Eotaxin levels || ||	TRUE	igd								3	188132110	0.0225	3.85035e-13	458620	ebi-a-GCST90018847	Graves' disease || id:ebi-a-GCST90018847	TRUE	reported	igd	2	TRUE	high	0.000114984	52.7396
	rs7741597	C	T	C	T	-0.2215	0.0474	0.1163		FALSE	FALSE	FALSE	ebi-a-GCST004460	6	29701661	0.0245	8153	0.0555904	Eotaxin levels || id:ebi-a-GCST004460	Eotaxin levels	Eotaxin levels || ||	TRUE	igd								6	29701661	0.029	2.27405e-14	458620	ebi-a-GCST90018847	Graves' disease || id:ebi-a-GCST90018847	TRUE	reported	igd	2	TRUE	high	0.000127187	58.3377
	rs7746061	A	G	A	G	-0.3836	0.0091	0.0278		FALSE	FALSE	FALSE	ebi-a-GCST004460	6	31419216	0.0439	8153	0.8502	Eotaxin levels || id:ebi-a-GCST004460	Eotaxin levels	Eotaxin levels || ||	TRUE	igd								6	31419216	0.0516	1.02e-13	458620	ebi-a-GCST90018847	Graves' disease || id:ebi-a-GCST90018847	TRUE	reported	igd	2	TRUE	high	0.00012049	55.2657
	rs860262	A	C	A	C	-0.1373	0.0101	0.5149		FALSE	FALSE	FALSE	ebi-a-GCST004460	7	28194397	0.0156	8153	0.5197	Eotaxin levels || id:ebi-a-GCST004460	Eotaxin levels	Eotaxin levels || ||	TRUE	igd								7	28194397	0.0245	2.10698e-08	458620	ebi-a-GCST90018847	Graves' disease || id:ebi-a-GCST90018847	TRUE	reported	igd	2	TRUE	high	6.84741e-05	31.4056
	rs9260041	T	C	T	C	-0.3419	-0.0136	0.2256		FALSE	FALSE	FALSE	ebi-a-GCST004460	6	29908440	0.0205	8153	0.5082	Eotaxin levels || id:ebi-a-GCST004460	Eotaxin levels	Eotaxin levels || ||	TRUE	igd	TRUE	rs9260041	rs9260059	T	C	A	G	6	29907608	0.0239	1.77215e-46	458620	ebi-a-GCST90018847	Graves' disease || id:ebi-a-GCST90018847	TRUE	reported	igd	2	TRUE	high	0.000446021	204.645
	rs9357156	C	A	C	A	0.4396	0.0661	0.1402		FALSE	FALSE	FALSE	ebi-a-GCST004460	6	33041073	0.0272	8153	0.0138299	Eotaxin levels || id:ebi-a-GCST004460	Eotaxin levels	Eotaxin levels || ||	TRUE	igd								6	33041073	0.0251	1.08993e-68	458620	ebi-a-GCST90018847	Graves' disease || id:ebi-a-GCST90018847	TRUE	reported	igd	2	TRUE	high	0.000668382	306.737
