# Supplementary material for: Causal relationship between inflammatory cytokines and autoimmune thyroid disease: a bidirectional two-sample Mendelian randomization analysis
Source: Front Immunol. 2024 Mar 20;15:1334772. doi: 10.3389/fimmu.2024.1334772 (PMC10989681; doi:10.3389/fimmu.2024.1334772)
Supplement: Supplementary Table 4 — The F number and R2 detect the intensity of the IVs between HT and 41 Inflammatory cytokines in MR analyses. HT, Hashimoto thyroiditis; IVs, instrumental variables. [file Table_4.xlsx]

## Sheet: Sheet1
Inflammatory cytokines	SNP	effect_allele.exposure	other_allele.exposure	effect_allele.outcome	other_allele.outcome	beta.exposure	beta.outcome	eaf.exposure	eaf.outcome	remove	palindromic	ambiguous	id.outcome	chr	pos	se.outcome	samplesize.outcome	pval.outcome	outcome	originalname.outcome	outcome.deprecated	mr_keep.outcome	data_source.outcome	chr.exposure	pos.exposure	se.exposure	pval.exposure	samplesize.exposure	id.exposure	exposure	mr_keep.exposure	pval_origin.exposure	data_source.exposure	action	mr_keep	reliability.exposure	R2	F
CTACK	rs11611029	T	C	T	C	-0.0958	0.0116	0.4543		FALSE	FALSE	FALSE	ebi-a-GCST004420	12	56385579	0.0235	3631	0.6217	CTACK levels || id:ebi-a-GCST004420	CTACK levels	CTACK levels || ||	TRUE	igd	12	56385579	0.0168	1.16099e-08	395640	ebi-a-GCST90018855	Hashimoto thyroiditis || id:ebi-a-GCST90018855	TRUE	reported	igd	2	TRUE	high	8.2182e-05	32.517
	rs11889341	T	C	T	C	0.1245	0.0404	0.2286		FALSE	FALSE	FALSE	ebi-a-GCST004420	2	191943742	0.0284	3631	0.1541	CTACK levels || id:ebi-a-GCST004420	CTACK levels	CTACK levels || ||	TRUE	igd	2	191943742	0.0191	6.64202e-11	395640	ebi-a-GCST90018855	Hashimoto thyroiditis || id:ebi-a-GCST90018855	TRUE	reported	igd	2	TRUE	high	0.00010738	42.4883
	rs2110451	A	G	A	G	0.0998	-0.0047	0.3032		FALSE	FALSE	FALSE	ebi-a-GCST004420	12	9931347	0.0264	3631	0.8449	CTACK levels || id:ebi-a-GCST004420	CTACK levels	CTACK levels || ||	TRUE	igd	12	9931347	0.0181	3.32598e-08	395640	ebi-a-GCST90018855	Hashimoto thyroiditis || id:ebi-a-GCST90018855	TRUE	reported	igd	2	TRUE	high	7.6837e-05	30.402
	rs3184504	C	T	C	T	-0.179	0.0003	0.5358		FALSE	FALSE	FALSE	ebi-a-GCST004420	12	111884608	0.0238	3631	0.998	CTACK levels || id:ebi-a-GCST004420	CTACK levels	CTACK levels || ||	TRUE	igd	12	111884608	0.0171	1.40411e-25	395640	ebi-a-GCST90018855	Hashimoto thyroiditis || id:ebi-a-GCST90018855	TRUE	reported	igd	2	TRUE	high	0.000276881	109.575
	rs34636506	G	A	G	A	-0.1346	0.0136	0.4513		FALSE	FALSE	FALSE	ebi-a-GCST004420	2	204692216	0.0254	3631	0.6047	CTACK levels || id:ebi-a-GCST004420	CTACK levels	CTACK levels || ||	TRUE	igd	2	204692216	0.0176	1.92309e-14	395640	ebi-a-GCST90018855	Hashimoto thyroiditis || id:ebi-a-GCST90018855	TRUE	reported	igd	2	TRUE	high	0.000147809	58.4874
	rs6679677	A	C	A	C	0.3275	-0.0537	0.0915		FALSE	FALSE	FALSE	ebi-a-GCST004420	1	114303808	0.0332	3631	0.1077	CTACK levels || id:ebi-a-GCST004420	CTACK levels	CTACK levels || ||	TRUE	igd	1	114303808	0.0235	5.37032e-44	395640	ebi-a-GCST90018855	Hashimoto thyroiditis || id:ebi-a-GCST90018855	TRUE	reported	igd	2	TRUE	high	0.000490652	194.216
	rs7030280	T	C	T	C	0.2051	0.0028	0.661		FALSE	FALSE	FALSE	ebi-a-GCST004420	9	100535267	0.0248	3631	0.91	CTACK levels || id:ebi-a-GCST004420	CTACK levels	CTACK levels || ||	TRUE	igd	9	100535267	0.0177	6.43576e-31	395640	ebi-a-GCST90018855	Hashimoto thyroiditis || id:ebi-a-GCST90018855	TRUE	reported	igd	2	TRUE	high	0.000339264	134.271
	rs73192661	T	C	T	C	-0.1016	-0.0134	0.4453		FALSE	FALSE	FALSE	ebi-a-GCST004420	3	188128794	0.024	3631	0.565999	CTACK levels || id:ebi-a-GCST004420	CTACK levels	CTACK levels || ||	TRUE	igd	3	188128794	0.0168	1.45399e-09	395640	ebi-a-GCST90018855	Hashimoto thyroiditis || id:ebi-a-GCST90018855	TRUE	reported	igd	2	TRUE	high	9.24333e-05	36.5735
	rs78765971	G	GAC	G	GAC	0.2125	0.018	0.9314		FALSE	FALSE	FALSE	ebi-a-GCST004420	1	108362169	0.0363	3631	0.6272	CTACK levels || id:ebi-a-GCST004420	CTACK levels	CTACK levels || ||	TRUE	igd	1	108362169	0.0245	3.95094e-18	395640	ebi-a-GCST90018855	Hashimoto thyroiditis || id:ebi-a-GCST90018855	TRUE	reported	igd	2	TRUE	low	0.000190109	75.2287
	rs9271365	G	T	G	T	0.2531	0.0344	0.3877		FALSE	FALSE	FALSE	ebi-a-GCST004420	6	32586794	0.0247	3631	0.1624	CTACK levels || id:ebi-a-GCST004420	CTACK levels	CTACK levels || ||	TRUE	igd	6	32586794	0.0192	1.43516e-39	395640	ebi-a-GCST90018855	Hashimoto thyroiditis || id:ebi-a-GCST90018855	TRUE	reported	igd	2	TRUE	high	0.000439027	173.772
	rs9357119	T	G	T	G	-0.1507	-0.0285	0.3042		FALSE	FALSE	FALSE	ebi-a-GCST004420	6	31229747	0.0239	3631	0.2318	CTACK levels || id:ebi-a-GCST004420	CTACK levels	CTACK levels || ||	TRUE	igd	6	31229747	0.0199	3.6509e-14	395640	ebi-a-GCST90018855	Hashimoto thyroiditis || id:ebi-a-GCST90018855	TRUE	reported	igd	2	TRUE	high	0.00014493	57.348
	SNP	effect_allele.exposure	other_allele.exposure	effect_allele.outcome	other_allele.outcome	beta.exposure	beta.outcome	eaf.exposure	eaf.outcome	remove	palindromic	ambiguous	id.outcome	chr	pos	se.outcome	samplesize.outcome	pval.outcome	outcome	originalname.outcome	outcome.deprecated	mr_keep.outcome	data_source.outcome	chr.exposure	pos.exposure	se.exposure	pval.exposure	samplesize.exposure	id.exposure	exposure	mr_keep.exposure	pval_origin.exposure	data_source.exposure	action	mr_keep	reliability.exposure	R2	F
βNGF	rs11611029	T	C	T	C	-0.0958	0.0455	0.4543		FALSE	FALSE	FALSE	ebi-a-GCST004421	12	56385579	0.0239	3531	0.0554996	beta-nerve growth factor levels || id:ebi-a-GCST004421	beta-nerve growth factor levels	beta-nerve growth factor levels || ||	TRUE	igd	12	56385579	0.0168	1.16099e-08	395640	ebi-a-GCST90018855	Hashimoto thyroiditis || id:ebi-a-GCST90018855	TRUE	reported	igd	2	TRUE	high	8.2182e-05	32.517
	rs11889341	T	C	T	C	0.1245	0.0482	0.2286		FALSE	FALSE	FALSE	ebi-a-GCST004421	2	191943742	0.0286	3531	0.0943496	beta-nerve growth factor levels || id:ebi-a-GCST004421	beta-nerve growth factor levels	beta-nerve growth factor levels || ||	TRUE	igd	2	191943742	0.0191	6.64202e-11	395640	ebi-a-GCST90018855	Hashimoto thyroiditis || id:ebi-a-GCST90018855	TRUE	reported	igd	2	TRUE	high	0.00010738	42.4883
	rs2110451	A	G	A	G	0.0998	-0.0235	0.3032		FALSE	FALSE	FALSE	ebi-a-GCST004421	12	9931347	0.027	3531	0.383	beta-nerve growth factor levels || id:ebi-a-GCST004421	beta-nerve growth factor levels	beta-nerve growth factor levels || ||	TRUE	igd	12	9931347	0.0181	3.32598e-08	395640	ebi-a-GCST90018855	Hashimoto thyroiditis || id:ebi-a-GCST90018855	TRUE	reported	igd	2	TRUE	high	7.6837e-05	30.402
	rs3184504	C	T	C	T	-0.179	-0.045	0.5358		FALSE	FALSE	FALSE	ebi-a-GCST004421	12	111884608	0.0242	3531	0.0638793	beta-nerve growth factor levels || id:ebi-a-GCST004421	beta-nerve growth factor levels	beta-nerve growth factor levels || ||	TRUE	igd	12	111884608	0.0171	1.40411e-25	395640	ebi-a-GCST90018855	Hashimoto thyroiditis || id:ebi-a-GCST90018855	TRUE	reported	igd	2	TRUE	high	0.000276881	109.575
	rs34636506	G	A	G	A	-0.1346	-0.0622	0.4513		FALSE	FALSE	FALSE	ebi-a-GCST004421	2	204692216	0.0258	3531	0.0161399	beta-nerve growth factor levels || id:ebi-a-GCST004421	beta-nerve growth factor levels	beta-nerve growth factor levels || ||	TRUE	igd	2	204692216	0.0176	1.92309e-14	395640	ebi-a-GCST90018855	Hashimoto thyroiditis || id:ebi-a-GCST90018855	TRUE	reported	igd	2	TRUE	high	0.000147809	58.4874
	rs6679677	A	C	A	C	0.3275	0.0556	0.0915		FALSE	FALSE	FALSE	ebi-a-GCST004421	1	114303808	0.0338	3531	0.1016	beta-nerve growth factor levels || id:ebi-a-GCST004421	beta-nerve growth factor levels	beta-nerve growth factor levels || ||	TRUE	igd	1	114303808	0.0235	5.37032e-44	395640	ebi-a-GCST90018855	Hashimoto thyroiditis || id:ebi-a-GCST90018855	TRUE	reported	igd	2	TRUE	high	0.000490652	194.216
	rs7030280	T	C	T	C	0.2051	-0.0032	0.661		FALSE	FALSE	FALSE	ebi-a-GCST004421	9	100535267	0.0251	3531	0.8992	beta-nerve growth factor levels || id:ebi-a-GCST004421	beta-nerve growth factor levels	beta-nerve growth factor levels || ||	TRUE	igd	9	100535267	0.0177	6.43576e-31	395640	ebi-a-GCST90018855	Hashimoto thyroiditis || id:ebi-a-GCST90018855	TRUE	reported	igd	2	TRUE	high	0.000339264	134.271
	rs73192661	T	C	T	C	-0.1016	0.0255	0.4453		FALSE	FALSE	FALSE	ebi-a-GCST004421	3	188128794	0.0244	3531	0.2966	beta-nerve growth factor levels || id:ebi-a-GCST004421	beta-nerve growth factor levels	beta-nerve growth factor levels || ||	TRUE	igd	3	188128794	0.0168	1.45399e-09	395640	ebi-a-GCST90018855	Hashimoto thyroiditis || id:ebi-a-GCST90018855	TRUE	reported	igd	2	TRUE	high	9.24333e-05	36.5735
	rs78765971	G	GAC	G	GAC	0.2125	0.0414	0.0686		FALSE	FALSE	FALSE	ebi-a-GCST004421	1	108362169	0.0368	3531	0.2698	beta-nerve growth factor levels || id:ebi-a-GCST004421	beta-nerve growth factor levels	beta-nerve growth factor levels || ||	TRUE	igd	1	108362169	0.0245	3.95094e-18	395640	ebi-a-GCST90018855	Hashimoto thyroiditis || id:ebi-a-GCST90018855	TRUE	reported	igd	2	TRUE	low	0.000190109	75.2287
	rs9271365	G	T	G	T	0.2531	0.0026	0.3877		FALSE	FALSE	FALSE	ebi-a-GCST004421	6	32586794	0.025	3531	0.9202	beta-nerve growth factor levels || id:ebi-a-GCST004421	beta-nerve growth factor levels	beta-nerve growth factor levels || ||	TRUE	igd	6	32586794	0.0192	1.43516e-39	395640	ebi-a-GCST90018855	Hashimoto thyroiditis || id:ebi-a-GCST90018855	TRUE	reported	igd	2	TRUE	high	0.000439027	173.772
	rs9357119	T	G	T	G	-0.1507	-0.0101	0.3042		FALSE	FALSE	FALSE	ebi-a-GCST004421	6	31229747	0.0242	3531	0.673899	beta-nerve growth factor levels || id:ebi-a-GCST004421	beta-nerve growth factor levels	beta-nerve growth factor levels || ||	TRUE	igd	6	31229747	0.0199	3.6509e-14	395640	ebi-a-GCST90018855	Hashimoto thyroiditis || id:ebi-a-GCST90018855	TRUE	reported	igd	2	TRUE	high	0.00014493	57.348
	SNP	effect_allele.exposure	other_allele.exposure	effect_allele.outcome	other_allele.outcome	beta.exposure	beta.outcome	eaf.exposure	eaf.outcome	remove	palindromic	ambiguous	id.outcome	chr	pos	se.outcome	samplesize.outcome	pval.outcome	outcome	originalname.outcome	outcome.deprecated	mr_keep.outcome	data_source.outcome	chr.exposure	pos.exposure	se.exposure	pval.exposure	samplesize.exposure	id.exposure	exposure	mr_keep.exposure	pval_origin.exposure	data_source.exposure	action	mr_keep	reliability.exposure	R2	F
VEGF	rs11611029	T	C	T	C	-0.0958	-0.0321	0.4543		FALSE	FALSE	FALSE	ebi-a-GCST004422	12	56385579	0.0171	7118	0.0613607	Vascular endothelial growth factor levels || id:ebi-a-GCST004422	Vascular endothelial growth factor levels	Vascular endothelial growth factor levels || ||	TRUE	igd	12	56385579	0.0168	1.16099e-08	395640	ebi-a-GCST90018855	Hashimoto thyroiditis || id:ebi-a-GCST90018855	TRUE	reported	igd	2	TRUE	high	8.2182e-05	32.517
	rs11889341	T	C	T	C	0.1245	-0.0005	0.2286		FALSE	FALSE	FALSE	ebi-a-GCST004422	2	191943742	0.0202	7118	0.9754	Vascular endothelial growth factor levels || id:ebi-a-GCST004422	Vascular endothelial growth factor levels	Vascular endothelial growth factor levels || ||	TRUE	igd	2	191943742	0.0191	6.64202e-11	395640	ebi-a-GCST90018855	Hashimoto thyroiditis || id:ebi-a-GCST90018855	TRUE	reported	igd	2	TRUE	high	0.00010738	42.4883
	rs2110451	A	G	A	G	0.0998	-0.0431	0.3032		FALSE	FALSE	FALSE	ebi-a-GCST004422	12	9931347	0.0191	7118	0.02374	Vascular endothelial growth factor levels || id:ebi-a-GCST004422	Vascular endothelial growth factor levels	Vascular endothelial growth factor levels || ||	TRUE	igd	12	9931347	0.0181	3.32598e-08	395640	ebi-a-GCST90018855	Hashimoto thyroiditis || id:ebi-a-GCST90018855	TRUE	reported	igd	2	TRUE	high	7.6837e-05	30.402
	rs3184504	C	T	C	T	-0.179	-0.033	0.5358		FALSE	FALSE	FALSE	ebi-a-GCST004422	12	111884608	0.0173	7118	0.0564599	Vascular endothelial growth factor levels || id:ebi-a-GCST004422	Vascular endothelial growth factor levels	Vascular endothelial growth factor levels || ||	TRUE	igd	12	111884608	0.0171	1.40411e-25	395640	ebi-a-GCST90018855	Hashimoto thyroiditis || id:ebi-a-GCST90018855	TRUE	reported	igd	2	TRUE	high	0.000276881	109.575
	rs34636506	G	A	G	A	-0.1346	0.0116	0.4513		FALSE	FALSE	FALSE	ebi-a-GCST004422	2	204692216	0.0183	7118	0.5197	Vascular endothelial growth factor levels || id:ebi-a-GCST004422	Vascular endothelial growth factor levels	Vascular endothelial growth factor levels || ||	TRUE	igd	2	204692216	0.0176	1.92309e-14	395640	ebi-a-GCST90018855	Hashimoto thyroiditis || id:ebi-a-GCST90018855	TRUE	reported	igd	2	TRUE	high	0.000147809	58.4874
	rs6679677	A	C	A	C	0.3275	0.0023	0.0915		FALSE	FALSE	FALSE	ebi-a-GCST004422	1	114303808	0.0237	7118	0.9267	Vascular endothelial growth factor levels || id:ebi-a-GCST004422	Vascular endothelial growth factor levels	Vascular endothelial growth factor levels || ||	TRUE	igd	1	114303808	0.0235	5.37032e-44	395640	ebi-a-GCST90018855	Hashimoto thyroiditis || id:ebi-a-GCST90018855	TRUE	reported	igd	2	TRUE	high	0.000490652	194.216
	rs7030280	T	C	T	C	0.2051	-0.0236	0.661		FALSE	FALSE	FALSE	ebi-a-GCST004422	9	100535267	0.0179	7118	0.1885	Vascular endothelial growth factor levels || id:ebi-a-GCST004422	Vascular endothelial growth factor levels	Vascular endothelial growth factor levels || ||	TRUE	igd	9	100535267	0.0177	6.43576e-31	395640	ebi-a-GCST90018855	Hashimoto thyroiditis || id:ebi-a-GCST90018855	TRUE	reported	igd	2	TRUE	high	0.000339264	134.271
	rs73192661	T	C	T	C	-0.1016	-0.0097	0.4453		FALSE	FALSE	FALSE	ebi-a-GCST004422	3	188128794	0.0172	7118	0.5761	Vascular endothelial growth factor levels || id:ebi-a-GCST004422	Vascular endothelial growth factor levels	Vascular endothelial growth factor levels || ||	TRUE	igd	3	188128794	0.0168	1.45399e-09	395640	ebi-a-GCST90018855	Hashimoto thyroiditis || id:ebi-a-GCST90018855	TRUE	reported	igd	2	TRUE	high	9.24333e-05	36.5735
	rs78765971	G	GAC	G	GAC	0.2125	-0.0636	0.0686		FALSE	FALSE	FALSE	ebi-a-GCST004422	1	108362169	0.026	7118	0.01409	Vascular endothelial growth factor levels || id:ebi-a-GCST004422	Vascular endothelial growth factor levels	Vascular endothelial growth factor levels || ||	TRUE	igd	1	108362169	0.0245	3.95094e-18	395640	ebi-a-GCST90018855	Hashimoto thyroiditis || id:ebi-a-GCST90018855	TRUE	reported	igd	2	TRUE	low	0.000190109	75.2287
	rs9271365	G	T	G	T	0.2531	0.0109	0.3877		FALSE	FALSE	FALSE	ebi-a-GCST004422	6	32586794	0.0177	7118	0.5364	Vascular endothelial growth factor levels || id:ebi-a-GCST004422	Vascular endothelial growth factor levels	Vascular endothelial growth factor levels || ||	TRUE	igd	6	32586794	0.0192	1.43516e-39	395640	ebi-a-GCST90018855	Hashimoto thyroiditis || id:ebi-a-GCST90018855	TRUE	reported	igd	2	TRUE	high	0.000439027	173.772
	rs9357119	T	G	T	G	-0.1507	-0.0073	0.3042		FALSE	FALSE	FALSE	ebi-a-GCST004422	6	31229747	0.0172	7118	0.6783	Vascular endothelial growth factor levels || id:ebi-a-GCST004422	Vascular endothelial growth factor levels	Vascular endothelial growth factor levels || ||	TRUE	igd	6	31229747	0.0199	3.6509e-14	395640	ebi-a-GCST90018855	Hashimoto thyroiditis || id:ebi-a-GCST90018855	TRUE	reported	igd	2	TRUE	high	0.00014493	57.348
	SNP	effect_allele.exposure	other_allele.exposure	effect_allele.outcome	other_allele.outcome	beta.exposure	beta.outcome	eaf.exposure	eaf.outcome	remove	palindromic	ambiguous	id.outcome	chr	pos	se.outcome	samplesize.outcome	pval.outcome	outcome	originalname.outcome	outcome.deprecated	mr_keep.outcome	data_source.outcome	chr.exposure	pos.exposure	se.exposure	pval.exposure	samplesize.exposure	id.exposure	exposure	mr_keep.exposure	pval_origin.exposure	data_source.exposure	action	mr_keep	reliability.exposure	R2	F
MIF	rs11611029	T	C	T	C	-0.0958	-0.0266	0.4543		FALSE	FALSE	FALSE	ebi-a-GCST004423	12	56385579	0.0241	3494	0.2702	Macrophage Migration Inhibitory Factor levels || id:ebi-a-GCST004423	Macrophage Migration Inhibitory Factor levels	Macrophage Migration Inhibitory Factor levels || ||	TRUE	igd	12	56385579	0.0168	1.16099e-08	395640	ebi-a-GCST90018855	Hashimoto thyroiditis || id:ebi-a-GCST90018855	TRUE	reported	igd	2	TRUE	high	8.2182e-05	32.517
	rs11889341	T	C	T	C	0.1245	0.0023	0.2286		FALSE	FALSE	FALSE	ebi-a-GCST004423	2	191943742	0.0288	3494	0.9371	Macrophage Migration Inhibitory Factor levels || id:ebi-a-GCST004423	Macrophage Migration Inhibitory Factor levels	Macrophage Migration Inhibitory Factor levels || ||	TRUE	igd	2	191943742	0.0191	6.64202e-11	395640	ebi-a-GCST90018855	Hashimoto thyroiditis || id:ebi-a-GCST90018855	TRUE	reported	igd	2	TRUE	high	0.00010738	42.4883
	rs2110451	A	G	A	G	0.0998	-0.0109	0.3032		FALSE	FALSE	FALSE	ebi-a-GCST004423	12	9931347	0.0269	3494	0.678	Macrophage Migration Inhibitory Factor levels || id:ebi-a-GCST004423	Macrophage Migration Inhibitory Factor levels	Macrophage Migration Inhibitory Factor levels || ||	TRUE	igd	12	9931347	0.0181	3.32598e-08	395640	ebi-a-GCST90018855	Hashimoto thyroiditis || id:ebi-a-GCST90018855	TRUE	reported	igd	2	TRUE	high	7.6837e-05	30.402
	rs3184504	C	T	C	T	-0.179	-0.0308	0.5358		FALSE	FALSE	FALSE	ebi-a-GCST004423	12	111884608	0.0242	3494	0.2029	Macrophage Migration Inhibitory Factor levels || id:ebi-a-GCST004423	Macrophage Migration Inhibitory Factor levels	Macrophage Migration Inhibitory Factor levels || ||	TRUE	igd	12	111884608	0.0171	1.40411e-25	395640	ebi-a-GCST90018855	Hashimoto thyroiditis || id:ebi-a-GCST90018855	TRUE	reported	igd	2	TRUE	high	0.000276881	109.575
	rs34636506	G	A	G	A	-0.1346	-0.0278	0.4513		FALSE	FALSE	FALSE	ebi-a-GCST004423	2	204692216	0.0259	3494	0.2829	Macrophage Migration Inhibitory Factor levels || id:ebi-a-GCST004423	Macrophage Migration Inhibitory Factor levels	Macrophage Migration Inhibitory Factor levels || ||	TRUE	igd	2	204692216	0.0176	1.92309e-14	395640	ebi-a-GCST90018855	Hashimoto thyroiditis || id:ebi-a-GCST90018855	TRUE	reported	igd	2	TRUE	high	0.000147809	58.4874
	rs6679677	A	C	A	C	0.3275	-0.0121	0.0915		FALSE	FALSE	FALSE	ebi-a-GCST004423	1	114303808	0.0337	3494	0.718399	Macrophage Migration Inhibitory Factor levels || id:ebi-a-GCST004423	Macrophage Migration Inhibitory Factor levels	Macrophage Migration Inhibitory Factor levels || ||	TRUE	igd	1	114303808	0.0235	5.37032e-44	395640	ebi-a-GCST90018855	Hashimoto thyroiditis || id:ebi-a-GCST90018855	TRUE	reported	igd	2	TRUE	high	0.000490652	194.216
	rs7030280	T	C	T	C	0.2051	-0.0037	0.661		FALSE	FALSE	FALSE	ebi-a-GCST004423	9	100535267	0.0252	3494	0.8806	Macrophage Migration Inhibitory Factor levels || id:ebi-a-GCST004423	Macrophage Migration Inhibitory Factor levels	Macrophage Migration Inhibitory Factor levels || ||	TRUE	igd	9	100535267	0.0177	6.43576e-31	395640	ebi-a-GCST90018855	Hashimoto thyroiditis || id:ebi-a-GCST90018855	TRUE	reported	igd	2	TRUE	high	0.000339264	134.271
	rs73192661	T	C	T	C	-0.1016	-0.0357	0.4453		FALSE	FALSE	FALSE	ebi-a-GCST004423	3	188128794	0.0244	3494	0.1421	Macrophage Migration Inhibitory Factor levels || id:ebi-a-GCST004423	Macrophage Migration Inhibitory Factor levels	Macrophage Migration Inhibitory Factor levels || ||	TRUE	igd	3	188128794	0.0168	1.45399e-09	395640	ebi-a-GCST90018855	Hashimoto thyroiditis || id:ebi-a-GCST90018855	TRUE	reported	igd	2	TRUE	high	9.24333e-05	36.5735
	rs78765971	G	GAC	G	GAC	0.2125	0.0471	0.9314		FALSE	FALSE	FALSE	ebi-a-GCST004423	1	108362169	0.0369	3494	0.2041	Macrophage Migration Inhibitory Factor levels || id:ebi-a-GCST004423	Macrophage Migration Inhibitory Factor levels	Macrophage Migration Inhibitory Factor levels || ||	TRUE	igd	1	108362169	0.0245	3.95094e-18	395640	ebi-a-GCST90018855	Hashimoto thyroiditis || id:ebi-a-GCST90018855	TRUE	reported	igd	2	TRUE	low	0.000190109	75.2287
	rs9271365	G	T	G	T	0.2531	0.0039	0.3877		FALSE	FALSE	FALSE	ebi-a-GCST004423	6	32586794	0.0253	3494	0.8794	Macrophage Migration Inhibitory Factor levels || id:ebi-a-GCST004423	Macrophage Migration Inhibitory Factor levels	Macrophage Migration Inhibitory Factor levels || ||	TRUE	igd	6	32586794	0.0192	1.43516e-39	395640	ebi-a-GCST90018855	Hashimoto thyroiditis || id:ebi-a-GCST90018855	TRUE	reported	igd	2	TRUE	high	0.000439027	173.772
	rs9357119	T	G	T	G	-0.1507	0.006	0.3042		FALSE	FALSE	FALSE	ebi-a-GCST004423	6	31229747	0.0244	3494	0.8105	Macrophage Migration Inhibitory Factor levels || id:ebi-a-GCST004423	Macrophage Migration Inhibitory Factor levels	Macrophage Migration Inhibitory Factor levels || ||	TRUE	igd	6	31229747	0.0199	3.6509e-14	395640	ebi-a-GCST90018855	Hashimoto thyroiditis || id:ebi-a-GCST90018855	TRUE	reported	igd	2	TRUE	high	0.00014493	57.348
	SNP	effect_allele.exposure	other_allele.exposure	effect_allele.outcome	other_allele.outcome	beta.exposure	beta.outcome	eaf.exposure	eaf.outcome	remove	palindromic	ambiguous	id.outcome	chr	pos	se.outcome	samplesize.outcome	pval.outcome	outcome	originalname.outcome	outcome.deprecated	mr_keep.outcome	data_source.outcome	chr.exposure	pos.exposure	se.exposure	pval.exposure	samplesize.exposure	id.exposure	exposure	mr_keep.exposure	pval_origin.exposure	data_source.exposure	action	mr_keep	reliability.exposure	R2	F
TRAIL	rs11611029	T	C	T	C	-0.0958	-0.0183	0.4543		FALSE	FALSE	FALSE	ebi-a-GCST004424	12	56385579	0.0159	8186	0.2538	TRAIL levels || id:ebi-a-GCST004424	TRAIL levels	TRAIL levels || ||	TRUE	igd	12	56385579	0.0168	1.16099e-08	395640	ebi-a-GCST90018855	Hashimoto thyroiditis || id:ebi-a-GCST90018855	TRUE	reported	igd	2	TRUE	high	8.2182e-05	32.517
	rs11889341	T	C	T	C	0.1245	-0.0195	0.2286		FALSE	FALSE	FALSE	ebi-a-GCST004424	2	191943742	0.0187	8186	0.2958	TRAIL levels || id:ebi-a-GCST004424	TRAIL levels	TRAIL levels || ||	TRUE	igd	2	191943742	0.0191	6.64202e-11	395640	ebi-a-GCST90018855	Hashimoto thyroiditis || id:ebi-a-GCST90018855	TRUE	reported	igd	2	TRUE	high	0.00010738	42.4883
	rs2110451	A	G	A	G	0.0998	-0.0162	0.3032		FALSE	FALSE	FALSE	ebi-a-GCST004424	12	9931347	0.0176	8186	0.3573	TRAIL levels || id:ebi-a-GCST004424	TRAIL levels	TRAIL levels || ||	TRUE	igd	12	9931347	0.0181	3.32598e-08	395640	ebi-a-GCST90018855	Hashimoto thyroiditis || id:ebi-a-GCST90018855	TRUE	reported	igd	2	TRUE	high	7.6837e-05	30.402
	rs3184504	C	T	C	T	-0.179	-0.0402	0.5358		FALSE	FALSE	FALSE	ebi-a-GCST004424	12	111884608	0.0159	8186	0.0112199	TRAIL levels || id:ebi-a-GCST004424	TRAIL levels	TRAIL levels || ||	TRUE	igd	12	111884608	0.0171	1.40411e-25	395640	ebi-a-GCST90018855	Hashimoto thyroiditis || id:ebi-a-GCST90018855	TRUE	reported	igd	2	TRUE	high	0.000276881	109.575
	rs34636506	G	A	G	A	-0.1346	-0.0217	0.4513		FALSE	FALSE	FALSE	ebi-a-GCST004424	2	204692216	0.0169	8186	0.198	TRAIL levels || id:ebi-a-GCST004424	TRAIL levels	TRAIL levels || ||	TRUE	igd	2	204692216	0.0176	1.92309e-14	395640	ebi-a-GCST90018855	Hashimoto thyroiditis || id:ebi-a-GCST90018855	TRUE	reported	igd	2	TRUE	high	0.000147809	58.4874
	rs6679677	A	C	A	C	0.3275	0.001	0.0915		FALSE	FALSE	FALSE	ebi-a-GCST004424	1	114303808	0.022	8186	0.9761	TRAIL levels || id:ebi-a-GCST004424	TRAIL levels	TRAIL levels || ||	TRUE	igd	1	114303808	0.0235	5.37032e-44	395640	ebi-a-GCST90018855	Hashimoto thyroiditis || id:ebi-a-GCST90018855	TRUE	reported	igd	2	TRUE	high	0.000490652	194.216
	rs7030280	T	C	T	C	0.2051	0.0064	0.661		FALSE	FALSE	FALSE	ebi-a-GCST004424	9	100535267	0.0166	8186	0.6957	TRAIL levels || id:ebi-a-GCST004424	TRAIL levels	TRAIL levels || ||	TRUE	igd	9	100535267	0.0177	6.43576e-31	395640	ebi-a-GCST90018855	Hashimoto thyroiditis || id:ebi-a-GCST90018855	TRUE	reported	igd	2	TRUE	high	0.000339264	134.271
	rs73192661	T	C	T	C	-0.1016	0.0112	0.4453		FALSE	FALSE	FALSE	ebi-a-GCST004424	3	188128794	0.016	8186	0.4833	TRAIL levels || id:ebi-a-GCST004424	TRAIL levels	TRAIL levels || ||	TRUE	igd	3	188128794	0.0168	1.45399e-09	395640	ebi-a-GCST90018855	Hashimoto thyroiditis || id:ebi-a-GCST90018855	TRUE	reported	igd	2	TRUE	high	9.24333e-05	36.5735
	rs78765971	G	GAC	G	GAC	0.2125	0.0355	0.9314		FALSE	FALSE	FALSE	ebi-a-GCST004424	1	108362169	0.0243	8186	0.1395	TRAIL levels || id:ebi-a-GCST004424	TRAIL levels	TRAIL levels || ||	TRUE	igd	1	108362169	0.0245	3.95094e-18	395640	ebi-a-GCST90018855	Hashimoto thyroiditis || id:ebi-a-GCST90018855	TRUE	reported	igd	2	TRUE	low	0.000190109	75.2287
	rs9271365	G	T	G	T	0.2531	-0.0129	0.3877		FALSE	FALSE	FALSE	ebi-a-GCST004424	6	32586794	0.0164	8186	0.4266	TRAIL levels || id:ebi-a-GCST004424	TRAIL levels	TRAIL levels || ||	TRUE	igd	6	32586794	0.0192	1.43516e-39	395640	ebi-a-GCST90018855	Hashimoto thyroiditis || id:ebi-a-GCST90018855	TRUE	reported	igd	2	TRUE	high	0.000439027	173.772
	rs9357119	T	G	T	G	-0.1507	0.0062	0.3042		FALSE	FALSE	FALSE	ebi-a-GCST004424	6	31229747	0.016	8186	0.6945	TRAIL levels || id:ebi-a-GCST004424	TRAIL levels	TRAIL levels || ||	TRUE	igd	6	31229747	0.0199	3.6509e-14	395640	ebi-a-GCST90018855	Hashimoto thyroiditis || id:ebi-a-GCST90018855	TRUE	reported	igd	2	TRUE	high	0.00014493	57.348
	SNP	effect_allele.exposure	other_allele.exposure	effect_allele.outcome	other_allele.outcome	beta.exposure	beta.outcome	eaf.exposure	eaf.outcome	remove	palindromic	ambiguous	id.outcome	chr	pos	se.outcome	samplesize.outcome	pval.outcome	outcome	originalname.outcome	outcome.deprecated	mr_keep.outcome	data_source.outcome	chr.exposure	pos.exposure	se.exposure	pval.exposure	samplesize.exposure	id.exposure	exposure	mr_keep.exposure	pval_origin.exposure	data_source.exposure	action	mr_keep	reliability.exposure	R2	F
TNFβ	rs11611029	T	C	T	C	-0.0958	0.0413	0.4543		FALSE	FALSE	FALSE	ebi-a-GCST004425	12	56385579	0.0359	1559	0.2453	Tumor necrosis factor beta levels || id:ebi-a-GCST004425	Tumor necrosis factor beta levels	Tumor necrosis factor beta levels || ||	TRUE	igd	12	56385579	0.0168	1.16099e-08	395640	ebi-a-GCST90018855	Hashimoto thyroiditis || id:ebi-a-GCST90018855	TRUE	reported	igd	2	TRUE	high	8.2182e-05	32.517
	rs11889341	T	C	T	C	0.1245	0.011	0.2286		FALSE	FALSE	FALSE	ebi-a-GCST004425	2	191943742	0.0424	1559	0.785301	Tumor necrosis factor beta levels || id:ebi-a-GCST004425	Tumor necrosis factor beta levels	Tumor necrosis factor beta levels || ||	TRUE	igd	2	191943742	0.0191	6.64202e-11	395640	ebi-a-GCST90018855	Hashimoto thyroiditis || id:ebi-a-GCST90018855	TRUE	reported	igd	2	TRUE	high	0.00010738	42.4883
	rs2110451	A	G	A	G	0.0998	-0.0331	0.3032		FALSE	FALSE	FALSE	ebi-a-GCST004425	12	9931347	0.0408	1559	0.4179	Tumor necrosis factor beta levels || id:ebi-a-GCST004425	Tumor necrosis factor beta levels	Tumor necrosis factor beta levels || ||	TRUE	igd	12	9931347	0.0181	3.32598e-08	395640	ebi-a-GCST90018855	Hashimoto thyroiditis || id:ebi-a-GCST90018855	TRUE	reported	igd	2	TRUE	high	7.6837e-05	30.402
	rs3184504	C	T	C	T	-0.179	-0.0126	0.5358		FALSE	FALSE	FALSE	ebi-a-GCST004425	12	111884608	0.0364	1559	0.7294	Tumor necrosis factor beta levels || id:ebi-a-GCST004425	Tumor necrosis factor beta levels	Tumor necrosis factor beta levels || ||	TRUE	igd	12	111884608	0.0171	1.40411e-25	395640	ebi-a-GCST90018855	Hashimoto thyroiditis || id:ebi-a-GCST90018855	TRUE	reported	igd	2	TRUE	high	0.000276881	109.575
	rs34636506	G	A	G	A	-0.1346	-0.0254	0.4513		FALSE	FALSE	FALSE	ebi-a-GCST004425	2	204692216	0.0384	1559	0.5164	Tumor necrosis factor beta levels || id:ebi-a-GCST004425	Tumor necrosis factor beta levels	Tumor necrosis factor beta levels || ||	TRUE	igd	2	204692216	0.0176	1.92309e-14	395640	ebi-a-GCST90018855	Hashimoto thyroiditis || id:ebi-a-GCST90018855	TRUE	reported	igd	2	TRUE	high	0.000147809	58.4874
	rs6679677	A	C	A	C	0.3275	-0.0088	0.0915		FALSE	FALSE	FALSE	ebi-a-GCST004425	1	114303808	0.051	1559	0.8736	Tumor necrosis factor beta levels || id:ebi-a-GCST004425	Tumor necrosis factor beta levels	Tumor necrosis factor beta levels || ||	TRUE	igd	1	114303808	0.0235	5.37032e-44	395640	ebi-a-GCST90018855	Hashimoto thyroiditis || id:ebi-a-GCST90018855	TRUE	reported	igd	2	TRUE	high	0.000490652	194.216
	rs7030280	T	C	T	C	0.2051	-0.0144	0.661		FALSE	FALSE	FALSE	ebi-a-GCST004425	9	100535267	0.0378	1559	0.7097	Tumor necrosis factor beta levels || id:ebi-a-GCST004425	Tumor necrosis factor beta levels	Tumor necrosis factor beta levels || ||	TRUE	igd	9	100535267	0.0177	6.43576e-31	395640	ebi-a-GCST90018855	Hashimoto thyroiditis || id:ebi-a-GCST90018855	TRUE	reported	igd	2	TRUE	high	0.000339264	134.271
	rs73192661	T	C	T	C	-0.1016	0.0254	0.4453		FALSE	FALSE	FALSE	ebi-a-GCST004425	3	188128794	0.0366	1559	0.4757	Tumor necrosis factor beta levels || id:ebi-a-GCST004425	Tumor necrosis factor beta levels	Tumor necrosis factor beta levels || ||	TRUE	igd	3	188128794	0.0168	1.45399e-09	395640	ebi-a-GCST90018855	Hashimoto thyroiditis || id:ebi-a-GCST90018855	TRUE	reported	igd	2	TRUE	high	9.24333e-05	36.5735
	rs78765971	G	GAC	G	GAC	0.2125	0.0308	0.0686		FALSE	FALSE	FALSE	ebi-a-GCST004425	1	108362169	0.0549	1559	0.608001	Tumor necrosis factor beta levels || id:ebi-a-GCST004425	Tumor necrosis factor beta levels	Tumor necrosis factor beta levels || ||	TRUE	igd	1	108362169	0.0245	3.95094e-18	395640	ebi-a-GCST90018855	Hashimoto thyroiditis || id:ebi-a-GCST90018855	TRUE	reported	igd	2	TRUE	low	0.000190109	75.2287
	rs9271365	G	T	G	T	0.2531	-0.0245	0.3877		FALSE	FALSE	FALSE	ebi-a-GCST004425	6	32586794	0.0374	1559	0.5161	Tumor necrosis factor beta levels || id:ebi-a-GCST004425	Tumor necrosis factor beta levels	Tumor necrosis factor beta levels || ||	TRUE	igd	6	32586794	0.0192	1.43516e-39	395640	ebi-a-GCST90018855	Hashimoto thyroiditis || id:ebi-a-GCST90018855	TRUE	reported	igd	2	TRUE	high	0.000439027	173.772
	rs9357119	T	G	T	G	-0.1507	-0.0066	0.3042		FALSE	FALSE	FALSE	ebi-a-GCST004425	6	31229747	0.0366	1559	0.859	Tumor necrosis factor beta levels || id:ebi-a-GCST004425	Tumor necrosis factor beta levels	Tumor necrosis factor beta levels || ||	TRUE	igd	6	31229747	0.0199	3.6509e-14	395640	ebi-a-GCST90018855	Hashimoto thyroiditis || id:ebi-a-GCST90018855	TRUE	reported	igd	2	TRUE	high	0.00014493	57.348
	SNP	effect_allele.exposure	other_allele.exposure	effect_allele.outcome	other_allele.outcome	beta.exposure	beta.outcome	eaf.exposure	eaf.outcome	remove	palindromic	ambiguous	id.outcome	chr	pos	se.outcome	samplesize.outcome	pval.outcome	outcome	originalname.outcome	outcome.deprecated	mr_keep.outcome	data_source.outcome	chr.exposure	pos.exposure	se.exposure	pval.exposure	samplesize.exposure	id.exposure	exposure	mr_keep.exposure	pval_origin.exposure	data_source.exposure	action	mr_keep	reliability.exposure	R2	F
TNFα	rs11611029	T	C	T	C	-0.0958	-0.0353	0.4543		FALSE	FALSE	FALSE	ebi-a-GCST004426	12	56385579	0.0241	3454	0.1432	Tumor necrosis factor alpha levels || id:ebi-a-GCST004426	Tumor necrosis factor alpha levels	Tumor necrosis factor alpha levels || ||	TRUE	igd	12	56385579	0.0168	1.16099e-08	395640	ebi-a-GCST90018855	Hashimoto thyroiditis || id:ebi-a-GCST90018855	TRUE	reported	igd	2	TRUE	high	8.2182e-05	32.517
	rs11889341	T	C	T	C	0.1245	0.0273	0.2286		FALSE	FALSE	FALSE	ebi-a-GCST004426	2	191943742	0.029	3454	0.3458	Tumor necrosis factor alpha levels || id:ebi-a-GCST004426	Tumor necrosis factor alpha levels	Tumor necrosis factor alpha levels || ||	TRUE	igd	2	191943742	0.0191	6.64202e-11	395640	ebi-a-GCST90018855	Hashimoto thyroiditis || id:ebi-a-GCST90018855	TRUE	reported	igd	2	TRUE	high	0.00010738	42.4883
	rs2110451	A	G	A	G	0.0998	-0.0358	0.3032		FALSE	FALSE	FALSE	ebi-a-GCST004426	12	9931347	0.0271	3454	0.1944	Tumor necrosis factor alpha levels || id:ebi-a-GCST004426	Tumor necrosis factor alpha levels	Tumor necrosis factor alpha levels || ||	TRUE	igd	12	9931347	0.0181	3.32598e-08	395640	ebi-a-GCST90018855	Hashimoto thyroiditis || id:ebi-a-GCST90018855	TRUE	reported	igd	2	TRUE	high	7.6837e-05	30.402
	rs3184504	C	T	C	T	-0.179	-0.0128	0.5358		FALSE	FALSE	FALSE	ebi-a-GCST004426	12	111884608	0.0243	3454	0.597301	Tumor necrosis factor alpha levels || id:ebi-a-GCST004426	Tumor necrosis factor alpha levels	Tumor necrosis factor alpha levels || ||	TRUE	igd	12	111884608	0.0171	1.40411e-25	395640	ebi-a-GCST90018855	Hashimoto thyroiditis || id:ebi-a-GCST90018855	TRUE	reported	igd	2	TRUE	high	0.000276881	109.575
	rs34636506	G	A	G	A	-0.1346	-0.0605	0.4513		FALSE	FALSE	FALSE	ebi-a-GCST004426	2	204692216	0.0261	3454	0.0198701	Tumor necrosis factor alpha levels || id:ebi-a-GCST004426	Tumor necrosis factor alpha levels	Tumor necrosis factor alpha levels || ||	TRUE	igd	2	204692216	0.0176	1.92309e-14	395640	ebi-a-GCST90018855	Hashimoto thyroiditis || id:ebi-a-GCST90018855	TRUE	reported	igd	2	TRUE	high	0.000147809	58.4874
	rs6679677	A	C	A	C	0.3275	0.0365	0.0915		FALSE	FALSE	FALSE	ebi-a-GCST004426	1	114303808	0.0344	3454	0.2881	Tumor necrosis factor alpha levels || id:ebi-a-GCST004426	Tumor necrosis factor alpha levels	Tumor necrosis factor alpha levels || ||	TRUE	igd	1	114303808	0.0235	5.37032e-44	395640	ebi-a-GCST90018855	Hashimoto thyroiditis || id:ebi-a-GCST90018855	TRUE	reported	igd	2	TRUE	high	0.000490652	194.216
	rs7030280	T	C	T	C	0.2051	-0.01	0.661		FALSE	FALSE	FALSE	ebi-a-GCST004426	9	100535267	0.0254	3454	0.6941	Tumor necrosis factor alpha levels || id:ebi-a-GCST004426	Tumor necrosis factor alpha levels	Tumor necrosis factor alpha levels || ||	TRUE	igd	9	100535267	0.0177	6.43576e-31	395640	ebi-a-GCST90018855	Hashimoto thyroiditis || id:ebi-a-GCST90018855	TRUE	reported	igd	2	TRUE	high	0.000339264	134.271
	rs73192661	T	C	T	C	-0.1016	-0.0115	0.4453		FALSE	FALSE	FALSE	ebi-a-GCST004426	3	188128794	0.0246	3454	0.6436	Tumor necrosis factor alpha levels || id:ebi-a-GCST004426	Tumor necrosis factor alpha levels	Tumor necrosis factor alpha levels || ||	TRUE	igd	3	188128794	0.0168	1.45399e-09	395640	ebi-a-GCST90018855	Hashimoto thyroiditis || id:ebi-a-GCST90018855	TRUE	reported	igd	2	TRUE	high	9.24333e-05	36.5735
	rs78765971	G	GAC	G	GAC	0.2125	-0.0428	0.9314		FALSE	FALSE	FALSE	ebi-a-GCST004426	1	108362169	0.037	3454	0.247	Tumor necrosis factor alpha levels || id:ebi-a-GCST004426	Tumor necrosis factor alpha levels	Tumor necrosis factor alpha levels || ||	TRUE	igd	1	108362169	0.0245	3.95094e-18	395640	ebi-a-GCST90018855	Hashimoto thyroiditis || id:ebi-a-GCST90018855	TRUE	reported	igd	2	TRUE	low	0.000190109	75.2287
	rs9271365	G	T	G	T	0.2531	-0.0091	0.3877		FALSE	FALSE	FALSE	ebi-a-GCST004426	6	32586794	0.0253	3454	0.718701	Tumor necrosis factor alpha levels || id:ebi-a-GCST004426	Tumor necrosis factor alpha levels	Tumor necrosis factor alpha levels || ||	TRUE	igd	6	32586794	0.0192	1.43516e-39	395640	ebi-a-GCST90018855	Hashimoto thyroiditis || id:ebi-a-GCST90018855	TRUE	reported	igd	2	TRUE	high	0.000439027	173.772
	rs9357119	T	G	T	G	-0.1507	-0.0098	0.3042		FALSE	FALSE	FALSE	ebi-a-GCST004426	6	31229747	0.0243	3454	0.6862	Tumor necrosis factor alpha levels || id:ebi-a-GCST004426	Tumor necrosis factor alpha levels	Tumor necrosis factor alpha levels || ||	TRUE	igd	6	31229747	0.0199	3.6509e-14	395640	ebi-a-GCST90018855	Hashimoto thyroiditis || id:ebi-a-GCST90018855	TRUE	reported	igd	2	TRUE	high	0.00014493	57.348
	SNP	effect_allele.exposure	other_allele.exposure	effect_allele.outcome	other_allele.outcome	beta.exposure	beta.outcome	eaf.exposure	eaf.outcome	remove	palindromic	ambiguous	id.outcome	chr	pos	se.outcome	samplesize.outcome	pval.outcome	outcome	originalname.outcome	outcome.deprecated	mr_keep.outcome	data_source.outcome	chr.exposure	pos.exposure	se.exposure	pval.exposure	samplesize.exposure	id.exposure	exposure	mr_keep.exposure	pval_origin.exposure	data_source.exposure	action	mr_keep	reliability.exposure	R2	F
SDF1α	rs11611029	T	C	T	C	-0.0958	0.0219	0.4543		FALSE	FALSE	FALSE	ebi-a-GCST004427	12	56385579	0.0164	5998	0.1755	Stromal-cell-derived factor 1 alpha levels || id:ebi-a-GCST004427	Stromal-cell-derived factor 1 alpha levels	Stromal-cell-derived factor 1 alpha levels || ||	TRUE	igd	12	56385579	0.0168	1.16099e-08	395640	ebi-a-GCST90018855	Hashimoto thyroiditis || id:ebi-a-GCST90018855	TRUE	reported	igd	2	TRUE	high	8.2182e-05	32.517
	rs11889341	T	C	T	C	0.1245	0.024	0.2286		FALSE	FALSE	FALSE	ebi-a-GCST004427	2	191943742	0.0192	5998	0.7582	Stromal-cell-derived factor 1 alpha levels || id:ebi-a-GCST004427	Stromal-cell-derived factor 1 alpha levels	Stromal-cell-derived factor 1 alpha levels || ||	TRUE	igd	2	191943742	0.0191	6.64202e-11	395640	ebi-a-GCST90018855	Hashimoto thyroiditis || id:ebi-a-GCST90018855	TRUE	reported	igd	2	TRUE	high	0.00010738	42.4883
	rs2110451	A	G	A	G	0.0998	-0.0149	0.3032		FALSE	FALSE	FALSE	ebi-a-GCST004427	12	9931347	0.0181	5998	0.3333	Stromal-cell-derived factor 1 alpha levels || id:ebi-a-GCST004427	Stromal-cell-derived factor 1 alpha levels	Stromal-cell-derived factor 1 alpha levels || ||	TRUE	igd	12	9931347	0.0181	3.32598e-08	395640	ebi-a-GCST90018855	Hashimoto thyroiditis || id:ebi-a-GCST90018855	TRUE	reported	igd	2	TRUE	high	7.6837e-05	30.402
	rs3184504	C	T	C	T	-0.179	-0.0274	0.5358		FALSE	FALSE	FALSE	ebi-a-GCST004427	12	111884608	0.0164	5998	0.2611	Stromal-cell-derived factor 1 alpha levels || id:ebi-a-GCST004427	Stromal-cell-derived factor 1 alpha levels	Stromal-cell-derived factor 1 alpha levels || ||	TRUE	igd	12	111884608	0.0171	1.40411e-25	395640	ebi-a-GCST90018855	Hashimoto thyroiditis || id:ebi-a-GCST90018855	TRUE	reported	igd	2	TRUE	high	0.000276881	109.575
	rs34636506	G	A	G	A	-0.1346	-0.0126	0.4513		FALSE	FALSE	FALSE	ebi-a-GCST004427	2	204692216	0.0174	5998	0.4447	Stromal-cell-derived factor 1 alpha levels || id:ebi-a-GCST004427	Stromal-cell-derived factor 1 alpha levels	Stromal-cell-derived factor 1 alpha levels || ||	TRUE	igd	2	204692216	0.0176	1.92309e-14	395640	ebi-a-GCST90018855	Hashimoto thyroiditis || id:ebi-a-GCST90018855	TRUE	reported	igd	2	TRUE	high	0.000147809	58.4874
	rs6679677	A	C	A	C	0.3275	0.0235	0.0915		FALSE	FALSE	FALSE	ebi-a-GCST004427	1	114303808	0.0225	5998	0.4176	Stromal-cell-derived factor 1 alpha levels || id:ebi-a-GCST004427	Stromal-cell-derived factor 1 alpha levels	Stromal-cell-derived factor 1 alpha levels || ||	TRUE	igd	1	114303808	0.0235	5.37032e-44	395640	ebi-a-GCST90018855	Hashimoto thyroiditis || id:ebi-a-GCST90018855	TRUE	reported	igd	2	TRUE	high	0.000490652	194.216
	rs7030280	T	C	T	C	0.2051	0.0109	0.661		FALSE	FALSE	FALSE	ebi-a-GCST004427	9	100535267	0.0171	5998	0.5092	Stromal-cell-derived factor 1 alpha levels || id:ebi-a-GCST004427	Stromal-cell-derived factor 1 alpha levels	Stromal-cell-derived factor 1 alpha levels || ||	TRUE	igd	9	100535267	0.0177	6.43576e-31	395640	ebi-a-GCST90018855	Hashimoto thyroiditis || id:ebi-a-GCST90018855	TRUE	reported	igd	2	TRUE	high	0.000339264	134.271
	rs73192661	T	C	T	C	-0.1016	-0.0157	0.4453		FALSE	FALSE	FALSE	ebi-a-GCST004427	3	188128794	0.0164	5998	0.1392	Stromal-cell-derived factor 1 alpha levels || id:ebi-a-GCST004427	Stromal-cell-derived factor 1 alpha levels	Stromal-cell-derived factor 1 alpha levels || ||	TRUE	igd	3	188128794	0.0168	1.45399e-09	395640	ebi-a-GCST90018855	Hashimoto thyroiditis || id:ebi-a-GCST90018855	TRUE	reported	igd	2	TRUE	high	9.24333e-05	36.5735
	rs78765971	G	GAC	G	GAC	0.2125	0.0259	0.0686		FALSE	FALSE	FALSE	ebi-a-GCST004427	1	108362169	0.0249	5998	0.6772	Stromal-cell-derived factor 1 alpha levels || id:ebi-a-GCST004427	Stromal-cell-derived factor 1 alpha levels	Stromal-cell-derived factor 1 alpha levels || ||	TRUE	igd	1	108362169	0.0245	3.95094e-18	395640	ebi-a-GCST90018855	Hashimoto thyroiditis || id:ebi-a-GCST90018855	TRUE	reported	igd	2	TRUE	low	0.000190109	75.2287
	rs9271365	G	T	G	T	0.2531	0.0115	0.3877		FALSE	FALSE	FALSE	ebi-a-GCST004427	6	32586794	0.0169	5998	0.499401	Stromal-cell-derived factor 1 alpha levels || id:ebi-a-GCST004427	Stromal-cell-derived factor 1 alpha levels	Stromal-cell-derived factor 1 alpha levels || ||	TRUE	igd	6	32586794	0.0192	1.43516e-39	395640	ebi-a-GCST90018855	Hashimoto thyroiditis || id:ebi-a-GCST90018855	TRUE	reported	igd	2	TRUE	high	0.000439027	173.772
	rs9357119	T	G	T	G	-0.1507	0.0098	0.3042		FALSE	FALSE	FALSE	ebi-a-GCST004427	6	31229747	0.0165	5998	0.5072	Stromal-cell-derived factor 1 alpha levels || id:ebi-a-GCST004427	Stromal-cell-derived factor 1 alpha levels	Stromal-cell-derived factor 1 alpha levels || ||	TRUE	igd	6	31229747	0.0199	3.6509e-14	395640	ebi-a-GCST90018855	Hashimoto thyroiditis || id:ebi-a-GCST90018855	TRUE	reported	igd	2	TRUE	high	0.00014493	57.348
	SNP	effect_allele.exposure	other_allele.exposure	effect_allele.outcome	other_allele.outcome	beta.exposure	beta.outcome	eaf.exposure	eaf.outcome	remove	palindromic	ambiguous	id.outcome	chr	pos	se.outcome	samplesize.outcome	pval.outcome	outcome	originalname.outcome	outcome.deprecated	mr_keep.outcome	data_source.outcome	chr.exposure	pos.exposure	se.exposure	pval.exposure	samplesize.exposure	id.exposure	exposure	mr_keep.exposure	pval_origin.exposure	data_source.exposure	action	mr_keep	reliability.exposure	R2	F
SCGFβ	rs11611029	T	C	T	C	-0.0958	0.0086	0.4543		FALSE	FALSE	FALSE	ebi-a-GCST004428	12	56385579	0.0234	3682	0.7119	Stem cell growth factor beta levels || id:ebi-a-GCST004428	Stem cell growth factor beta levels	Stem cell growth factor beta levels || ||	TRUE	igd	12	56385579	0.0168	1.16099e-08	395640	ebi-a-GCST90018855	Hashimoto thyroiditis || id:ebi-a-GCST90018855	TRUE	reported	igd	2	TRUE	high	8.2182e-05	32.517
	rs11889341	T	C	T	C	0.1245	0.0275	0.2286		FALSE	FALSE	FALSE	ebi-a-GCST004428	2	191943742	0.0282	3682	0.3272	Stem cell growth factor beta levels || id:ebi-a-GCST004428	Stem cell growth factor beta levels	Stem cell growth factor beta levels || ||	TRUE	igd	2	191943742	0.0191	6.64202e-11	395640	ebi-a-GCST90018855	Hashimoto thyroiditis || id:ebi-a-GCST90018855	TRUE	reported	igd	2	TRUE	high	0.00010738	42.4883
	rs2110451	A	G	A	G	0.0998	-0.0093	0.3032		FALSE	FALSE	FALSE	ebi-a-GCST004428	12	9931347	0.0262	3682	0.7279	Stem cell growth factor beta levels || id:ebi-a-GCST004428	Stem cell growth factor beta levels	Stem cell growth factor beta levels || ||	TRUE	igd	12	9931347	0.0181	3.32598e-08	395640	ebi-a-GCST90018855	Hashimoto thyroiditis || id:ebi-a-GCST90018855	TRUE	reported	igd	2	TRUE	high	7.6837e-05	30.402
	rs3184504	C	T	C	T	-0.179	-0.0548	0.5358		FALSE	FALSE	FALSE	ebi-a-GCST004428	12	111884608	0.0236	3682	0.0208699	Stem cell growth factor beta levels || id:ebi-a-GCST004428	Stem cell growth factor beta levels	Stem cell growth factor beta levels || ||	TRUE	igd	12	111884608	0.0171	1.40411e-25	395640	ebi-a-GCST90018855	Hashimoto thyroiditis || id:ebi-a-GCST90018855	TRUE	reported	igd	2	TRUE	high	0.000276881	109.575
	rs34636506	G	A	G	A	-0.1346	0.0172	0.4513		FALSE	FALSE	FALSE	ebi-a-GCST004428	2	204692216	0.0252	3682	0.4914	Stem cell growth factor beta levels || id:ebi-a-GCST004428	Stem cell growth factor beta levels	Stem cell growth factor beta levels || ||	TRUE	igd	2	204692216	0.0176	1.92309e-14	395640	ebi-a-GCST90018855	Hashimoto thyroiditis || id:ebi-a-GCST90018855	TRUE	reported	igd	2	TRUE	high	0.000147809	58.4874
	rs6679677	A	C	A	C	0.3275	-0.0212	0.0915		FALSE	FALSE	FALSE	ebi-a-GCST004428	1	114303808	0.0329	3682	0.5202	Stem cell growth factor beta levels || id:ebi-a-GCST004428	Stem cell growth factor beta levels	Stem cell growth factor beta levels || ||	TRUE	igd	1	114303808	0.0235	5.37032e-44	395640	ebi-a-GCST90018855	Hashimoto thyroiditis || id:ebi-a-GCST90018855	TRUE	reported	igd	2	TRUE	high	0.000490652	194.216
	rs7030280	T	C	T	C	0.2051	0.0175	0.661		FALSE	FALSE	FALSE	ebi-a-GCST004428	9	100535267	0.0245	3682	0.4751	Stem cell growth factor beta levels || id:ebi-a-GCST004428	Stem cell growth factor beta levels	Stem cell growth factor beta levels || ||	TRUE	igd	9	100535267	0.0177	6.43576e-31	395640	ebi-a-GCST90018855	Hashimoto thyroiditis || id:ebi-a-GCST90018855	TRUE	reported	igd	2	TRUE	high	0.000339264	134.271
	rs73192661	T	C	T	C	-0.1016	-0.0239	0.4453		FALSE	FALSE	FALSE	ebi-a-GCST004428	3	188128794	0.0238	3682	0.3077	Stem cell growth factor beta levels || id:ebi-a-GCST004428	Stem cell growth factor beta levels	Stem cell growth factor beta levels || ||	TRUE	igd	3	188128794	0.0168	1.45399e-09	395640	ebi-a-GCST90018855	Hashimoto thyroiditis || id:ebi-a-GCST90018855	TRUE	reported	igd	2	TRUE	high	9.24333e-05	36.5735
	rs78765971	G	GAC	G	GAC	0.2125	0.0259	0.0686		FALSE	FALSE	FALSE	ebi-a-GCST004428	1	108362169	0.036	3682	0.4837	Stem cell growth factor beta levels || id:ebi-a-GCST004428	Stem cell growth factor beta levels	Stem cell growth factor beta levels || ||	TRUE	igd	1	108362169	0.0245	3.95094e-18	395640	ebi-a-GCST90018855	Hashimoto thyroiditis || id:ebi-a-GCST90018855	TRUE	reported	igd	2	TRUE	low	0.000190109	75.2287
	rs9271365	G	T	G	T	0.2531	-0.0121	0.3877		FALSE	FALSE	FALSE	ebi-a-GCST004428	6	32586794	0.0246	3682	0.621101	Stem cell growth factor beta levels || id:ebi-a-GCST004428	Stem cell growth factor beta levels	Stem cell growth factor beta levels || ||	TRUE	igd	6	32586794	0.0192	1.43516e-39	395640	ebi-a-GCST90018855	Hashimoto thyroiditis || id:ebi-a-GCST90018855	TRUE	reported	igd	2	TRUE	high	0.000439027	173.772
	rs9357119	T	G	T	G	-0.1507	0.0067	0.3042		FALSE	FALSE	FALSE	ebi-a-GCST004428	6	31229747	0.0237	3682	0.772101	Stem cell growth factor beta levels || id:ebi-a-GCST004428	Stem cell growth factor beta levels	Stem cell growth factor beta levels || ||	TRUE	igd	6	31229747	0.0199	3.6509e-14	395640	ebi-a-GCST90018855	Hashimoto thyroiditis || id:ebi-a-GCST90018855	TRUE	reported	igd	2	TRUE	high	0.00014493	57.348
	SNP	effect_allele.exposure	other_allele.exposure	effect_allele.outcome	other_allele.outcome	beta.exposure	beta.outcome	eaf.exposure	eaf.outcome	remove	palindromic	ambiguous	id.outcome	chr	pos	se.outcome	samplesize.outcome	pval.outcome	outcome	originalname.outcome	outcome.deprecated	mr_keep.outcome	data_source.outcome	chr.exposure	pos.exposure	se.exposure	pval.exposure	samplesize.exposure	id.exposure	exposure	mr_keep.exposure	pval_origin.exposure	data_source.exposure	action	mr_keep	reliability.exposure	R2	F
SCF	rs11611029	T	C	T	C	-0.0958	0.0165	0.4543		FALSE	FALSE	FALSE	ebi-a-GCST004429	12	56385579	0.0158	8290	0.3105	Stem cell factor levels || id:ebi-a-GCST004429	Stem cell factor levels	Stem cell factor levels || ||	TRUE	igd	12	56385579	0.0168	1.16099e-08	395640	ebi-a-GCST90018855	Hashimoto thyroiditis || id:ebi-a-GCST90018855	TRUE	reported	igd	2	TRUE	high	8.2182e-05	32.517
	rs11889341	T	C	T	C	0.1245	0.0084	0.2286		FALSE	FALSE	FALSE	ebi-a-GCST004429	2	191943742	0.0186	8290	0.6505	Stem cell factor levels || id:ebi-a-GCST004429	Stem cell factor levels	Stem cell factor levels || ||	TRUE	igd	2	191943742	0.0191	6.64202e-11	395640	ebi-a-GCST90018855	Hashimoto thyroiditis || id:ebi-a-GCST90018855	TRUE	reported	igd	2	TRUE	high	0.00010738	42.4883
	rs2110451	A	G	A	G	0.0998	-0.0069	0.3032		FALSE	FALSE	FALSE	ebi-a-GCST004429	12	9931347	0.0175	8290	0.7057	Stem cell factor levels || id:ebi-a-GCST004429	Stem cell factor levels	Stem cell factor levels || ||	TRUE	igd	12	9931347	0.0181	3.32598e-08	395640	ebi-a-GCST90018855	Hashimoto thyroiditis || id:ebi-a-GCST90018855	TRUE	reported	igd	2	TRUE	high	7.6837e-05	30.402
	rs3184504	C	T	C	T	-0.179	-0.0034	0.5358		FALSE	FALSE	FALSE	ebi-a-GCST004429	12	111884608	0.0159	8290	0.8353	Stem cell factor levels || id:ebi-a-GCST004429	Stem cell factor levels	Stem cell factor levels || ||	TRUE	igd	12	111884608	0.0171	1.40411e-25	395640	ebi-a-GCST90018855	Hashimoto thyroiditis || id:ebi-a-GCST90018855	TRUE	reported	igd	2	TRUE	high	0.000276881	109.575
	rs34636506	G	A	G	A	-0.1346	-0.0062	0.4513		FALSE	FALSE	FALSE	ebi-a-GCST004429	2	204692216	0.0169	8290	0.714399	Stem cell factor levels || id:ebi-a-GCST004429	Stem cell factor levels	Stem cell factor levels || ||	TRUE	igd	2	204692216	0.0176	1.92309e-14	395640	ebi-a-GCST90018855	Hashimoto thyroiditis || id:ebi-a-GCST90018855	TRUE	reported	igd	2	TRUE	high	0.000147809	58.4874
	rs6679677	A	C	A	C	0.3275	-0.0065	0.0915		FALSE	FALSE	FALSE	ebi-a-GCST004429	1	114303808	0.0219	8290	0.752501	Stem cell factor levels || id:ebi-a-GCST004429	Stem cell factor levels	Stem cell factor levels || ||	TRUE	igd	1	114303808	0.0235	5.37032e-44	395640	ebi-a-GCST90018855	Hashimoto thyroiditis || id:ebi-a-GCST90018855	TRUE	reported	igd	2	TRUE	high	0.000490652	194.216
	rs7030280	T	C	T	C	0.2051	0.0077	0.661		FALSE	FALSE	FALSE	ebi-a-GCST004429	9	100535267	0.0165	8290	0.6392	Stem cell factor levels || id:ebi-a-GCST004429	Stem cell factor levels	Stem cell factor levels || ||	TRUE	igd	9	100535267	0.0177	6.43576e-31	395640	ebi-a-GCST90018855	Hashimoto thyroiditis || id:ebi-a-GCST90018855	TRUE	reported	igd	2	TRUE	high	0.000339264	134.271
	rs73192661	T	C	T	C	-0.1016	0.0148	0.4453		FALSE	FALSE	FALSE	ebi-a-GCST004429	3	188128794	0.0159	8290	0.3536	Stem cell factor levels || id:ebi-a-GCST004429	Stem cell factor levels	Stem cell factor levels || ||	TRUE	igd	3	188128794	0.0168	1.45399e-09	395640	ebi-a-GCST90018855	Hashimoto thyroiditis || id:ebi-a-GCST90018855	TRUE	reported	igd	2	TRUE	high	9.24333e-05	36.5735
	rs78765971	G	GAC	G	GAC	0.2125	0.012	0.0686		FALSE	FALSE	FALSE	ebi-a-GCST004429	1	108362169	0.0242	8290	0.6046	Stem cell factor levels || id:ebi-a-GCST004429	Stem cell factor levels	Stem cell factor levels || ||	TRUE	igd	1	108362169	0.0245	3.95094e-18	395640	ebi-a-GCST90018855	Hashimoto thyroiditis || id:ebi-a-GCST90018855	TRUE	reported	igd	2	TRUE	low	0.000190109	75.2287
	rs9271365	G	T	G	T	0.2531	0.0131	0.3877		FALSE	FALSE	FALSE	ebi-a-GCST004429	6	32586794	0.0163	8290	0.4235	Stem cell factor levels || id:ebi-a-GCST004429	Stem cell factor levels	Stem cell factor levels || ||	TRUE	igd	6	32586794	0.0192	1.43516e-39	395640	ebi-a-GCST90018855	Hashimoto thyroiditis || id:ebi-a-GCST90018855	TRUE	reported	igd	2	TRUE	high	0.000439027	173.772
	rs9357119	T	G	T	G	-0.1507	-0.0004	0.3042		FALSE	FALSE	FALSE	ebi-a-GCST004429	6	31229747	0.016	8290	0.9876	Stem cell factor levels || id:ebi-a-GCST004429	Stem cell factor levels	Stem cell factor levels || ||	TRUE	igd	6	31229747	0.0199	3.6509e-14	395640	ebi-a-GCST90018855	Hashimoto thyroiditis || id:ebi-a-GCST90018855	TRUE	reported	igd	2	TRUE	high	0.00014493	57.348
	SNP	effect_allele.exposure	other_allele.exposure	effect_allele.outcome	other_allele.outcome	beta.exposure	beta.outcome	eaf.exposure	eaf.outcome	remove	palindromic	ambiguous	id.outcome	chr	pos	se.outcome	samplesize.outcome	pval.outcome	outcome	originalname.outcome	outcome.deprecated	mr_keep.outcome	data_source.outcome	chr.exposure	pos.exposure	se.exposure	pval.exposure	samplesize.exposure	id.exposure	exposure	mr_keep.exposure	pval_origin.exposure	data_source.exposure	action	mr_keep	reliability.exposure	R2	F
IL-16	rs11611029	T	C	T	C	-0.0958	-0.0139	0.4543		FALSE	FALSE	FALSE	ebi-a-GCST004430	12	56385579	0.024	3483	0.5627	Interleukin-16 levels || id:ebi-a-GCST004430	Interleukin-16 levels	Interleukin-16 levels || ||	TRUE	igd	12	56385579	0.0168	1.16099e-08	395640	ebi-a-GCST90018855	Hashimoto thyroiditis || id:ebi-a-GCST90018855	TRUE	reported	igd	2	TRUE	high	8.2182e-05	32.517
	rs11889341	T	C	T	C	0.1245	-0.0396	0.2286		FALSE	FALSE	FALSE	ebi-a-GCST004430	2	191943742	0.0288	3483	0.1657	Interleukin-16 levels || id:ebi-a-GCST004430	Interleukin-16 levels	Interleukin-16 levels || ||	TRUE	igd	2	191943742	0.0191	6.64202e-11	395640	ebi-a-GCST90018855	Hashimoto thyroiditis || id:ebi-a-GCST90018855	TRUE	reported	igd	2	TRUE	high	0.00010738	42.4883
	rs2110451	A	G	A	G	0.0998	0.0158	0.3032		FALSE	FALSE	FALSE	ebi-a-GCST004430	12	9931347	0.0269	3483	0.5566	Interleukin-16 levels || id:ebi-a-GCST004430	Interleukin-16 levels	Interleukin-16 levels || ||	TRUE	igd	12	9931347	0.0181	3.32598e-08	395640	ebi-a-GCST90018855	Hashimoto thyroiditis || id:ebi-a-GCST90018855	TRUE	reported	igd	2	TRUE	high	7.6837e-05	30.402
	rs3184504	C	T	C	T	-0.179	-0.0573	0.5358		FALSE	FALSE	FALSE	ebi-a-GCST004430	12	111884608	0.0243	3483	0.0187698	Interleukin-16 levels || id:ebi-a-GCST004430	Interleukin-16 levels	Interleukin-16 levels || ||	TRUE	igd	12	111884608	0.0171	1.40411e-25	395640	ebi-a-GCST90018855	Hashimoto thyroiditis || id:ebi-a-GCST90018855	TRUE	reported	igd	2	TRUE	high	0.000276881	109.575
	rs34636506	G	A	G	A	-0.1346	-0.0276	0.4513		FALSE	FALSE	FALSE	ebi-a-GCST004430	2	204692216	0.0259	3483	0.2896	Interleukin-16 levels || id:ebi-a-GCST004430	Interleukin-16 levels	Interleukin-16 levels || ||	TRUE	igd	2	204692216	0.0176	1.92309e-14	395640	ebi-a-GCST90018855	Hashimoto thyroiditis || id:ebi-a-GCST90018855	TRUE	reported	igd	2	TRUE	high	0.000147809	58.4874
	rs6679677	A	C	A	C	0.3275	0.0775	0.0915		FALSE	FALSE	FALSE	ebi-a-GCST004430	1	114303808	0.0338	3483	0.0229002	Interleukin-16 levels || id:ebi-a-GCST004430	Interleukin-16 levels	Interleukin-16 levels || ||	TRUE	igd	1	114303808	0.0235	5.37032e-44	395640	ebi-a-GCST90018855	Hashimoto thyroiditis || id:ebi-a-GCST90018855	TRUE	reported	igd	2	TRUE	high	0.000490652	194.216
	rs7030280	T	C	T	C	0.2051	-0.0006	0.661		FALSE	FALSE	FALSE	ebi-a-GCST004430	9	100535267	0.0251	3483	0.9806	Interleukin-16 levels || id:ebi-a-GCST004430	Interleukin-16 levels	Interleukin-16 levels || ||	TRUE	igd	9	100535267	0.0177	6.43576e-31	395640	ebi-a-GCST90018855	Hashimoto thyroiditis || id:ebi-a-GCST90018855	TRUE	reported	igd	2	TRUE	high	0.000339264	134.271
	rs73192661	T	C	T	C	-0.1016	-0.0091	0.4453		FALSE	FALSE	FALSE	ebi-a-GCST004430	3	188128794	0.0244	3483	0.699199	Interleukin-16 levels || id:ebi-a-GCST004430	Interleukin-16 levels	Interleukin-16 levels || ||	TRUE	igd	3	188128794	0.0168	1.45399e-09	395640	ebi-a-GCST90018855	Hashimoto thyroiditis || id:ebi-a-GCST90018855	TRUE	reported	igd	2	TRUE	high	9.24333e-05	36.5735
	rs78765971	G	GAC	G	GAC	0.2125	0.0453	0.9314		FALSE	FALSE	FALSE	ebi-a-GCST004430	1	108362169	0.0369	3483	0.2178	Interleukin-16 levels || id:ebi-a-GCST004430	Interleukin-16 levels	Interleukin-16 levels || ||	TRUE	igd	1	108362169	0.0245	3.95094e-18	395640	ebi-a-GCST90018855	Hashimoto thyroiditis || id:ebi-a-GCST90018855	TRUE	reported	igd	2	TRUE	low	0.000190109	75.2287
	rs9271365	G	T	G	T	0.2531	0.0068	0.3877		FALSE	FALSE	FALSE	ebi-a-GCST004430	6	32586794	0.0252	3483	0.787601	Interleukin-16 levels || id:ebi-a-GCST004430	Interleukin-16 levels	Interleukin-16 levels || ||	TRUE	igd	6	32586794	0.0192	1.43516e-39	395640	ebi-a-GCST90018855	Hashimoto thyroiditis || id:ebi-a-GCST90018855	TRUE	reported	igd	2	TRUE	high	0.000439027	173.772
	rs9357119	T	G	T	G	-0.1507	-0.0183	0.3042		FALSE	FALSE	FALSE	ebi-a-GCST004430	6	31229747	0.0243	3483	0.4491	Interleukin-16 levels || id:ebi-a-GCST004430	Interleukin-16 levels	Interleukin-16 levels || ||	TRUE	igd	6	31229747	0.0199	3.6509e-14	395640	ebi-a-GCST90018855	Hashimoto thyroiditis || id:ebi-a-GCST90018855	TRUE	reported	igd	2	TRUE	high	0.00014493	57.348
	SNP	effect_allele.exposure	other_allele.exposure	effect_allele.outcome	other_allele.outcome	beta.exposure	beta.outcome	eaf.exposure	eaf.outcome	remove	palindromic	ambiguous	id.outcome	chr	pos	se.outcome	samplesize.outcome	pval.outcome	outcome	originalname.outcome	outcome.deprecated	mr_keep.outcome	data_source.outcome	chr.exposure	pos.exposure	se.exposure	pval.exposure	samplesize.exposure	id.exposure	exposure	mr_keep.exposure	pval_origin.exposure	data_source.exposure	action	mr_keep	reliability.exposure	R2	F
RANTES	rs11611029	T	C	T	C	-0.0958	-0.0176	0.4543		FALSE	FALSE	FALSE	ebi-a-GCST004431	12	56385579	0.0243	3421	0.4694	RANTES levels || id:ebi-a-GCST004431	RANTES levels	RANTES levels || ||	TRUE	igd	12	56385579	0.0168	1.16099e-08	395640	ebi-a-GCST90018855	Hashimoto thyroiditis || id:ebi-a-GCST90018855	TRUE	reported	igd	2	TRUE	high	8.2182e-05	32.517
	rs11889341	T	C	T	C	0.1245	0.0233	0.2286		FALSE	FALSE	FALSE	ebi-a-GCST004431	2	191943742	0.0292	3421	0.4262	RANTES levels || id:ebi-a-GCST004431	RANTES levels	RANTES levels || ||	TRUE	igd	2	191943742	0.0191	6.64202e-11	395640	ebi-a-GCST90018855	Hashimoto thyroiditis || id:ebi-a-GCST90018855	TRUE	reported	igd	2	TRUE	high	0.00010738	42.4883
	rs2110451	A	G	A	G	0.0998	-0.0252	0.3032		FALSE	FALSE	FALSE	ebi-a-GCST004431	12	9931347	0.0272	3421	0.3527	RANTES levels || id:ebi-a-GCST004431	RANTES levels	RANTES levels || ||	TRUE	igd	12	9931347	0.0181	3.32598e-08	395640	ebi-a-GCST90018855	Hashimoto thyroiditis || id:ebi-a-GCST90018855	TRUE	reported	igd	2	TRUE	high	7.6837e-05	30.402
	rs3184504	C	T	C	T	-0.179	-0.0156	0.5358		FALSE	FALSE	FALSE	ebi-a-GCST004431	12	111884608	0.0245	3421	0.517299	RANTES levels || id:ebi-a-GCST004431	RANTES levels	RANTES levels || ||	TRUE	igd	12	111884608	0.0171	1.40411e-25	395640	ebi-a-GCST90018855	Hashimoto thyroiditis || id:ebi-a-GCST90018855	TRUE	reported	igd	2	TRUE	high	0.000276881	109.575
	rs34636506	G	A	G	A	-0.1346	-0.014	0.4513		FALSE	FALSE	FALSE	ebi-a-GCST004431	2	204692216	0.0263	3421	0.5947	RANTES levels || id:ebi-a-GCST004431	RANTES levels	RANTES levels || ||	TRUE	igd	2	204692216	0.0176	1.92309e-14	395640	ebi-a-GCST90018855	Hashimoto thyroiditis || id:ebi-a-GCST90018855	TRUE	reported	igd	2	TRUE	high	0.000147809	58.4874
	rs6679677	A	C	A	C	0.3275	-0.0691	0.0915		FALSE	FALSE	FALSE	ebi-a-GCST004431	1	114303808	0.034	3421	0.0414295	RANTES levels || id:ebi-a-GCST004431	RANTES levels	RANTES levels || ||	TRUE	igd	1	114303808	0.0235	5.37032e-44	395640	ebi-a-GCST90018855	Hashimoto thyroiditis || id:ebi-a-GCST90018855	TRUE	reported	igd	2	TRUE	high	0.000490652	194.216
	rs7030280	T	C	T	C	0.2051	-0.0322	0.661		FALSE	FALSE	FALSE	ebi-a-GCST004431	9	100535267	0.0255	3421	0.2035	RANTES levels || id:ebi-a-GCST004431	RANTES levels	RANTES levels || ||	TRUE	igd	9	100535267	0.0177	6.43576e-31	395640	ebi-a-GCST90018855	Hashimoto thyroiditis || id:ebi-a-GCST90018855	TRUE	reported	igd	2	TRUE	high	0.000339264	134.271
	rs73192661	T	C	T	C	-0.1016	0.0365	0.4453		FALSE	FALSE	FALSE	ebi-a-GCST004431	3	188128794	0.0247	3421	0.1401	RANTES levels || id:ebi-a-GCST004431	RANTES levels	RANTES levels || ||	TRUE	igd	3	188128794	0.0168	1.45399e-09	395640	ebi-a-GCST90018855	Hashimoto thyroiditis || id:ebi-a-GCST90018855	TRUE	reported	igd	2	TRUE	high	9.24333e-05	36.5735
	rs78765971	G	GAC	G	GAC	0.2125	-0.0523	0.9314		FALSE	FALSE	FALSE	ebi-a-GCST004431	1	108362169	0.0371	3421	0.1616	RANTES levels || id:ebi-a-GCST004431	RANTES levels	RANTES levels || ||	TRUE	igd	1	108362169	0.0245	3.95094e-18	395640	ebi-a-GCST90018855	Hashimoto thyroiditis || id:ebi-a-GCST90018855	TRUE	reported	igd	2	TRUE	low	0.000190109	75.2287
	rs9271365	G	T	G	T	0.2531	0.0125	0.3877		FALSE	FALSE	FALSE	ebi-a-GCST004431	6	32586794	0.0255	3421	0.6254	RANTES levels || id:ebi-a-GCST004431	RANTES levels	RANTES levels || ||	TRUE	igd	6	32586794	0.0192	1.43516e-39	395640	ebi-a-GCST90018855	Hashimoto thyroiditis || id:ebi-a-GCST90018855	TRUE	reported	igd	2	TRUE	high	0.000439027	173.772
	rs9357119	T	G	T	G	-0.1507	-0.0248	0.3042		FALSE	FALSE	FALSE	ebi-a-GCST004431	6	31229747	0.0246	3421	0.3085	RANTES levels || id:ebi-a-GCST004431	RANTES levels	RANTES levels || ||	TRUE	igd	6	31229747	0.0199	3.6509e-14	395640	ebi-a-GCST90018855	Hashimoto thyroiditis || id:ebi-a-GCST90018855	TRUE	reported	igd	2	TRUE	high	0.00014493	57.348
	SNP	effect_allele.exposure	other_allele.exposure	effect_allele.outcome	other_allele.outcome	beta.exposure	beta.outcome	eaf.exposure	eaf.outcome	remove	palindromic	ambiguous	id.outcome	chr	pos	se.outcome	samplesize.outcome	pval.outcome	outcome	originalname.outcome	outcome.deprecated	mr_keep.outcome	data_source.outcome	chr.exposure	pos.exposure	se.exposure	pval.exposure	samplesize.exposure	id.exposure	exposure	mr_keep.exposure	pval_origin.exposure	data_source.exposure	action	mr_keep	reliability.exposure	R2	F
PDGFbb	rs11611029	T	C	T	C	-0.0958	-0.0072	0.4543		FALSE	FALSE	FALSE	ebi-a-GCST004432	12	56385579	0.0158	8293	0.6583	Platelet-derived growth factor BB levels || id:ebi-a-GCST004432	Platelet-derived growth factor BB levels	Platelet-derived growth factor BB levels || ||	TRUE	igd	12	56385579	0.0168	1.16099e-08	395640	ebi-a-GCST90018855	Hashimoto thyroiditis || id:ebi-a-GCST90018855	TRUE	reported	igd	2	TRUE	high	8.2182e-05	32.517
	rs11889341	T	C	T	C	0.1245	-0.0133	0.2286		FALSE	FALSE	FALSE	ebi-a-GCST004432	2	191943742	0.0187	8293	0.4754	Platelet-derived growth factor BB levels || id:ebi-a-GCST004432	Platelet-derived growth factor BB levels	Platelet-derived growth factor BB levels || ||	TRUE	igd	2	191943742	0.0191	6.64202e-11	395640	ebi-a-GCST90018855	Hashimoto thyroiditis || id:ebi-a-GCST90018855	TRUE	reported	igd	2	TRUE	high	0.00010738	42.4883
	rs2110451	A	G	A	G	0.0998	-0.006	0.3032		FALSE	FALSE	FALSE	ebi-a-GCST004432	12	9931347	0.0176	8293	0.732	Platelet-derived growth factor BB levels || id:ebi-a-GCST004432	Platelet-derived growth factor BB levels	Platelet-derived growth factor BB levels || ||	TRUE	igd	12	9931347	0.0181	3.32598e-08	395640	ebi-a-GCST90018855	Hashimoto thyroiditis || id:ebi-a-GCST90018855	TRUE	reported	igd	2	TRUE	high	7.6837e-05	30.402
	rs3184504	C	T	C	T	-0.179	-0.0202	0.5358		FALSE	FALSE	FALSE	ebi-a-GCST004432	12	111884608	0.0159	8293	0.2059	Platelet-derived growth factor BB levels || id:ebi-a-GCST004432	Platelet-derived growth factor BB levels	Platelet-derived growth factor BB levels || ||	TRUE	igd	12	111884608	0.0171	1.40411e-25	395640	ebi-a-GCST90018855	Hashimoto thyroiditis || id:ebi-a-GCST90018855	TRUE	reported	igd	2	TRUE	high	0.000276881	109.575
	rs34636506	G	A	G	A	-0.1346	0.004	0.4513		FALSE	FALSE	FALSE	ebi-a-GCST004432	2	204692216	0.0169	8293	0.8134	Platelet-derived growth factor BB levels || id:ebi-a-GCST004432	Platelet-derived growth factor BB levels	Platelet-derived growth factor BB levels || ||	TRUE	igd	2	204692216	0.0176	1.92309e-14	395640	ebi-a-GCST90018855	Hashimoto thyroiditis || id:ebi-a-GCST90018855	TRUE	reported	igd	2	TRUE	high	0.000147809	58.4874
	rs6679677	A	C	A	C	0.3275	0.0018	0.0915		FALSE	FALSE	FALSE	ebi-a-GCST004432	1	114303808	0.0219	8293	0.9398	Platelet-derived growth factor BB levels || id:ebi-a-GCST004432	Platelet-derived growth factor BB levels	Platelet-derived growth factor BB levels || ||	TRUE	igd	1	114303808	0.0235	5.37032e-44	395640	ebi-a-GCST90018855	Hashimoto thyroiditis || id:ebi-a-GCST90018855	TRUE	reported	igd	2	TRUE	high	0.000490652	194.216
	rs7030280	T	C	T	C	0.2051	0.0091	0.661		FALSE	FALSE	FALSE	ebi-a-GCST004432	9	100535267	0.0166	8293	0.5772	Platelet-derived growth factor BB levels || id:ebi-a-GCST004432	Platelet-derived growth factor BB levels	Platelet-derived growth factor BB levels || ||	TRUE	igd	9	100535267	0.0177	6.43576e-31	395640	ebi-a-GCST90018855	Hashimoto thyroiditis || id:ebi-a-GCST90018855	TRUE	reported	igd	2	TRUE	high	0.000339264	134.271
	rs73192661	T	C	T	C	-0.1016	-0.0147	0.4453		FALSE	FALSE	FALSE	ebi-a-GCST004432	3	188128794	0.0159	8293	0.3603	Platelet-derived growth factor BB levels || id:ebi-a-GCST004432	Platelet-derived growth factor BB levels	Platelet-derived growth factor BB levels || ||	TRUE	igd	3	188128794	0.0168	1.45399e-09	395640	ebi-a-GCST90018855	Hashimoto thyroiditis || id:ebi-a-GCST90018855	TRUE	reported	igd	2	TRUE	high	9.24333e-05	36.5735
	rs78765971	G	GAC	G	GAC	0.2125	-0.0246	0.9314		FALSE	FALSE	FALSE	ebi-a-GCST004432	1	108362169	0.0242	8293	0.3069	Platelet-derived growth factor BB levels || id:ebi-a-GCST004432	Platelet-derived growth factor BB levels	Platelet-derived growth factor BB levels || ||	TRUE	igd	1	108362169	0.0245	3.95094e-18	395640	ebi-a-GCST90018855	Hashimoto thyroiditis || id:ebi-a-GCST90018855	TRUE	reported	igd	2	TRUE	low	0.000190109	75.2287
	rs9271365	G	T	G	T	0.2531	-0.005	0.3877		FALSE	FALSE	FALSE	ebi-a-GCST004432	6	32586794	0.0163	8293	0.757801	Platelet-derived growth factor BB levels || id:ebi-a-GCST004432	Platelet-derived growth factor BB levels	Platelet-derived growth factor BB levels || ||	TRUE	igd	6	32586794	0.0192	1.43516e-39	395640	ebi-a-GCST90018855	Hashimoto thyroiditis || id:ebi-a-GCST90018855	TRUE	reported	igd	2	TRUE	high	0.000439027	173.772
	rs9357119	T	G	T	G	-0.1507	0.0042	0.3042		FALSE	FALSE	FALSE	ebi-a-GCST004432	6	31229747	0.016	8293	0.791099	Platelet-derived growth factor BB levels || id:ebi-a-GCST004432	Platelet-derived growth factor BB levels	Platelet-derived growth factor BB levels || ||	TRUE	igd	6	31229747	0.0199	3.6509e-14	395640	ebi-a-GCST90018855	Hashimoto thyroiditis || id:ebi-a-GCST90018855	TRUE	reported	igd	2	TRUE	high	0.00014493	57.348
	SNP	effect_allele.exposure	other_allele.exposure	effect_allele.outcome	other_allele.outcome	beta.exposure	beta.outcome	eaf.exposure	eaf.outcome	remove	palindromic	ambiguous	id.outcome	chr	pos	se.outcome	samplesize.outcome	pval.outcome	outcome	originalname.outcome	outcome.deprecated	mr_keep.outcome	data_source.outcome	chr.exposure	pos.exposure	se.exposure	pval.exposure	samplesize.exposure	id.exposure	exposure	mr_keep.exposure	pval_origin.exposure	data_source.exposure	action	mr_keep	reliability.exposure	R2	F
MIP1β	rs11611029	T	C	T	C	-0.0958	0.0016	0.4543		FALSE	FALSE	FALSE	ebi-a-GCST004433	12	56385579	0.0158	8243	0.9034	Macrophage inflammatory protein 1b levels || id:ebi-a-GCST004433	Macrophage inflammatory protein 1b levels	Macrophage inflammatory protein 1b levels || ||	TRUE	igd	12	56385579	0.0168	1.16099e-08	395640	ebi-a-GCST90018855	Hashimoto thyroiditis || id:ebi-a-GCST90018855	TRUE	reported	igd	2	TRUE	high	8.2182e-05	32.517
	rs11889341	T	C	T	C	0.1245	-0.0094	0.2286		FALSE	FALSE	FALSE	ebi-a-GCST004433	2	191943742	0.0187	8243	0.618399	Macrophage inflammatory protein 1b levels || id:ebi-a-GCST004433	Macrophage inflammatory protein 1b levels	Macrophage inflammatory protein 1b levels || ||	TRUE	igd	2	191943742	0.0191	6.64202e-11	395640	ebi-a-GCST90018855	Hashimoto thyroiditis || id:ebi-a-GCST90018855	TRUE	reported	igd	2	TRUE	high	0.00010738	42.4883
	rs2110451	A	G	A	G	0.0998	-0.0096	0.3032		FALSE	FALSE	FALSE	ebi-a-GCST004433	12	9931347	0.0176	8243	0.583399	Macrophage inflammatory protein 1b levels || id:ebi-a-GCST004433	Macrophage inflammatory protein 1b levels	Macrophage inflammatory protein 1b levels || ||	TRUE	igd	12	9931347	0.0181	3.32598e-08	395640	ebi-a-GCST90018855	Hashimoto thyroiditis || id:ebi-a-GCST90018855	TRUE	reported	igd	2	TRUE	high	7.6837e-05	30.402
	rs3184504	C	T	C	T	-0.179	-0.0557	0.5358		FALSE	FALSE	FALSE	ebi-a-GCST004433	12	111884608	0.0159	8243	0.000452595	Macrophage inflammatory protein 1b levels || id:ebi-a-GCST004433	Macrophage inflammatory protein 1b levels	Macrophage inflammatory protein 1b levels || ||	TRUE	igd	12	111884608	0.0171	1.40411e-25	395640	ebi-a-GCST90018855	Hashimoto thyroiditis || id:ebi-a-GCST90018855	TRUE	reported	igd	2	TRUE	high	0.000276881	109.575
	rs34636506	G	A	G	A	-0.1346	0.0107	0.4513		FALSE	FALSE	FALSE	ebi-a-GCST004433	2	204692216	0.0169	8243	0.5235	Macrophage inflammatory protein 1b levels || id:ebi-a-GCST004433	Macrophage inflammatory protein 1b levels	Macrophage inflammatory protein 1b levels || ||	TRUE	igd	2	204692216	0.0176	1.92309e-14	395640	ebi-a-GCST90018855	Hashimoto thyroiditis || id:ebi-a-GCST90018855	TRUE	reported	igd	2	TRUE	high	0.000147809	58.4874
	rs6679677	A	C	A	C	0.3275	0.0374	0.0915		FALSE	FALSE	FALSE	ebi-a-GCST004433	1	114303808	0.022	8243	0.0899001	Macrophage inflammatory protein 1b levels || id:ebi-a-GCST004433	Macrophage inflammatory protein 1b levels	Macrophage inflammatory protein 1b levels || ||	TRUE	igd	1	114303808	0.0235	5.37032e-44	395640	ebi-a-GCST90018855	Hashimoto thyroiditis || id:ebi-a-GCST90018855	TRUE	reported	igd	2	TRUE	high	0.000490652	194.216
	rs7030280	T	C	T	C	0.2051	-0.0033	0.661		FALSE	FALSE	FALSE	ebi-a-GCST004433	9	100535267	0.0166	8243	0.8472	Macrophage inflammatory protein 1b levels || id:ebi-a-GCST004433	Macrophage inflammatory protein 1b levels	Macrophage inflammatory protein 1b levels || ||	TRUE	igd	9	100535267	0.0177	6.43576e-31	395640	ebi-a-GCST90018855	Hashimoto thyroiditis || id:ebi-a-GCST90018855	TRUE	reported	igd	2	TRUE	high	0.000339264	134.271
	rs73192661	T	C	T	C	-0.1016	-0.0357	0.4453		FALSE	FALSE	FALSE	ebi-a-GCST004433	3	188128794	0.0159	8243	0.0250801	Macrophage inflammatory protein 1b levels || id:ebi-a-GCST004433	Macrophage inflammatory protein 1b levels	Macrophage inflammatory protein 1b levels || ||	TRUE	igd	3	188128794	0.0168	1.45399e-09	395640	ebi-a-GCST90018855	Hashimoto thyroiditis || id:ebi-a-GCST90018855	TRUE	reported	igd	2	TRUE	high	9.24333e-05	36.5735
	rs78765971	G	GAC	G	GAC	0.2125	-0.0223	0.9314		FALSE	FALSE	FALSE	ebi-a-GCST004433	1	108362169	0.0242	8243	0.3583	Macrophage inflammatory protein 1b levels || id:ebi-a-GCST004433	Macrophage inflammatory protein 1b levels	Macrophage inflammatory protein 1b levels || ||	TRUE	igd	1	108362169	0.0245	3.95094e-18	395640	ebi-a-GCST90018855	Hashimoto thyroiditis || id:ebi-a-GCST90018855	TRUE	reported	igd	2	TRUE	low	0.000190109	75.2287
	rs9271365	G	T	G	T	0.2531	0.0095	0.3877		FALSE	FALSE	FALSE	ebi-a-GCST004433	6	32586794	0.0163	8243	0.561699	Macrophage inflammatory protein 1b levels || id:ebi-a-GCST004433	Macrophage inflammatory protein 1b levels	Macrophage inflammatory protein 1b levels || ||	TRUE	igd	6	32586794	0.0192	1.43516e-39	395640	ebi-a-GCST90018855	Hashimoto thyroiditis || id:ebi-a-GCST90018855	TRUE	reported	igd	2	TRUE	high	0.000439027	173.772
	rs9357119	T	G	T	G	-0.1507	0.0002	0.3042		FALSE	FALSE	FALSE	ebi-a-GCST004433	6	31229747	0.016	8243	0.9881	Macrophage inflammatory protein 1b levels || id:ebi-a-GCST004433	Macrophage inflammatory protein 1b levels	Macrophage inflammatory protein 1b levels || ||	TRUE	igd	6	31229747	0.0199	3.6509e-14	395640	ebi-a-GCST90018855	Hashimoto thyroiditis || id:ebi-a-GCST90018855	TRUE	reported	igd	2	TRUE	high	0.00014493	57.348
	SNP	effect_allele.exposure	other_allele.exposure	effect_allele.outcome	other_allele.outcome	beta.exposure	beta.outcome	eaf.exposure	eaf.outcome	remove	palindromic	ambiguous	id.outcome	chr	pos	se.outcome	samplesize.outcome	pval.outcome	outcome	originalname.outcome	outcome.deprecated	mr_keep.outcome	data_source.outcome	chr.exposure	pos.exposure	se.exposure	pval.exposure	samplesize.exposure	id.exposure	exposure	mr_keep.exposure	pval_origin.exposure	data_source.exposure	action	mr_keep	reliability.exposure	R2	F
MIP1α	rs11611029	T	C	T	C	-0.0958	-0.0363	0.4543		FALSE	FALSE	FALSE	ebi-a-GCST004434	12	56385579	0.0239	3522	0.1298	Macrophage inflammatory protein 1a levels || id:ebi-a-GCST004434	Macrophage inflammatory protein 1a levels	Macrophage inflammatory protein 1a levels || ||	TRUE	igd	12	56385579	0.0168	1.16099e-08	395640	ebi-a-GCST90018855	Hashimoto thyroiditis || id:ebi-a-GCST90018855	TRUE	reported	igd	2	TRUE	high	8.2182e-05	32.517
	rs11889341	T	C	T	C	0.1245	-0.0243	0.2286		FALSE	FALSE	FALSE	ebi-a-GCST004434	2	191943742	0.0288	3522	0.3986	Macrophage inflammatory protein 1a levels || id:ebi-a-GCST004434	Macrophage inflammatory protein 1a levels	Macrophage inflammatory protein 1a levels || ||	TRUE	igd	2	191943742	0.0191	6.64202e-11	395640	ebi-a-GCST90018855	Hashimoto thyroiditis || id:ebi-a-GCST90018855	TRUE	reported	igd	2	TRUE	high	0.00010738	42.4883
	rs2110451	A	G	A	G	0.0998	-0.0231	0.3032		FALSE	FALSE	FALSE	ebi-a-GCST004434	12	9931347	0.0268	3522	0.3983	Macrophage inflammatory protein 1a levels || id:ebi-a-GCST004434	Macrophage inflammatory protein 1a levels	Macrophage inflammatory protein 1a levels || ||	TRUE	igd	12	9931347	0.0181	3.32598e-08	395640	ebi-a-GCST90018855	Hashimoto thyroiditis || id:ebi-a-GCST90018855	TRUE	reported	igd	2	TRUE	high	7.6837e-05	30.402
	rs3184504	C	T	C	T	-0.179	-0.0435	0.5358		FALSE	FALSE	FALSE	ebi-a-GCST004434	12	111884608	0.0241	3522	0.0711001	Macrophage inflammatory protein 1a levels || id:ebi-a-GCST004434	Macrophage inflammatory protein 1a levels	Macrophage inflammatory protein 1a levels || ||	TRUE	igd	12	111884608	0.0171	1.40411e-25	395640	ebi-a-GCST90018855	Hashimoto thyroiditis || id:ebi-a-GCST90018855	TRUE	reported	igd	2	TRUE	high	0.000276881	109.575
	rs34636506	G	A	G	A	-0.1346	-0.0246	0.4513		FALSE	FALSE	FALSE	ebi-a-GCST004434	2	204692216	0.0258	3522	0.3401	Macrophage inflammatory protein 1a levels || id:ebi-a-GCST004434	Macrophage inflammatory protein 1a levels	Macrophage inflammatory protein 1a levels || ||	TRUE	igd	2	204692216	0.0176	1.92309e-14	395640	ebi-a-GCST90018855	Hashimoto thyroiditis || id:ebi-a-GCST90018855	TRUE	reported	igd	2	TRUE	high	0.000147809	58.4874
	rs6679677	A	C	A	C	0.3275	0.0589	0.0915		FALSE	FALSE	FALSE	ebi-a-GCST004434	1	114303808	0.0338	3522	0.08389	Macrophage inflammatory protein 1a levels || id:ebi-a-GCST004434	Macrophage inflammatory protein 1a levels	Macrophage inflammatory protein 1a levels || ||	TRUE	igd	1	114303808	0.0235	5.37032e-44	395640	ebi-a-GCST90018855	Hashimoto thyroiditis || id:ebi-a-GCST90018855	TRUE	reported	igd	2	TRUE	high	0.000490652	194.216
	rs7030280	T	C	T	C	0.2051	-0.0071	0.661		FALSE	FALSE	FALSE	ebi-a-GCST004434	9	100535267	0.0252	3522	0.778501	Macrophage inflammatory protein 1a levels || id:ebi-a-GCST004434	Macrophage inflammatory protein 1a levels	Macrophage inflammatory protein 1a levels || ||	TRUE	igd	9	100535267	0.0177	6.43576e-31	395640	ebi-a-GCST90018855	Hashimoto thyroiditis || id:ebi-a-GCST90018855	TRUE	reported	igd	2	TRUE	high	0.000339264	134.271
	rs73192661	T	C	T	C	-0.1016	-0.0338	0.4453		FALSE	FALSE	FALSE	ebi-a-GCST004434	3	188128794	0.0244	3522	0.1641	Macrophage inflammatory protein 1a levels || id:ebi-a-GCST004434	Macrophage inflammatory protein 1a levels	Macrophage inflammatory protein 1a levels || ||	TRUE	igd	3	188128794	0.0168	1.45399e-09	395640	ebi-a-GCST90018855	Hashimoto thyroiditis || id:ebi-a-GCST90018855	TRUE	reported	igd	2	TRUE	high	9.24333e-05	36.5735
	rs78765971	G	GAC	G	GAC	0.2125	-0.0535	0.9314		FALSE	FALSE	FALSE	ebi-a-GCST004434	1	108362169	0.0366	3522	0.143	Macrophage inflammatory protein 1a levels || id:ebi-a-GCST004434	Macrophage inflammatory protein 1a levels	Macrophage inflammatory protein 1a levels || ||	TRUE	igd	1	108362169	0.0245	3.95094e-18	395640	ebi-a-GCST90018855	Hashimoto thyroiditis || id:ebi-a-GCST90018855	TRUE	reported	igd	2	TRUE	low	0.000190109	75.2287
	rs9271365	G	T	G	T	0.2531	-0.0074	0.3877		FALSE	FALSE	FALSE	ebi-a-GCST004434	6	32586794	0.0251	3522	0.7687	Macrophage inflammatory protein 1a levels || id:ebi-a-GCST004434	Macrophage inflammatory protein 1a levels	Macrophage inflammatory protein 1a levels || ||	TRUE	igd	6	32586794	0.0192	1.43516e-39	395640	ebi-a-GCST90018855	Hashimoto thyroiditis || id:ebi-a-GCST90018855	TRUE	reported	igd	2	TRUE	high	0.000439027	173.772
	rs9357119	T	G	T	G	-0.1507	0.0407	0.3042		FALSE	FALSE	FALSE	ebi-a-GCST004434	6	31229747	0.0241	3522	0.0911696	Macrophage inflammatory protein 1a levels || id:ebi-a-GCST004434	Macrophage inflammatory protein 1a levels	Macrophage inflammatory protein 1a levels || ||	TRUE	igd	6	31229747	0.0199	3.6509e-14	395640	ebi-a-GCST90018855	Hashimoto thyroiditis || id:ebi-a-GCST90018855	TRUE	reported	igd	2	TRUE	high	0.00014493	57.348
	SNP	effect_allele.exposure	other_allele.exposure	effect_allele.outcome	other_allele.outcome	beta.exposure	beta.outcome	eaf.exposure	eaf.outcome	remove	palindromic	ambiguous	id.outcome	chr	pos	se.outcome	samplesize.outcome	pval.outcome	outcome	originalname.outcome	outcome.deprecated	mr_keep.outcome	data_source.outcome	chr.exposure	pos.exposure	se.exposure	pval.exposure	samplesize.exposure	id.exposure	exposure	mr_keep.exposure	pval_origin.exposure	data_source.exposure	action	mr_keep	reliability.exposure	R2	F
MIG	rs11611029	T	C	T	C	-0.0958	-0.0207	0.4543		FALSE	FALSE	FALSE	ebi-a-GCST004435	12	56385579	0.0233	3685	0.3741	Monokine induced by gamma interferon levels || id:ebi-a-GCST004435	Monokine induced by gamma interferon levels	Monokine induced by gamma interferon levels || ||	TRUE	igd	12	56385579	0.0168	1.16099e-08	395640	ebi-a-GCST90018855	Hashimoto thyroiditis || id:ebi-a-GCST90018855	TRUE	reported	igd	2	TRUE	high	8.2182e-05	32.517
	rs11889341	T	C	T	C	0.1245	0.0461	0.2286		FALSE	FALSE	FALSE	ebi-a-GCST004435	2	191943742	0.0281	3685	0.1031	Monokine induced by gamma interferon levels || id:ebi-a-GCST004435	Monokine induced by gamma interferon levels	Monokine induced by gamma interferon levels || ||	TRUE	igd	2	191943742	0.0191	6.64202e-11	395640	ebi-a-GCST90018855	Hashimoto thyroiditis || id:ebi-a-GCST90018855	TRUE	reported	igd	2	TRUE	high	0.00010738	42.4883
	rs2110451	A	G	A	G	0.0998	0.0113	0.3032		FALSE	FALSE	FALSE	ebi-a-GCST004435	12	9931347	0.0262	3685	0.660601	Monokine induced by gamma interferon levels || id:ebi-a-GCST004435	Monokine induced by gamma interferon levels	Monokine induced by gamma interferon levels || ||	TRUE	igd	12	9931347	0.0181	3.32598e-08	395640	ebi-a-GCST90018855	Hashimoto thyroiditis || id:ebi-a-GCST90018855	TRUE	reported	igd	2	TRUE	high	7.6837e-05	30.402
	rs3184504	C	T	C	T	-0.179	-0.0965	0.5358		FALSE	FALSE	FALSE	ebi-a-GCST004435	12	111884608	0.0236	3685	4.41296e-05	Monokine induced by gamma interferon levels || id:ebi-a-GCST004435	Monokine induced by gamma interferon levels	Monokine induced by gamma interferon levels || ||	TRUE	igd	12	111884608	0.0171	1.40411e-25	395640	ebi-a-GCST90018855	Hashimoto thyroiditis || id:ebi-a-GCST90018855	TRUE	reported	igd	2	TRUE	high	0.000276881	109.575
	rs34636506	G	A	G	A	-0.1346	-0.0165	0.4513		FALSE	FALSE	FALSE	ebi-a-GCST004435	2	204692216	0.0252	3685	0.512201	Monokine induced by gamma interferon levels || id:ebi-a-GCST004435	Monokine induced by gamma interferon levels	Monokine induced by gamma interferon levels || ||	TRUE	igd	2	204692216	0.0176	1.92309e-14	395640	ebi-a-GCST90018855	Hashimoto thyroiditis || id:ebi-a-GCST90018855	TRUE	reported	igd	2	TRUE	high	0.000147809	58.4874
	rs6679677	A	C	A	C	0.3275	0.162	0.0915		FALSE	FALSE	FALSE	ebi-a-GCST004435	1	114303808	0.0329	3685	8.86196e-07	Monokine induced by gamma interferon levels || id:ebi-a-GCST004435	Monokine induced by gamma interferon levels	Monokine induced by gamma interferon levels || ||	TRUE	igd	1	114303808	0.0235	5.37032e-44	395640	ebi-a-GCST90018855	Hashimoto thyroiditis || id:ebi-a-GCST90018855	TRUE	reported	igd	2	TRUE	high	0.000490652	194.216
	rs7030280	T	C	T	C	0.2051	-0.0032	0.661		FALSE	FALSE	FALSE	ebi-a-GCST004435	9	100535267	0.0245	3685	0.8953	Monokine induced by gamma interferon levels || id:ebi-a-GCST004435	Monokine induced by gamma interferon levels	Monokine induced by gamma interferon levels || ||	TRUE	igd	9	100535267	0.0177	6.43576e-31	395640	ebi-a-GCST90018855	Hashimoto thyroiditis || id:ebi-a-GCST90018855	TRUE	reported	igd	2	TRUE	high	0.000339264	134.271
	rs73192661	T	C	T	C	-0.1016	-0.007	0.4453		FALSE	FALSE	FALSE	ebi-a-GCST004435	3	188128794	0.0238	3685	0.7558	Monokine induced by gamma interferon levels || id:ebi-a-GCST004435	Monokine induced by gamma interferon levels	Monokine induced by gamma interferon levels || ||	TRUE	igd	3	188128794	0.0168	1.45399e-09	395640	ebi-a-GCST90018855	Hashimoto thyroiditis || id:ebi-a-GCST90018855	TRUE	reported	igd	2	TRUE	high	9.24333e-05	36.5735
	rs78765971	G	GAC	G	GAC	0.2125	0.0228	0.9314		FALSE	FALSE	FALSE	ebi-a-GCST004435	1	108362169	0.0359	3685	0.5374	Monokine induced by gamma interferon levels || id:ebi-a-GCST004435	Monokine induced by gamma interferon levels	Monokine induced by gamma interferon levels || ||	TRUE	igd	1	108362169	0.0245	3.95094e-18	395640	ebi-a-GCST90018855	Hashimoto thyroiditis || id:ebi-a-GCST90018855	TRUE	reported	igd	2	TRUE	low	0.000190109	75.2287
	rs9271365	G	T	G	T	0.2531	0.0411	0.3877		FALSE	FALSE	FALSE	ebi-a-GCST004435	6	32586794	0.0245	3685	0.0936397	Monokine induced by gamma interferon levels || id:ebi-a-GCST004435	Monokine induced by gamma interferon levels	Monokine induced by gamma interferon levels || ||	TRUE	igd	6	32586794	0.0192	1.43516e-39	395640	ebi-a-GCST90018855	Hashimoto thyroiditis || id:ebi-a-GCST90018855	TRUE	reported	igd	2	TRUE	high	0.000439027	173.772
	rs9357119	T	G	T	G	-0.1507	-0.0055	0.3042		FALSE	FALSE	FALSE	ebi-a-GCST004435	6	31229747	0.0236	3685	0.8219	Monokine induced by gamma interferon levels || id:ebi-a-GCST004435	Monokine induced by gamma interferon levels	Monokine induced by gamma interferon levels || ||	TRUE	igd	6	31229747	0.0199	3.6509e-14	395640	ebi-a-GCST90018855	Hashimoto thyroiditis || id:ebi-a-GCST90018855	TRUE	reported	igd	2	TRUE	high	0.00014493	57.348
	SNP	effect_allele.exposure	other_allele.exposure	effect_allele.outcome	other_allele.outcome	beta.exposure	beta.outcome	eaf.exposure	eaf.outcome	remove	palindromic	ambiguous	id.outcome	chr	pos	se.outcome	samplesize.outcome	pval.outcome	outcome	originalname.outcome	outcome.deprecated	mr_keep.outcome	data_source.outcome	chr.exposure	pos.exposure	se.exposure	pval.exposure	samplesize.exposure	id.exposure	exposure	mr_keep.exposure	pval_origin.exposure	data_source.exposure	action	mr_keep	reliability.exposure	R2	F
MCSF	rs11611029	T	C	T	C	-0.0958	0.0102	0.4543		FALSE	FALSE	FALSE	ebi-a-GCST004436	12	56385579	0.0284	840	0.715899	Macrophage colony stimulating factor levels || id:ebi-a-GCST004436	Macrophage colony stimulating factor levels	Macrophage colony stimulating factor levels || ||	TRUE	igd	12	56385579	0.0168	1.16099e-08	395640	ebi-a-GCST90018855	Hashimoto thyroiditis || id:ebi-a-GCST90018855	TRUE	reported	igd	2	TRUE	high	8.2182e-05	32.517
	rs11889341	T	C	T	C	0.1245	0.0312	0.2286		FALSE	FALSE	FALSE	ebi-a-GCST004436	2	191943742	0.0344	840	0.3652	Macrophage colony stimulating factor levels || id:ebi-a-GCST004436	Macrophage colony stimulating factor levels	Macrophage colony stimulating factor levels || ||	TRUE	igd	2	191943742	0.0191	6.64202e-11	395640	ebi-a-GCST90018855	Hashimoto thyroiditis || id:ebi-a-GCST90018855	TRUE	reported	igd	2	TRUE	high	0.00010738	42.4883
	rs2110451	A	G	A	G	0.0998	-0.0208	0.3032		FALSE	FALSE	FALSE	ebi-a-GCST004436	12	9931347	0.0324	840	0.5187	Macrophage colony stimulating factor levels || id:ebi-a-GCST004436	Macrophage colony stimulating factor levels	Macrophage colony stimulating factor levels || ||	TRUE	igd	12	9931347	0.0181	3.32598e-08	395640	ebi-a-GCST90018855	Hashimoto thyroiditis || id:ebi-a-GCST90018855	TRUE	reported	igd	2	TRUE	high	7.6837e-05	30.402
	rs3184504	C	T	C	T	-0.179	-0.0134	0.5358		FALSE	FALSE	FALSE	ebi-a-GCST004436	12	111884608	0.0288	840	0.641599	Macrophage colony stimulating factor levels || id:ebi-a-GCST004436	Macrophage colony stimulating factor levels	Macrophage colony stimulating factor levels || ||	TRUE	igd	12	111884608	0.0171	1.40411e-25	395640	ebi-a-GCST90018855	Hashimoto thyroiditis || id:ebi-a-GCST90018855	TRUE	reported	igd	2	TRUE	high	0.000276881	109.575
	rs34636506	G	A	G	A	-0.1346	0.0079	0.4513		FALSE	FALSE	FALSE	ebi-a-GCST004436	2	204692216	0.0307	840	0.790801	Macrophage colony stimulating factor levels || id:ebi-a-GCST004436	Macrophage colony stimulating factor levels	Macrophage colony stimulating factor levels || ||	TRUE	igd	2	204692216	0.0176	1.92309e-14	395640	ebi-a-GCST90018855	Hashimoto thyroiditis || id:ebi-a-GCST90018855	TRUE	reported	igd	2	TRUE	high	0.000147809	58.4874
	rs6679677	A	C	A	C	0.3275	-0.0205	0.0915		FALSE	FALSE	FALSE	ebi-a-GCST004436	1	114303808	0.0406	840	0.611299	Macrophage colony stimulating factor levels || id:ebi-a-GCST004436	Macrophage colony stimulating factor levels	Macrophage colony stimulating factor levels || ||	TRUE	igd	1	114303808	0.0235	5.37032e-44	395640	ebi-a-GCST90018855	Hashimoto thyroiditis || id:ebi-a-GCST90018855	TRUE	reported	igd	2	TRUE	high	0.000490652	194.216
	rs7030280	T	C	T	C	0.2051	-0.0152	0.661		FALSE	FALSE	FALSE	ebi-a-GCST004436	9	100535267	0.0299	840	0.611599	Macrophage colony stimulating factor levels || id:ebi-a-GCST004436	Macrophage colony stimulating factor levels	Macrophage colony stimulating factor levels || ||	TRUE	igd	9	100535267	0.0177	6.43576e-31	395640	ebi-a-GCST90018855	Hashimoto thyroiditis || id:ebi-a-GCST90018855	TRUE	reported	igd	2	TRUE	high	0.000339264	134.271
	rs73192661	T	C	T	C	-0.1016	-0.0357	0.4453		FALSE	FALSE	FALSE	ebi-a-GCST004436	3	188128794	0.0289	840	0.2155	Macrophage colony stimulating factor levels || id:ebi-a-GCST004436	Macrophage colony stimulating factor levels	Macrophage colony stimulating factor levels || ||	TRUE	igd	3	188128794	0.0168	1.45399e-09	395640	ebi-a-GCST90018855	Hashimoto thyroiditis || id:ebi-a-GCST90018855	TRUE	reported	igd	2	TRUE	high	9.24333e-05	36.5735
	rs78765971	G	GAC	G	GAC	0.2125	0.0028	0.9314		FALSE	FALSE	FALSE	ebi-a-GCST004436	1	108362169	0.0436	840	0.933	Macrophage colony stimulating factor levels || id:ebi-a-GCST004436	Macrophage colony stimulating factor levels	Macrophage colony stimulating factor levels || ||	TRUE	igd	1	108362169	0.0245	3.95094e-18	395640	ebi-a-GCST90018855	Hashimoto thyroiditis || id:ebi-a-GCST90018855	TRUE	reported	igd	2	TRUE	low	0.000190109	75.2287
	rs9271365	G	T	G	T	0.2531	0.0269	0.3877		FALSE	FALSE	FALSE	ebi-a-GCST004436	6	32586794	0.0299	840	0.368	Macrophage colony stimulating factor levels || id:ebi-a-GCST004436	Macrophage colony stimulating factor levels	Macrophage colony stimulating factor levels || ||	TRUE	igd	6	32586794	0.0192	1.43516e-39	395640	ebi-a-GCST90018855	Hashimoto thyroiditis || id:ebi-a-GCST90018855	TRUE	reported	igd	2	TRUE	high	0.000439027	173.772
	rs9357119	T	G	T	G	-0.1507	-0.0351	0.3042		FALSE	FALSE	FALSE	ebi-a-GCST004436	6	31229747	0.0285	840	0.2324	Macrophage colony stimulating factor levels || id:ebi-a-GCST004436	Macrophage colony stimulating factor levels	Macrophage colony stimulating factor levels || ||	TRUE	igd	6	31229747	0.0199	3.6509e-14	395640	ebi-a-GCST90018855	Hashimoto thyroiditis || id:ebi-a-GCST90018855	TRUE	reported	igd	2	TRUE	high	0.00014493	57.348
	SNP	effect_allele.exposure	other_allele.exposure	effect_allele.outcome	other_allele.outcome	beta.exposure	beta.outcome	eaf.exposure	eaf.outcome	remove	palindromic	ambiguous	id.outcome	chr	pos	se.outcome	samplesize.outcome	pval.outcome	outcome	originalname.outcome	outcome.deprecated	mr_keep.outcome	data_source.outcome	chr.exposure	pos.exposure	se.exposure	pval.exposure	samplesize.exposure	id.exposure	exposure	mr_keep.exposure	pval_origin.exposure	data_source.exposure	action	mr_keep	reliability.exposure	R2	F
MCP3	rs11611029	T	C	T	C	-0.0958	-0.0254	0.4543		FALSE	FALSE	FALSE	ebi-a-GCST004437	12	56385579	0.0435	843	0.560899	Monocyte chemoattractant protein-3 levels || id:ebi-a-GCST004437	Monocyte chemoattractant protein-3 levels	Monocyte chemoattractant protein-3 levels || ||	TRUE	igd	12	56385579	0.0168	1.16099e-08	395640	ebi-a-GCST90018855	Hashimoto thyroiditis || id:ebi-a-GCST90018855	TRUE	reported	igd	2	TRUE	high	8.2182e-05	32.517
	rs11889341	T	C	T	C	0.1245	-0.0157	0.2286		FALSE	FALSE	FALSE	ebi-a-GCST004437	2	191943742	0.0508	843	0.7586	Monocyte chemoattractant protein-3 levels || id:ebi-a-GCST004437	Monocyte chemoattractant protein-3 levels	Monocyte chemoattractant protein-3 levels || ||	TRUE	igd	2	191943742	0.0191	6.64202e-11	395640	ebi-a-GCST90018855	Hashimoto thyroiditis || id:ebi-a-GCST90018855	TRUE	reported	igd	2	TRUE	high	0.00010738	42.4883
	rs2110451	A	G	A	G	0.0998	0.0843	0.3032		FALSE	FALSE	FALSE	ebi-a-GCST004437	12	9931347	0.0496	843	0.0894293	Monocyte chemoattractant protein-3 levels || id:ebi-a-GCST004437	Monocyte chemoattractant protein-3 levels	Monocyte chemoattractant protein-3 levels || ||	TRUE	igd	12	9931347	0.0181	3.32598e-08	395640	ebi-a-GCST90018855	Hashimoto thyroiditis || id:ebi-a-GCST90018855	TRUE	reported	igd	2	TRUE	high	7.6837e-05	30.402
	rs3184504	C	T	C	T	-0.179	-0.0548	0.5358		FALSE	FALSE	FALSE	ebi-a-GCST004437	12	111884608	0.0443	843	0.2156	Monocyte chemoattractant protein-3 levels || id:ebi-a-GCST004437	Monocyte chemoattractant protein-3 levels	Monocyte chemoattractant protein-3 levels || ||	TRUE	igd	12	111884608	0.0171	1.40411e-25	395640	ebi-a-GCST90018855	Hashimoto thyroiditis || id:ebi-a-GCST90018855	TRUE	reported	igd	2	TRUE	high	0.000276881	109.575
	rs34636506	G	A	G	A	-0.1346	0.0078	0.4513		FALSE	FALSE	FALSE	ebi-a-GCST004437	2	204692216	0.0465	843	0.8689	Monocyte chemoattractant protein-3 levels || id:ebi-a-GCST004437	Monocyte chemoattractant protein-3 levels	Monocyte chemoattractant protein-3 levels || ||	TRUE	igd	2	204692216	0.0176	1.92309e-14	395640	ebi-a-GCST90018855	Hashimoto thyroiditis || id:ebi-a-GCST90018855	TRUE	reported	igd	2	TRUE	high	0.000147809	58.4874
	rs6679677	A	C	A	C	0.3275	-0.0401	0.0915		FALSE	FALSE	FALSE	ebi-a-GCST004437	1	114303808	0.0583	843	0.5004	Monocyte chemoattractant protein-3 levels || id:ebi-a-GCST004437	Monocyte chemoattractant protein-3 levels	Monocyte chemoattractant protein-3 levels || ||	TRUE	igd	1	114303808	0.0235	5.37032e-44	395640	ebi-a-GCST90018855	Hashimoto thyroiditis || id:ebi-a-GCST90018855	TRUE	reported	igd	2	TRUE	high	0.000490652	194.216
	rs7030280	T	C	T	C	0.2051	-0.0271	0.661		FALSE	FALSE	FALSE	ebi-a-GCST004437	9	100535267	0.0459	843	0.5556	Monocyte chemoattractant protein-3 levels || id:ebi-a-GCST004437	Monocyte chemoattractant protein-3 levels	Monocyte chemoattractant protein-3 levels || ||	TRUE	igd	9	100535267	0.0177	6.43576e-31	395640	ebi-a-GCST90018855	Hashimoto thyroiditis || id:ebi-a-GCST90018855	TRUE	reported	igd	2	TRUE	high	0.000339264	134.271
	rs73192661	T	C	T	C	-0.1016	-0.0251	0.4453		FALSE	FALSE	FALSE	ebi-a-GCST004437	3	188128794	0.0435	843	0.533499	Monocyte chemoattractant protein-3 levels || id:ebi-a-GCST004437	Monocyte chemoattractant protein-3 levels	Monocyte chemoattractant protein-3 levels || ||	TRUE	igd	3	188128794	0.0168	1.45399e-09	395640	ebi-a-GCST90018855	Hashimoto thyroiditis || id:ebi-a-GCST90018855	TRUE	reported	igd	2	TRUE	high	9.24333e-05	36.5735
	rs78765971	G	GAC	G	GAC	0.2125	-0.0202	0.0686		FALSE	FALSE	FALSE	ebi-a-GCST004437	1	108362169	0.0651	843	0.748201	Monocyte chemoattractant protein-3 levels || id:ebi-a-GCST004437	Monocyte chemoattractant protein-3 levels	Monocyte chemoattractant protein-3 levels || ||	TRUE	igd	1	108362169	0.0245	3.95094e-18	395640	ebi-a-GCST90018855	Hashimoto thyroiditis || id:ebi-a-GCST90018855	TRUE	reported	igd	2	TRUE	low	0.000190109	75.2287
	rs9271365	G	T	G	T	0.2531	0.0583	0.3877		FALSE	FALSE	FALSE	ebi-a-GCST004437	6	32586794	0.0453	843	0.1931	Monocyte chemoattractant protein-3 levels || id:ebi-a-GCST004437	Monocyte chemoattractant protein-3 levels	Monocyte chemoattractant protein-3 levels || ||	TRUE	igd	6	32586794	0.0192	1.43516e-39	395640	ebi-a-GCST90018855	Hashimoto thyroiditis || id:ebi-a-GCST90018855	TRUE	reported	igd	2	TRUE	high	0.000439027	173.772
	rs9357119	T	G	T	G	-0.1507	0.0839	0.3042		FALSE	FALSE	FALSE	ebi-a-GCST004437	6	31229747	0.0437	843	0.0521795	Monocyte chemoattractant protein-3 levels || id:ebi-a-GCST004437	Monocyte chemoattractant protein-3 levels	Monocyte chemoattractant protein-3 levels || ||	TRUE	igd	6	31229747	0.0199	3.6509e-14	395640	ebi-a-GCST90018855	Hashimoto thyroiditis || id:ebi-a-GCST90018855	TRUE	reported	igd	2	TRUE	high	0.00014493	57.348
	SNP	effect_allele.exposure	other_allele.exposure	effect_allele.outcome	other_allele.outcome	beta.exposure	beta.outcome	eaf.exposure	eaf.outcome	remove	palindromic	ambiguous	id.outcome	chr	pos	se.outcome	samplesize.outcome	pval.outcome	outcome	originalname.outcome	outcome.deprecated	mr_keep.outcome	data_source.outcome	chr.exposure	pos.exposure	se.exposure	pval.exposure	samplesize.exposure	id.exposure	exposure	mr_keep.exposure	pval_origin.exposure	data_source.exposure	action	mr_keep	reliability.exposure	R2	F
MCP1	rs11611029	T	C	T	C	-0.0958	-0.0176	0.4543		FALSE	FALSE	FALSE	ebi-a-GCST004438	12	56385579	0.0159	8293	0.2752	Monocyte chemoattractant protein-1 levels || id:ebi-a-GCST004438	Monocyte chemoattractant protein-1 levels	Monocyte chemoattractant protein-1 levels || ||	TRUE	igd	12	56385579	0.0168	1.16099e-08	395640	ebi-a-GCST90018855	Hashimoto thyroiditis || id:ebi-a-GCST90018855	TRUE	reported	igd	2	TRUE	high	8.2182e-05	32.517
	rs11889341	T	C	T	C	0.1245	0.0099	0.2286		FALSE	FALSE	FALSE	ebi-a-GCST004438	2	191943742	0.0187	8293	0.6016	Monocyte chemoattractant protein-1 levels || id:ebi-a-GCST004438	Monocyte chemoattractant protein-1 levels	Monocyte chemoattractant protein-1 levels || ||	TRUE	igd	2	191943742	0.0191	6.64202e-11	395640	ebi-a-GCST90018855	Hashimoto thyroiditis || id:ebi-a-GCST90018855	TRUE	reported	igd	2	TRUE	high	0.00010738	42.4883
	rs2110451	A	G	A	G	0.0998	-0.0539	0.3032		FALSE	FALSE	FALSE	ebi-a-GCST004438	12	9931347	0.0176	8293	0.00215298	Monocyte chemoattractant protein-1 levels || id:ebi-a-GCST004438	Monocyte chemoattractant protein-1 levels	Monocyte chemoattractant protein-1 levels || ||	TRUE	igd	12	9931347	0.0181	3.32598e-08	395640	ebi-a-GCST90018855	Hashimoto thyroiditis || id:ebi-a-GCST90018855	TRUE	reported	igd	2	TRUE	high	7.6837e-05	30.402
	rs3184504	C	T	C	T	-0.179	0.022	0.5358		FALSE	FALSE	FALSE	ebi-a-GCST004438	12	111884608	0.0159	8293	0.1613	Monocyte chemoattractant protein-1 levels || id:ebi-a-GCST004438	Monocyte chemoattractant protein-1 levels	Monocyte chemoattractant protein-1 levels || ||	TRUE	igd	12	111884608	0.0171	1.40411e-25	395640	ebi-a-GCST90018855	Hashimoto thyroiditis || id:ebi-a-GCST90018855	TRUE	reported	igd	2	TRUE	high	0.000276881	109.575
	rs34636506	G	A	G	A	-0.1346	-0.0068	0.4513		FALSE	FALSE	FALSE	ebi-a-GCST004438	2	204692216	0.0169	8293	0.6996	Monocyte chemoattractant protein-1 levels || id:ebi-a-GCST004438	Monocyte chemoattractant protein-1 levels	Monocyte chemoattractant protein-1 levels || ||	TRUE	igd	2	204692216	0.0176	1.92309e-14	395640	ebi-a-GCST90018855	Hashimoto thyroiditis || id:ebi-a-GCST90018855	TRUE	reported	igd	2	TRUE	high	0.000147809	58.4874
	rs6679677	A	C	A	C	0.3275	-0.013	0.0915		FALSE	FALSE	FALSE	ebi-a-GCST004438	1	114303808	0.022	8293	0.5426	Monocyte chemoattractant protein-1 levels || id:ebi-a-GCST004438	Monocyte chemoattractant protein-1 levels	Monocyte chemoattractant protein-1 levels || ||	TRUE	igd	1	114303808	0.0235	5.37032e-44	395640	ebi-a-GCST90018855	Hashimoto thyroiditis || id:ebi-a-GCST90018855	TRUE	reported	igd	2	TRUE	high	0.000490652	194.216
	rs7030280	T	C	T	C	0.2051	-0.0077	0.661		FALSE	FALSE	FALSE	ebi-a-GCST004438	9	100535267	0.0166	8293	0.6478	Monocyte chemoattractant protein-1 levels || id:ebi-a-GCST004438	Monocyte chemoattractant protein-1 levels	Monocyte chemoattractant protein-1 levels || ||	TRUE	igd	9	100535267	0.0177	6.43576e-31	395640	ebi-a-GCST90018855	Hashimoto thyroiditis || id:ebi-a-GCST90018855	TRUE	reported	igd	2	TRUE	high	0.000339264	134.271
	rs73192661	T	C	T	C	-0.1016	-0.0453	0.4453		FALSE	FALSE	FALSE	ebi-a-GCST004438	3	188128794	0.0159	8293	0.00448002	Monocyte chemoattractant protein-1 levels || id:ebi-a-GCST004438	Monocyte chemoattractant protein-1 levels	Monocyte chemoattractant protein-1 levels || ||	TRUE	igd	3	188128794	0.0168	1.45399e-09	395640	ebi-a-GCST90018855	Hashimoto thyroiditis || id:ebi-a-GCST90018855	TRUE	reported	igd	2	TRUE	high	9.24333e-05	36.5735
	rs78765971	G	GAC	G	GAC	0.2125	-0.0336	0.9314		FALSE	FALSE	FALSE	ebi-a-GCST004438	1	108362169	0.0242	8293	0.1707	Monocyte chemoattractant protein-1 levels || id:ebi-a-GCST004438	Monocyte chemoattractant protein-1 levels	Monocyte chemoattractant protein-1 levels || ||	TRUE	igd	1	108362169	0.0245	3.95094e-18	395640	ebi-a-GCST90018855	Hashimoto thyroiditis || id:ebi-a-GCST90018855	TRUE	reported	igd	2	TRUE	low	0.000190109	75.2287
	rs9271365	G	T	G	T	0.2531	0.021	0.3877		FALSE	FALSE	FALSE	ebi-a-GCST004438	6	32586794	0.0164	8293	0.1995	Monocyte chemoattractant protein-1 levels || id:ebi-a-GCST004438	Monocyte chemoattractant protein-1 levels	Monocyte chemoattractant protein-1 levels || ||	TRUE	igd	6	32586794	0.0192	1.43516e-39	395640	ebi-a-GCST90018855	Hashimoto thyroiditis || id:ebi-a-GCST90018855	TRUE	reported	igd	2	TRUE	high	0.000439027	173.772
	rs9357119	T	G	T	G	-0.1507	-0.0317	0.3042		FALSE	FALSE	FALSE	ebi-a-GCST004438	6	31229747	0.016	8293	0.0482803	Monocyte chemoattractant protein-1 levels || id:ebi-a-GCST004438	Monocyte chemoattractant protein-1 levels	Monocyte chemoattractant protein-1 levels || ||	TRUE	igd	6	31229747	0.0199	3.6509e-14	395640	ebi-a-GCST90018855	Hashimoto thyroiditis || id:ebi-a-GCST90018855	TRUE	reported	igd	2	TRUE	high	0.00014493	57.348
	SNP	effect_allele.exposure	other_allele.exposure	effect_allele.outcome	other_allele.outcome	beta.exposure	beta.outcome	eaf.exposure	eaf.outcome	remove	palindromic	ambiguous	id.outcome	chr	pos	se.outcome	samplesize.outcome	pval.outcome	outcome	originalname.outcome	outcome.deprecated	mr_keep.outcome	data_source.outcome	chr.exposure	pos.exposure	se.exposure	pval.exposure	samplesize.exposure	id.exposure	exposure	mr_keep.exposure	pval_origin.exposure	data_source.exposure	action	mr_keep	reliability.exposure	R2	F
IL-12p70	rs11611029	T	C	T	C	-0.0958	-0.0223	0.4543		FALSE	FALSE	FALSE	ebi-a-GCST004439	12	56385579	0.0158	8270	0.1627	Interleukin-12p70 levels || id:ebi-a-GCST004439	Interleukin-12p70 levels	Interleukin-12p70 levels || ||	TRUE	igd	12	56385579	0.0168	1.16099e-08	395640	ebi-a-GCST90018855	Hashimoto thyroiditis || id:ebi-a-GCST90018855	TRUE	reported	igd	2	TRUE	high	8.2182e-05	32.517
	rs11889341	T	C	T	C	0.1245	0.0019	0.2286		FALSE	FALSE	FALSE	ebi-a-GCST004439	2	191943742	0.0187	8270	0.9234	Interleukin-12p70 levels || id:ebi-a-GCST004439	Interleukin-12p70 levels	Interleukin-12p70 levels || ||	TRUE	igd	2	191943742	0.0191	6.64202e-11	395640	ebi-a-GCST90018855	Hashimoto thyroiditis || id:ebi-a-GCST90018855	TRUE	reported	igd	2	TRUE	high	0.00010738	42.4883
	rs2110451	A	G	A	G	0.0998	-0.0138	0.3032		FALSE	FALSE	FALSE	ebi-a-GCST004439	12	9931347	0.0176	8270	0.4395	Interleukin-12p70 levels || id:ebi-a-GCST004439	Interleukin-12p70 levels	Interleukin-12p70 levels || ||	TRUE	igd	12	9931347	0.0181	3.32598e-08	395640	ebi-a-GCST90018855	Hashimoto thyroiditis || id:ebi-a-GCST90018855	TRUE	reported	igd	2	TRUE	high	7.6837e-05	30.402
	rs3184504	C	T	C	T	-0.179	-0.0237	0.5358		FALSE	FALSE	FALSE	ebi-a-GCST004439	12	111884608	0.0159	8270	0.1388	Interleukin-12p70 levels || id:ebi-a-GCST004439	Interleukin-12p70 levels	Interleukin-12p70 levels || ||	TRUE	igd	12	111884608	0.0171	1.40411e-25	395640	ebi-a-GCST90018855	Hashimoto thyroiditis || id:ebi-a-GCST90018855	TRUE	reported	igd	2	TRUE	high	0.000276881	109.575
	rs34636506	G	A	G	A	-0.1346	0.0049	0.4513		FALSE	FALSE	FALSE	ebi-a-GCST004439	2	204692216	0.0169	8270	0.764999	Interleukin-12p70 levels || id:ebi-a-GCST004439	Interleukin-12p70 levels	Interleukin-12p70 levels || ||	TRUE	igd	2	204692216	0.0176	1.92309e-14	395640	ebi-a-GCST90018855	Hashimoto thyroiditis || id:ebi-a-GCST90018855	TRUE	reported	igd	2	TRUE	high	0.000147809	58.4874
	rs6679677	A	C	A	C	0.3275	0.0163	0.0915		FALSE	FALSE	FALSE	ebi-a-GCST004439	1	114303808	0.022	8270	0.459501	Interleukin-12p70 levels || id:ebi-a-GCST004439	Interleukin-12p70 levels	Interleukin-12p70 levels || ||	TRUE	igd	1	114303808	0.0235	5.37032e-44	395640	ebi-a-GCST90018855	Hashimoto thyroiditis || id:ebi-a-GCST90018855	TRUE	reported	igd	2	TRUE	high	0.000490652	194.216
	rs7030280	T	C	T	C	0.2051	-0.0183	0.661		FALSE	FALSE	FALSE	ebi-a-GCST004439	9	100535267	0.0166	8270	0.2732	Interleukin-12p70 levels || id:ebi-a-GCST004439	Interleukin-12p70 levels	Interleukin-12p70 levels || ||	TRUE	igd	9	100535267	0.0177	6.43576e-31	395640	ebi-a-GCST90018855	Hashimoto thyroiditis || id:ebi-a-GCST90018855	TRUE	reported	igd	2	TRUE	high	0.000339264	134.271
	rs73192661	T	C	T	C	-0.1016	-0.034	0.4453		FALSE	FALSE	FALSE	ebi-a-GCST004439	3	188128794	0.0159	8270	0.0324198	Interleukin-12p70 levels || id:ebi-a-GCST004439	Interleukin-12p70 levels	Interleukin-12p70 levels || ||	TRUE	igd	3	188128794	0.0168	1.45399e-09	395640	ebi-a-GCST90018855	Hashimoto thyroiditis || id:ebi-a-GCST90018855	TRUE	reported	igd	2	TRUE	high	9.24333e-05	36.5735
	rs78765971	G	GAC	G	GAC	0.2125	-0.0296	0.9314		FALSE	FALSE	FALSE	ebi-a-GCST004439	1	108362169	0.0242	8270	0.214	Interleukin-12p70 levels || id:ebi-a-GCST004439	Interleukin-12p70 levels	Interleukin-12p70 levels || ||	TRUE	igd	1	108362169	0.0245	3.95094e-18	395640	ebi-a-GCST90018855	Hashimoto thyroiditis || id:ebi-a-GCST90018855	TRUE	reported	igd	2	TRUE	low	0.000190109	75.2287
	rs9271365	G	T	G	T	0.2531	0.0146	0.3877		FALSE	FALSE	FALSE	ebi-a-GCST004439	6	32586794	0.0163	8270	0.3697	Interleukin-12p70 levels || id:ebi-a-GCST004439	Interleukin-12p70 levels	Interleukin-12p70 levels || ||	TRUE	igd	6	32586794	0.0192	1.43516e-39	395640	ebi-a-GCST90018855	Hashimoto thyroiditis || id:ebi-a-GCST90018855	TRUE	reported	igd	2	TRUE	high	0.000439027	173.772
	rs9357119	T	G	T	G	-0.1507	-0.0132	0.3042		FALSE	FALSE	FALSE	ebi-a-GCST004439	6	31229747	0.016	8270	0.4139	Interleukin-12p70 levels || id:ebi-a-GCST004439	Interleukin-12p70 levels	Interleukin-12p70 levels || ||	TRUE	igd	6	31229747	0.0199	3.6509e-14	395640	ebi-a-GCST90018855	Hashimoto thyroiditis || id:ebi-a-GCST90018855	TRUE	reported	igd	2	TRUE	high	0.00014493	57.348
	SNP	effect_allele.exposure	other_allele.exposure	effect_allele.outcome	other_allele.outcome	beta.exposure	beta.outcome	eaf.exposure	eaf.outcome	remove	palindromic	ambiguous	id.outcome	chr	pos	se.outcome	samplesize.outcome	pval.outcome	outcome	originalname.outcome	outcome.deprecated	mr_keep.outcome	data_source.outcome	chr.exposure	pos.exposure	se.exposure	pval.exposure	samplesize.exposure	id.exposure	exposure	mr_keep.exposure	pval_origin.exposure	data_source.exposure	action	mr_keep	reliability.exposure	R2	F
IP10	rs11611029	T	C	T	C	-0.0958	-0.0157	0.4543		FALSE	FALSE	FALSE	ebi-a-GCST004440	12	56385579	0.0233	3685	0.4997	Interferon gamma-induced protein 10 levels || id:ebi-a-GCST004440	Interferon gamma-induced protein 10 levels	Interferon gamma-induced protein 10 levels || ||	TRUE	igd	12	56385579	0.0168	1.16099e-08	395640	ebi-a-GCST90018855	Hashimoto thyroiditis || id:ebi-a-GCST90018855	TRUE	reported	igd	2	TRUE	high	8.2182e-05	32.517
	rs11889341	T	C	T	C	0.1245	0.0431	0.2286		FALSE	FALSE	FALSE	ebi-a-GCST004440	2	191943742	0.0282	3685	0.1266	Interferon gamma-induced protein 10 levels || id:ebi-a-GCST004440	Interferon gamma-induced protein 10 levels	Interferon gamma-induced protein 10 levels || ||	TRUE	igd	2	191943742	0.0191	6.64202e-11	395640	ebi-a-GCST90018855	Hashimoto thyroiditis || id:ebi-a-GCST90018855	TRUE	reported	igd	2	TRUE	high	0.00010738	42.4883
	rs2110451	A	G	A	G	0.0998	0.0045	0.3032		FALSE	FALSE	FALSE	ebi-a-GCST004440	12	9931347	0.0262	3685	0.8465	Interferon gamma-induced protein 10 levels || id:ebi-a-GCST004440	Interferon gamma-induced protein 10 levels	Interferon gamma-induced protein 10 levels || ||	TRUE	igd	12	9931347	0.0181	3.32598e-08	395640	ebi-a-GCST90018855	Hashimoto thyroiditis || id:ebi-a-GCST90018855	TRUE	reported	igd	2	TRUE	high	7.6837e-05	30.402
	rs3184504	C	T	C	T	-0.179	-0.1015	0.5358		FALSE	FALSE	FALSE	ebi-a-GCST004440	12	111884608	0.0236	3685	1.702e-05	Interferon gamma-induced protein 10 levels || id:ebi-a-GCST004440	Interferon gamma-induced protein 10 levels	Interferon gamma-induced protein 10 levels || ||	TRUE	igd	12	111884608	0.0171	1.40411e-25	395640	ebi-a-GCST90018855	Hashimoto thyroiditis || id:ebi-a-GCST90018855	TRUE	reported	igd	2	TRUE	high	0.000276881	109.575
	rs34636506	G	A	G	A	-0.1346	-0.04	0.4513		FALSE	FALSE	FALSE	ebi-a-GCST004440	2	204692216	0.0253	3685	0.1109	Interferon gamma-induced protein 10 levels || id:ebi-a-GCST004440	Interferon gamma-induced protein 10 levels	Interferon gamma-induced protein 10 levels || ||	TRUE	igd	2	204692216	0.0176	1.92309e-14	395640	ebi-a-GCST90018855	Hashimoto thyroiditis || id:ebi-a-GCST90018855	TRUE	reported	igd	2	TRUE	high	0.000147809	58.4874
	rs6679677	A	C	A	C	0.3275	0.0996	0.0915		FALSE	FALSE	FALSE	ebi-a-GCST004440	1	114303808	0.0329	3685	0.00248102	Interferon gamma-induced protein 10 levels || id:ebi-a-GCST004440	Interferon gamma-induced protein 10 levels	Interferon gamma-induced protein 10 levels || ||	TRUE	igd	1	114303808	0.0235	5.37032e-44	395640	ebi-a-GCST90018855	Hashimoto thyroiditis || id:ebi-a-GCST90018855	TRUE	reported	igd	2	TRUE	high	0.000490652	194.216
	rs7030280	T	C	T	C	0.2051	0.0228	0.661		FALSE	FALSE	FALSE	ebi-a-GCST004440	9	100535267	0.0246	3685	0.3539	Interferon gamma-induced protein 10 levels || id:ebi-a-GCST004440	Interferon gamma-induced protein 10 levels	Interferon gamma-induced protein 10 levels || ||	TRUE	igd	9	100535267	0.0177	6.43576e-31	395640	ebi-a-GCST90018855	Hashimoto thyroiditis || id:ebi-a-GCST90018855	TRUE	reported	igd	2	TRUE	high	0.000339264	134.271
	rs73192661	T	C	T	C	-0.1016	-0.0132	0.4453		FALSE	FALSE	FALSE	ebi-a-GCST004440	3	188128794	0.0238	3685	0.584901	Interferon gamma-induced protein 10 levels || id:ebi-a-GCST004440	Interferon gamma-induced protein 10 levels	Interferon gamma-induced protein 10 levels || ||	TRUE	igd	3	188128794	0.0168	1.45399e-09	395640	ebi-a-GCST90018855	Hashimoto thyroiditis || id:ebi-a-GCST90018855	TRUE	reported	igd	2	TRUE	high	9.24333e-05	36.5735
	rs78765971	G	GAC	G	GAC	0.2125	0.0012	0.0686		FALSE	FALSE	FALSE	ebi-a-GCST004440	1	108362169	0.036	3685	0.9712	Interferon gamma-induced protein 10 levels || id:ebi-a-GCST004440	Interferon gamma-induced protein 10 levels	Interferon gamma-induced protein 10 levels || ||	TRUE	igd	1	108362169	0.0245	3.95094e-18	395640	ebi-a-GCST90018855	Hashimoto thyroiditis || id:ebi-a-GCST90018855	TRUE	reported	igd	2	TRUE	low	0.000190109	75.2287
	rs9271365	G	T	G	T	0.2531	-0.0287	0.3877		FALSE	FALSE	FALSE	ebi-a-GCST004440	6	32586794	0.0246	3685	0.2432	Interferon gamma-induced protein 10 levels || id:ebi-a-GCST004440	Interferon gamma-induced protein 10 levels	Interferon gamma-induced protein 10 levels || ||	TRUE	igd	6	32586794	0.0192	1.43516e-39	395640	ebi-a-GCST90018855	Hashimoto thyroiditis || id:ebi-a-GCST90018855	TRUE	reported	igd	2	TRUE	high	0.000439027	173.772
	rs9357119	T	G	T	G	-0.1507	-0.0481	0.3042		FALSE	FALSE	FALSE	ebi-a-GCST004440	6	31229747	0.0237	3685	0.0430398	Interferon gamma-induced protein 10 levels || id:ebi-a-GCST004440	Interferon gamma-induced protein 10 levels	Interferon gamma-induced protein 10 levels || ||	TRUE	igd	6	31229747	0.0199	3.6509e-14	395640	ebi-a-GCST90018855	Hashimoto thyroiditis || id:ebi-a-GCST90018855	TRUE	reported	igd	2	TRUE	high	0.00014493	57.348
	SNP	effect_allele.exposure	other_allele.exposure	effect_allele.outcome	other_allele.outcome	beta.exposure	beta.outcome	eaf.exposure	eaf.outcome	remove	palindromic	ambiguous	id.outcome	chr	pos	se.outcome	samplesize.outcome	pval.outcome	outcome	originalname.outcome	outcome.deprecated	mr_keep.outcome	data_source.outcome	chr.exposure	pos.exposure	se.exposure	pval.exposure	samplesize.exposure	id.exposure	exposure	mr_keep.exposure	pval_origin.exposure	data_source.exposure	action	mr_keep	reliability.exposure	R2	F
IL-18	rs11611029	T	C	T	C	-0.0958	0.0181	0.4543		FALSE	FALSE	FALSE	ebi-a-GCST004441	12	56385579	0.0235	3636	0.442	Interleukin-18 levels || id:ebi-a-GCST004441	Interleukin-18 levels	Interleukin-18 levels || ||	TRUE	igd	12	56385579	0.0168	1.16099e-08	395640	ebi-a-GCST90018855	Hashimoto thyroiditis || id:ebi-a-GCST90018855	TRUE	reported	igd	2	TRUE	high	8.2182e-05	32.517
	rs11889341	T	C	T	C	0.1245	-0.0582	0.2286		FALSE	FALSE	FALSE	ebi-a-GCST004441	2	191943742	0.0283	3636	0.03983	Interleukin-18 levels || id:ebi-a-GCST004441	Interleukin-18 levels	Interleukin-18 levels || ||	TRUE	igd	2	191943742	0.0191	6.64202e-11	395640	ebi-a-GCST90018855	Hashimoto thyroiditis || id:ebi-a-GCST90018855	TRUE	reported	igd	2	TRUE	high	0.00010738	42.4883
	rs2110451	A	G	A	G	0.0998	-0.0188	0.3032		FALSE	FALSE	FALSE	ebi-a-GCST004441	12	9931347	0.0264	3636	0.4862	Interleukin-18 levels || id:ebi-a-GCST004441	Interleukin-18 levels	Interleukin-18 levels || ||	TRUE	igd	12	9931347	0.0181	3.32598e-08	395640	ebi-a-GCST90018855	Hashimoto thyroiditis || id:ebi-a-GCST90018855	TRUE	reported	igd	2	TRUE	high	7.6837e-05	30.402
	rs3184504	C	T	C	T	-0.179	-0.0752	0.5358		FALSE	FALSE	FALSE	ebi-a-GCST004441	12	111884608	0.0238	3636	0.00153501	Interleukin-18 levels || id:ebi-a-GCST004441	Interleukin-18 levels	Interleukin-18 levels || ||	TRUE	igd	12	111884608	0.0171	1.40411e-25	395640	ebi-a-GCST90018855	Hashimoto thyroiditis || id:ebi-a-GCST90018855	TRUE	reported	igd	2	TRUE	high	0.000276881	109.575
	rs34636506	G	A	G	A	-0.1346	-0.01	0.4513		FALSE	FALSE	FALSE	ebi-a-GCST004441	2	204692216	0.0254	3636	0.693499	Interleukin-18 levels || id:ebi-a-GCST004441	Interleukin-18 levels	Interleukin-18 levels || ||	TRUE	igd	2	204692216	0.0176	1.92309e-14	395640	ebi-a-GCST90018855	Hashimoto thyroiditis || id:ebi-a-GCST90018855	TRUE	reported	igd	2	TRUE	high	0.000147809	58.4874
	rs6679677	A	C	A	C	0.3275	0.0329	0.0915		FALSE	FALSE	FALSE	ebi-a-GCST004441	1	114303808	0.0333	3636	0.3264	Interleukin-18 levels || id:ebi-a-GCST004441	Interleukin-18 levels	Interleukin-18 levels || ||	TRUE	igd	1	114303808	0.0235	5.37032e-44	395640	ebi-a-GCST90018855	Hashimoto thyroiditis || id:ebi-a-GCST90018855	TRUE	reported	igd	2	TRUE	high	0.000490652	194.216
	rs7030280	T	C	T	C	0.2051	-0.0533	0.661		FALSE	FALSE	FALSE	ebi-a-GCST004441	9	100535267	0.0247	3636	0.0308397	Interleukin-18 levels || id:ebi-a-GCST004441	Interleukin-18 levels	Interleukin-18 levels || ||	TRUE	igd	9	100535267	0.0177	6.43576e-31	395640	ebi-a-GCST90018855	Hashimoto thyroiditis || id:ebi-a-GCST90018855	TRUE	reported	igd	2	TRUE	high	0.000339264	134.271
	rs73192661	T	C	T	C	-0.1016	-0.0324	0.4453		FALSE	FALSE	FALSE	ebi-a-GCST004441	3	188128794	0.0239	3636	0.1758	Interleukin-18 levels || id:ebi-a-GCST004441	Interleukin-18 levels	Interleukin-18 levels || ||	TRUE	igd	3	188128794	0.0168	1.45399e-09	395640	ebi-a-GCST90018855	Hashimoto thyroiditis || id:ebi-a-GCST90018855	TRUE	reported	igd	2	TRUE	high	9.24333e-05	36.5735
	rs78765971	G	GAC	G	GAC	0.2125	0.0115	0.0686		FALSE	FALSE	FALSE	ebi-a-GCST004441	1	108362169	0.0362	3636	0.7723	Interleukin-18 levels || id:ebi-a-GCST004441	Interleukin-18 levels	Interleukin-18 levels || ||	TRUE	igd	1	108362169	0.0245	3.95094e-18	395640	ebi-a-GCST90018855	Hashimoto thyroiditis || id:ebi-a-GCST90018855	TRUE	reported	igd	2	TRUE	low	0.000190109	75.2287
	rs9271365	G	T	G	T	0.2531	-0.014	0.3877		FALSE	FALSE	FALSE	ebi-a-GCST004441	6	32586794	0.0247	3636	0.5664	Interleukin-18 levels || id:ebi-a-GCST004441	Interleukin-18 levels	Interleukin-18 levels || ||	TRUE	igd	6	32586794	0.0192	1.43516e-39	395640	ebi-a-GCST90018855	Hashimoto thyroiditis || id:ebi-a-GCST90018855	TRUE	reported	igd	2	TRUE	high	0.000439027	173.772
	rs9357119	T	G	T	G	-0.1507	-0.0146	0.3042		FALSE	FALSE	FALSE	ebi-a-GCST004441	6	31229747	0.0238	3636	0.5451	Interleukin-18 levels || id:ebi-a-GCST004441	Interleukin-18 levels	Interleukin-18 levels || ||	TRUE	igd	6	31229747	0.0199	3.6509e-14	395640	ebi-a-GCST90018855	Hashimoto thyroiditis || id:ebi-a-GCST90018855	TRUE	reported	igd	2	TRUE	high	0.00014493	57.348
	SNP	effect_allele.exposure	other_allele.exposure	effect_allele.outcome	other_allele.outcome	beta.exposure	beta.outcome	eaf.exposure	eaf.outcome	remove	palindromic	ambiguous	id.outcome	chr	pos	se.outcome	samplesize.outcome	pval.outcome	outcome	originalname.outcome	outcome.deprecated	mr_keep.outcome	data_source.outcome	chr.exposure	pos.exposure	se.exposure	pval.exposure	samplesize.exposure	id.exposure	exposure	mr_keep.exposure	pval_origin.exposure	data_source.exposure	action	mr_keep	reliability.exposure	R2	F
IL-17	rs11611029	T	C	T	C	-0.0958	-0.0145	0.4543		FALSE	FALSE	FALSE	ebi-a-GCST004442	12	56385579	0.0164	7760	0.3853	Interleukin-17 levels || id:ebi-a-GCST004442	Interleukin-17 levels	Interleukin-17 levels || ||	TRUE	igd	12	56385579	0.0168	1.16099e-08	395640	ebi-a-GCST90018855	Hashimoto thyroiditis || id:ebi-a-GCST90018855	TRUE	reported	igd	2	TRUE	high	8.2182e-05	32.517
	rs11889341	T	C	T	C	0.1245	0.0209	0.2286		FALSE	FALSE	FALSE	ebi-a-GCST004442	2	191943742	0.0193	7760	0.2789	Interleukin-17 levels || id:ebi-a-GCST004442	Interleukin-17 levels	Interleukin-17 levels || ||	TRUE	igd	2	191943742	0.0191	6.64202e-11	395640	ebi-a-GCST90018855	Hashimoto thyroiditis || id:ebi-a-GCST90018855	TRUE	reported	igd	2	TRUE	high	0.00010738	42.4883
	rs2110451	A	G	A	G	0.0998	-0.0408	0.3032		FALSE	FALSE	FALSE	ebi-a-GCST004442	12	9931347	0.0182	7760	0.0253501	Interleukin-17 levels || id:ebi-a-GCST004442	Interleukin-17 levels	Interleukin-17 levels || ||	TRUE	igd	12	9931347	0.0181	3.32598e-08	395640	ebi-a-GCST90018855	Hashimoto thyroiditis || id:ebi-a-GCST90018855	TRUE	reported	igd	2	TRUE	high	7.6837e-05	30.402
	rs3184504	C	T	C	T	-0.179	-0.0204	0.5358		FALSE	FALSE	FALSE	ebi-a-GCST004442	12	111884608	0.0164	7760	0.2127	Interleukin-17 levels || id:ebi-a-GCST004442	Interleukin-17 levels	Interleukin-17 levels || ||	TRUE	igd	12	111884608	0.0171	1.40411e-25	395640	ebi-a-GCST90018855	Hashimoto thyroiditis || id:ebi-a-GCST90018855	TRUE	reported	igd	2	TRUE	high	0.000276881	109.575
	rs34636506	G	A	G	A	-0.1346	-0.0039	0.4513		FALSE	FALSE	FALSE	ebi-a-GCST004442	2	204692216	0.0175	7760	0.8223	Interleukin-17 levels || id:ebi-a-GCST004442	Interleukin-17 levels	Interleukin-17 levels || ||	TRUE	igd	2	204692216	0.0176	1.92309e-14	395640	ebi-a-GCST90018855	Hashimoto thyroiditis || id:ebi-a-GCST90018855	TRUE	reported	igd	2	TRUE	high	0.000147809	58.4874
	rs6679677	A	C	A	C	0.3275	0.0211	0.0915		FALSE	FALSE	FALSE	ebi-a-GCST004442	1	114303808	0.0227	7760	0.3585	Interleukin-17 levels || id:ebi-a-GCST004442	Interleukin-17 levels	Interleukin-17 levels || ||	TRUE	igd	1	114303808	0.0235	5.37032e-44	395640	ebi-a-GCST90018855	Hashimoto thyroiditis || id:ebi-a-GCST90018855	TRUE	reported	igd	2	TRUE	high	0.000490652	194.216
	rs7030280	T	C	T	C	0.2051	-0.0032	0.661		FALSE	FALSE	FALSE	ebi-a-GCST004442	9	100535267	0.0171	7760	0.8578	Interleukin-17 levels || id:ebi-a-GCST004442	Interleukin-17 levels	Interleukin-17 levels || ||	TRUE	igd	9	100535267	0.0177	6.43576e-31	395640	ebi-a-GCST90018855	Hashimoto thyroiditis || id:ebi-a-GCST90018855	TRUE	reported	igd	2	TRUE	high	0.000339264	134.271
	rs73192661	T	C	T	C	-0.1016	-0.025	0.4453		FALSE	FALSE	FALSE	ebi-a-GCST004442	3	188128794	0.0165	7760	0.1288	Interleukin-17 levels || id:ebi-a-GCST004442	Interleukin-17 levels	Interleukin-17 levels || ||	TRUE	igd	3	188128794	0.0168	1.45399e-09	395640	ebi-a-GCST90018855	Hashimoto thyroiditis || id:ebi-a-GCST90018855	TRUE	reported	igd	2	TRUE	high	9.24333e-05	36.5735
	rs78765971	G	GAC	G	GAC	0.2125	-0.0333	0.0686		FALSE	FALSE	FALSE	ebi-a-GCST004442	1	108362169	0.0249	7760	0.1811	Interleukin-17 levels || id:ebi-a-GCST004442	Interleukin-17 levels	Interleukin-17 levels || ||	TRUE	igd	1	108362169	0.0245	3.95094e-18	395640	ebi-a-GCST90018855	Hashimoto thyroiditis || id:ebi-a-GCST90018855	TRUE	reported	igd	2	TRUE	low	0.000190109	75.2287
	rs9271365	G	T	G	T	0.2531	0.0217	0.3877		FALSE	FALSE	FALSE	ebi-a-GCST004442	6	32586794	0.0168	7760	0.196	Interleukin-17 levels || id:ebi-a-GCST004442	Interleukin-17 levels	Interleukin-17 levels || ||	TRUE	igd	6	32586794	0.0192	1.43516e-39	395640	ebi-a-GCST90018855	Hashimoto thyroiditis || id:ebi-a-GCST90018855	TRUE	reported	igd	2	TRUE	high	0.000439027	173.772
	rs9357119	T	G	T	G	-0.1507	0.0179	0.3042		FALSE	FALSE	FALSE	ebi-a-GCST004442	6	31229747	0.0165	7760	0.2786	Interleukin-17 levels || id:ebi-a-GCST004442	Interleukin-17 levels	Interleukin-17 levels || ||	TRUE	igd	6	31229747	0.0199	3.6509e-14	395640	ebi-a-GCST90018855	Hashimoto thyroiditis || id:ebi-a-GCST90018855	TRUE	reported	igd	2	TRUE	high	0.00014493	57.348
	SNP	effect_allele.exposure	other_allele.exposure	effect_allele.outcome	other_allele.outcome	beta.exposure	beta.outcome	eaf.exposure	eaf.outcome	remove	palindromic	ambiguous	id.outcome	chr	pos	se.outcome	samplesize.outcome	pval.outcome	outcome	originalname.outcome	outcome.deprecated	mr_keep.outcome	data_source.outcome	chr.exposure	pos.exposure	se.exposure	pval.exposure	samplesize.exposure	id.exposure	exposure	mr_keep.exposure	pval_origin.exposure	data_source.exposure	action	mr_keep	reliability.exposure	R2	F
IL-13	rs11611029	T	C	T	C	-0.0958	-0.0368	0.4543		FALSE	FALSE	FALSE	ebi-a-GCST004443	12	56385579	0.0237	3557	0.1206	Interleukin-13 levels || id:ebi-a-GCST004443	Interleukin-13 levels	Interleukin-13 levels || ||	TRUE	igd	12	56385579	0.0168	1.16099e-08	395640	ebi-a-GCST90018855	Hashimoto thyroiditis || id:ebi-a-GCST90018855	TRUE	reported	igd	2	TRUE	high	8.2182e-05	32.517
	rs11889341	T	C	T	C	0.1245	-0.0111	0.2286		FALSE	FALSE	FALSE	ebi-a-GCST004443	2	191943742	0.0286	3557	0.6988	Interleukin-13 levels || id:ebi-a-GCST004443	Interleukin-13 levels	Interleukin-13 levels || ||	TRUE	igd	2	191943742	0.0191	6.64202e-11	395640	ebi-a-GCST90018855	Hashimoto thyroiditis || id:ebi-a-GCST90018855	TRUE	reported	igd	2	TRUE	high	0.00010738	42.4883
	rs2110451	A	G	A	G	0.0998	0.0007	0.3032		FALSE	FALSE	FALSE	ebi-a-GCST004443	12	9931347	0.0267	3557	0.9552	Interleukin-13 levels || id:ebi-a-GCST004443	Interleukin-13 levels	Interleukin-13 levels || ||	TRUE	igd	12	9931347	0.0181	3.32598e-08	395640	ebi-a-GCST90018855	Hashimoto thyroiditis || id:ebi-a-GCST90018855	TRUE	reported	igd	2	TRUE	high	7.6837e-05	30.402
	rs3184504	C	T	C	T	-0.179	-0.027	0.5358		FALSE	FALSE	FALSE	ebi-a-GCST004443	12	111884608	0.024	3557	0.2624	Interleukin-13 levels || id:ebi-a-GCST004443	Interleukin-13 levels	Interleukin-13 levels || ||	TRUE	igd	12	111884608	0.0171	1.40411e-25	395640	ebi-a-GCST90018855	Hashimoto thyroiditis || id:ebi-a-GCST90018855	TRUE	reported	igd	2	TRUE	high	0.000276881	109.575
	rs34636506	G	A	G	A	-0.1346	0.0053	0.4513		FALSE	FALSE	FALSE	ebi-a-GCST004443	2	204692216	0.0257	3557	0.8351	Interleukin-13 levels || id:ebi-a-GCST004443	Interleukin-13 levels	Interleukin-13 levels || ||	TRUE	igd	2	204692216	0.0176	1.92309e-14	395640	ebi-a-GCST90018855	Hashimoto thyroiditis || id:ebi-a-GCST90018855	TRUE	reported	igd	2	TRUE	high	0.000147809	58.4874
	rs6679677	A	C	A	C	0.3275	0.0338	0.0915		FALSE	FALSE	FALSE	ebi-a-GCST004443	1	114303808	0.0337	3557	0.3174	Interleukin-13 levels || id:ebi-a-GCST004443	Interleukin-13 levels	Interleukin-13 levels || ||	TRUE	igd	1	114303808	0.0235	5.37032e-44	395640	ebi-a-GCST90018855	Hashimoto thyroiditis || id:ebi-a-GCST90018855	TRUE	reported	igd	2	TRUE	high	0.000490652	194.216
	rs7030280	T	C	T	C	0.2051	-0.0416	0.661		FALSE	FALSE	FALSE	ebi-a-GCST004443	9	100535267	0.025	3557	0.0949598	Interleukin-13 levels || id:ebi-a-GCST004443	Interleukin-13 levels	Interleukin-13 levels || ||	TRUE	igd	9	100535267	0.0177	6.43576e-31	395640	ebi-a-GCST90018855	Hashimoto thyroiditis || id:ebi-a-GCST90018855	TRUE	reported	igd	2	TRUE	high	0.000339264	134.271
	rs73192661	T	C	T	C	-0.1016	-0.0574	0.4453		FALSE	FALSE	FALSE	ebi-a-GCST004443	3	188128794	0.0242	3557	0.0173002	Interleukin-13 levels || id:ebi-a-GCST004443	Interleukin-13 levels	Interleukin-13 levels || ||	TRUE	igd	3	188128794	0.0168	1.45399e-09	395640	ebi-a-GCST90018855	Hashimoto thyroiditis || id:ebi-a-GCST90018855	TRUE	reported	igd	2	TRUE	high	9.24333e-05	36.5735
	rs78765971	G	GAC	G	GAC	0.2125	-0.0338	0.9314		FALSE	FALSE	FALSE	ebi-a-GCST004443	1	108362169	0.0366	3557	0.3486	Interleukin-13 levels || id:ebi-a-GCST004443	Interleukin-13 levels	Interleukin-13 levels || ||	TRUE	igd	1	108362169	0.0245	3.95094e-18	395640	ebi-a-GCST90018855	Hashimoto thyroiditis || id:ebi-a-GCST90018855	TRUE	reported	igd	2	TRUE	low	0.000190109	75.2287
	rs9271365	G	T	G	T	0.2531	0.0131	0.3877		FALSE	FALSE	FALSE	ebi-a-GCST004443	6	32586794	0.025	3557	0.6003	Interleukin-13 levels || id:ebi-a-GCST004443	Interleukin-13 levels	Interleukin-13 levels || ||	TRUE	igd	6	32586794	0.0192	1.43516e-39	395640	ebi-a-GCST90018855	Hashimoto thyroiditis || id:ebi-a-GCST90018855	TRUE	reported	igd	2	TRUE	high	0.000439027	173.772
	rs9357119	T	G	T	G	-0.1507	0.012	0.3042		FALSE	FALSE	FALSE	ebi-a-GCST004443	6	31229747	0.024	3557	0.618399	Interleukin-13 levels || id:ebi-a-GCST004443	Interleukin-13 levels	Interleukin-13 levels || ||	TRUE	igd	6	31229747	0.0199	3.6509e-14	395640	ebi-a-GCST90018855	Hashimoto thyroiditis || id:ebi-a-GCST90018855	TRUE	reported	igd	2	TRUE	high	0.00014493	57.348
	SNP	effect_allele.exposure	other_allele.exposure	effect_allele.outcome	other_allele.outcome	beta.exposure	beta.outcome	eaf.exposure	eaf.outcome	remove	palindromic	ambiguous	id.outcome	chr	pos	se.outcome	samplesize.outcome	pval.outcome	outcome	originalname.outcome	outcome.deprecated	mr_keep.outcome	data_source.outcome	chr.exposure	pos.exposure	se.exposure	pval.exposure	samplesize.exposure	id.exposure	exposure	mr_keep.exposure	pval_origin.exposure	data_source.exposure	action	mr_keep	reliability.exposure	R2	F
IL-10	rs11611029	T	C	T	C	-0.0958	-0.0069	0.4543		FALSE	FALSE	FALSE	ebi-a-GCST004444	12	56385579	0.0164	7681	0.6748	Interleukin-10 levels || id:ebi-a-GCST004444	Interleukin-10 levels	Interleukin-10 levels || ||	TRUE	igd	12	56385579	0.0168	1.16099e-08	395640	ebi-a-GCST90018855	Hashimoto thyroiditis || id:ebi-a-GCST90018855	TRUE	reported	igd	2	TRUE	high	8.2182e-05	32.517
	rs11889341	T	C	T	C	0.1245	0.0065	0.2286		FALSE	FALSE	FALSE	ebi-a-GCST004444	2	191943742	0.0194	7681	0.750501	Interleukin-10 levels || id:ebi-a-GCST004444	Interleukin-10 levels	Interleukin-10 levels || ||	TRUE	igd	2	191943742	0.0191	6.64202e-11	395640	ebi-a-GCST90018855	Hashimoto thyroiditis || id:ebi-a-GCST90018855	TRUE	reported	igd	2	TRUE	high	0.00010738	42.4883
	rs2110451	A	G	A	G	0.0998	-0.0222	0.3032		FALSE	FALSE	FALSE	ebi-a-GCST004444	12	9931347	0.0182	7681	0.2278	Interleukin-10 levels || id:ebi-a-GCST004444	Interleukin-10 levels	Interleukin-10 levels || ||	TRUE	igd	12	9931347	0.0181	3.32598e-08	395640	ebi-a-GCST90018855	Hashimoto thyroiditis || id:ebi-a-GCST90018855	TRUE	reported	igd	2	TRUE	high	7.6837e-05	30.402
	rs3184504	C	T	C	T	-0.179	-0.0275	0.5358		FALSE	FALSE	FALSE	ebi-a-GCST004444	12	111884608	0.0165	7681	0.096801	Interleukin-10 levels || id:ebi-a-GCST004444	Interleukin-10 levels	Interleukin-10 levels || ||	TRUE	igd	12	111884608	0.0171	1.40411e-25	395640	ebi-a-GCST90018855	Hashimoto thyroiditis || id:ebi-a-GCST90018855	TRUE	reported	igd	2	TRUE	high	0.000276881	109.575
	rs34636506	G	A	G	A	-0.1346	0.006	0.4513		FALSE	FALSE	FALSE	ebi-a-GCST004444	2	204692216	0.0175	7681	0.723099	Interleukin-10 levels || id:ebi-a-GCST004444	Interleukin-10 levels	Interleukin-10 levels || ||	TRUE	igd	2	204692216	0.0176	1.92309e-14	395640	ebi-a-GCST90018855	Hashimoto thyroiditis || id:ebi-a-GCST90018855	TRUE	reported	igd	2	TRUE	high	0.000147809	58.4874
	rs6679677	A	C	A	C	0.3275	0.002	0.0915		FALSE	FALSE	FALSE	ebi-a-GCST004444	1	114303808	0.0226	7681	0.9206	Interleukin-10 levels || id:ebi-a-GCST004444	Interleukin-10 levels	Interleukin-10 levels || ||	TRUE	igd	1	114303808	0.0235	5.37032e-44	395640	ebi-a-GCST90018855	Hashimoto thyroiditis || id:ebi-a-GCST90018855	TRUE	reported	igd	2	TRUE	high	0.000490652	194.216
	rs7030280	T	C	T	C	0.2051	-0.0276	0.661		FALSE	FALSE	FALSE	ebi-a-GCST004444	9	100535267	0.0171	7681	0.1083	Interleukin-10 levels || id:ebi-a-GCST004444	Interleukin-10 levels	Interleukin-10 levels || ||	TRUE	igd	9	100535267	0.0177	6.43576e-31	395640	ebi-a-GCST90018855	Hashimoto thyroiditis || id:ebi-a-GCST90018855	TRUE	reported	igd	2	TRUE	high	0.000339264	134.271
	rs73192661	T	C	T	C	-0.1016	-0.0154	0.4453		FALSE	FALSE	FALSE	ebi-a-GCST004444	3	188128794	0.0165	7681	0.3506	Interleukin-10 levels || id:ebi-a-GCST004444	Interleukin-10 levels	Interleukin-10 levels || ||	TRUE	igd	3	188128794	0.0168	1.45399e-09	395640	ebi-a-GCST90018855	Hashimoto thyroiditis || id:ebi-a-GCST90018855	TRUE	reported	igd	2	TRUE	high	9.24333e-05	36.5735
	rs78765971	G	GAC	G	GAC	0.2125	-0.0063	0.9314		FALSE	FALSE	FALSE	ebi-a-GCST004444	1	108362169	0.0251	7681	0.7955	Interleukin-10 levels || id:ebi-a-GCST004444	Interleukin-10 levels	Interleukin-10 levels || ||	TRUE	igd	1	108362169	0.0245	3.95094e-18	395640	ebi-a-GCST90018855	Hashimoto thyroiditis || id:ebi-a-GCST90018855	TRUE	reported	igd	2	TRUE	low	0.000190109	75.2287
	rs9271365	G	T	G	T	0.2531	0.0075	0.3877		FALSE	FALSE	FALSE	ebi-a-GCST004444	6	32586794	0.0169	7681	0.658901	Interleukin-10 levels || id:ebi-a-GCST004444	Interleukin-10 levels	Interleukin-10 levels || ||	TRUE	igd	6	32586794	0.0192	1.43516e-39	395640	ebi-a-GCST90018855	Hashimoto thyroiditis || id:ebi-a-GCST90018855	TRUE	reported	igd	2	TRUE	high	0.000439027	173.772
	rs9357119	T	G	T	G	-0.1507	0.0071	0.3042		FALSE	FALSE	FALSE	ebi-a-GCST004444	6	31229747	0.0166	7681	0.6675	Interleukin-10 levels || id:ebi-a-GCST004444	Interleukin-10 levels	Interleukin-10 levels || ||	TRUE	igd	6	31229747	0.0199	3.6509e-14	395640	ebi-a-GCST90018855	Hashimoto thyroiditis || id:ebi-a-GCST90018855	TRUE	reported	igd	2	TRUE	high	0.00014493	57.348
	SNP	effect_allele.exposure	other_allele.exposure	effect_allele.outcome	other_allele.outcome	beta.exposure	beta.outcome	eaf.exposure	eaf.outcome	remove	palindromic	ambiguous	id.outcome	chr	pos	se.outcome	samplesize.outcome	pval.outcome	outcome	originalname.outcome	outcome.deprecated	mr_keep.outcome	data_source.outcome	chr.exposure	pos.exposure	se.exposure	pval.exposure	samplesize.exposure	id.exposure	exposure	mr_keep.exposure	pval_origin.exposure	data_source.exposure	action	mr_keep	reliability.exposure	R2	F
IL-8	rs11611029	T	C	T	C	-0.0958	-0.0214	0.4543		FALSE	FALSE	FALSE	ebi-a-GCST004445	12	56385579	0.0239	3526	0.3695	Interleukin-8 levels || id:ebi-a-GCST004445	Interleukin-8 levels	Interleukin-8 levels || ||	TRUE	igd	12	56385579	0.0168	1.16099e-08	395640	ebi-a-GCST90018855	Hashimoto thyroiditis || id:ebi-a-GCST90018855	TRUE	reported	igd	2	TRUE	high	8.2182e-05	32.517
	rs11889341	T	C	T	C	0.1245	0.0135	0.2286		FALSE	FALSE	FALSE	ebi-a-GCST004445	2	191943742	0.0287	3526	0.6399	Interleukin-8 levels || id:ebi-a-GCST004445	Interleukin-8 levels	Interleukin-8 levels || ||	TRUE	igd	2	191943742	0.0191	6.64202e-11	395640	ebi-a-GCST90018855	Hashimoto thyroiditis || id:ebi-a-GCST90018855	TRUE	reported	igd	2	TRUE	high	0.00010738	42.4883
	rs2110451	A	G	A	G	0.0998	-0.0262	0.3032		FALSE	FALSE	FALSE	ebi-a-GCST004445	12	9931347	0.0268	3526	0.332	Interleukin-8 levels || id:ebi-a-GCST004445	Interleukin-8 levels	Interleukin-8 levels || ||	TRUE	igd	12	9931347	0.0181	3.32598e-08	395640	ebi-a-GCST90018855	Hashimoto thyroiditis || id:ebi-a-GCST90018855	TRUE	reported	igd	2	TRUE	high	7.6837e-05	30.402
	rs3184504	C	T	C	T	-0.179	0.017	0.5358		FALSE	FALSE	FALSE	ebi-a-GCST004445	12	111884608	0.0241	3526	0.4763	Interleukin-8 levels || id:ebi-a-GCST004445	Interleukin-8 levels	Interleukin-8 levels || ||	TRUE	igd	12	111884608	0.0171	1.40411e-25	395640	ebi-a-GCST90018855	Hashimoto thyroiditis || id:ebi-a-GCST90018855	TRUE	reported	igd	2	TRUE	high	0.000276881	109.575
	rs34636506	G	A	G	A	-0.1346	-0.0165	0.4513		FALSE	FALSE	FALSE	ebi-a-GCST004445	2	204692216	0.0258	3526	0.5185	Interleukin-8 levels || id:ebi-a-GCST004445	Interleukin-8 levels	Interleukin-8 levels || ||	TRUE	igd	2	204692216	0.0176	1.92309e-14	395640	ebi-a-GCST90018855	Hashimoto thyroiditis || id:ebi-a-GCST90018855	TRUE	reported	igd	2	TRUE	high	0.000147809	58.4874
	rs6679677	A	C	A	C	0.3275	0.0289	0.0915		FALSE	FALSE	FALSE	ebi-a-GCST004445	1	114303808	0.0337	3526	0.4065	Interleukin-8 levels || id:ebi-a-GCST004445	Interleukin-8 levels	Interleukin-8 levels || ||	TRUE	igd	1	114303808	0.0235	5.37032e-44	395640	ebi-a-GCST90018855	Hashimoto thyroiditis || id:ebi-a-GCST90018855	TRUE	reported	igd	2	TRUE	high	0.000490652	194.216
	rs7030280	T	C	T	C	0.2051	-0.0439	0.661		FALSE	FALSE	FALSE	ebi-a-GCST004445	9	100535267	0.0251	3526	0.0802897	Interleukin-8 levels || id:ebi-a-GCST004445	Interleukin-8 levels	Interleukin-8 levels || ||	TRUE	igd	9	100535267	0.0177	6.43576e-31	395640	ebi-a-GCST90018855	Hashimoto thyroiditis || id:ebi-a-GCST90018855	TRUE	reported	igd	2	TRUE	high	0.000339264	134.271
	rs73192661	T	C	T	C	-0.1016	-0.0088	0.4453		FALSE	FALSE	FALSE	ebi-a-GCST004445	3	188128794	0.0243	3526	0.7208	Interleukin-8 levels || id:ebi-a-GCST004445	Interleukin-8 levels	Interleukin-8 levels || ||	TRUE	igd	3	188128794	0.0168	1.45399e-09	395640	ebi-a-GCST90018855	Hashimoto thyroiditis || id:ebi-a-GCST90018855	TRUE	reported	igd	2	TRUE	high	9.24333e-05	36.5735
	rs78765971	G	GAC	G	GAC	0.2125	-0.0624	0.9314		FALSE	FALSE	FALSE	ebi-a-GCST004445	1	108362169	0.0366	3526	0.0862998	Interleukin-8 levels || id:ebi-a-GCST004445	Interleukin-8 levels	Interleukin-8 levels || ||	TRUE	igd	1	108362169	0.0245	3.95094e-18	395640	ebi-a-GCST90018855	Hashimoto thyroiditis || id:ebi-a-GCST90018855	TRUE	reported	igd	2	TRUE	low	0.000190109	75.2287
	rs9271365	G	T	G	T	0.2531	-0.0089	0.3877		FALSE	FALSE	FALSE	ebi-a-GCST004445	6	32586794	0.025	3526	0.7219	Interleukin-8 levels || id:ebi-a-GCST004445	Interleukin-8 levels	Interleukin-8 levels || ||	TRUE	igd	6	32586794	0.0192	1.43516e-39	395640	ebi-a-GCST90018855	Hashimoto thyroiditis || id:ebi-a-GCST90018855	TRUE	reported	igd	2	TRUE	high	0.000439027	173.772
	rs9357119	T	G	T	G	-0.1507	0.0075	0.3042		FALSE	FALSE	FALSE	ebi-a-GCST004445	6	31229747	0.0241	3526	0.7582	Interleukin-8 levels || id:ebi-a-GCST004445	Interleukin-8 levels	Interleukin-8 levels || ||	TRUE	igd	6	31229747	0.0199	3.6509e-14	395640	ebi-a-GCST90018855	Hashimoto thyroiditis || id:ebi-a-GCST90018855	TRUE	reported	igd	2	TRUE	high	0.00014493	57.348
	SNP	effect_allele.exposure	other_allele.exposure	effect_allele.outcome	other_allele.outcome	beta.exposure	beta.outcome	eaf.exposure	eaf.outcome	remove	palindromic	ambiguous	id.outcome	chr	pos	se.outcome	samplesize.outcome	pval.outcome	outcome	originalname.outcome	outcome.deprecated	mr_keep.outcome	data_source.outcome	chr.exposure	pos.exposure	se.exposure	pval.exposure	samplesize.exposure	id.exposure	exposure	mr_keep.exposure	pval_origin.exposure	data_source.exposure	action	mr_keep	reliability.exposure	R2	F
IL-6	rs11611029	T	C	T	C	-0.0958	-0.0157	0.4543		FALSE	FALSE	FALSE	ebi-a-GCST004446	12	56385579	0.0159	8189	0.3288	Interleukin-6 levels || id:ebi-a-GCST004446	Interleukin-6 levels	Interleukin-6 levels || ||	TRUE	igd	12	56385579	0.0168	1.16099e-08	395640	ebi-a-GCST90018855	Hashimoto thyroiditis || id:ebi-a-GCST90018855	TRUE	reported	igd	2	TRUE	high	8.2182e-05	32.517
	rs11889341	T	C	T	C	0.1245	0.0085	0.2286		FALSE	FALSE	FALSE	ebi-a-GCST004446	2	191943742	0.0188	8189	0.650801	Interleukin-6 levels || id:ebi-a-GCST004446	Interleukin-6 levels	Interleukin-6 levels || ||	TRUE	igd	2	191943742	0.0191	6.64202e-11	395640	ebi-a-GCST90018855	Hashimoto thyroiditis || id:ebi-a-GCST90018855	TRUE	reported	igd	2	TRUE	high	0.00010738	42.4883
	rs2110451	A	G	A	G	0.0998	-0.0227	0.3032		FALSE	FALSE	FALSE	ebi-a-GCST004446	12	9931347	0.0177	8189	0.2039	Interleukin-6 levels || id:ebi-a-GCST004446	Interleukin-6 levels	Interleukin-6 levels || ||	TRUE	igd	12	9931347	0.0181	3.32598e-08	395640	ebi-a-GCST90018855	Hashimoto thyroiditis || id:ebi-a-GCST90018855	TRUE	reported	igd	2	TRUE	high	7.6837e-05	30.402
	rs3184504	C	T	C	T	-0.179	-0.0026	0.5358		FALSE	FALSE	FALSE	ebi-a-GCST004446	12	111884608	0.016	8189	0.8681	Interleukin-6 levels || id:ebi-a-GCST004446	Interleukin-6 levels	Interleukin-6 levels || ||	TRUE	igd	12	111884608	0.0171	1.40411e-25	395640	ebi-a-GCST90018855	Hashimoto thyroiditis || id:ebi-a-GCST90018855	TRUE	reported	igd	2	TRUE	high	0.000276881	109.575
	rs34636506	G	A	G	A	-0.1346	-0.0096	0.4513		FALSE	FALSE	FALSE	ebi-a-GCST004446	2	204692216	0.017	8189	0.5756	Interleukin-6 levels || id:ebi-a-GCST004446	Interleukin-6 levels	Interleukin-6 levels || ||	TRUE	igd	2	204692216	0.0176	1.92309e-14	395640	ebi-a-GCST90018855	Hashimoto thyroiditis || id:ebi-a-GCST90018855	TRUE	reported	igd	2	TRUE	high	0.000147809	58.4874
	rs6679677	A	C	A	C	0.3275	0.014	0.0915		FALSE	FALSE	FALSE	ebi-a-GCST004446	1	114303808	0.0221	8189	0.5322	Interleukin-6 levels || id:ebi-a-GCST004446	Interleukin-6 levels	Interleukin-6 levels || ||	TRUE	igd	1	114303808	0.0235	5.37032e-44	395640	ebi-a-GCST90018855	Hashimoto thyroiditis || id:ebi-a-GCST90018855	TRUE	reported	igd	2	TRUE	high	0.000490652	194.216
	rs7030280	T	C	T	C	0.2051	-0.0084	0.661		FALSE	FALSE	FALSE	ebi-a-GCST004446	9	100535267	0.0167	8189	0.6285	Interleukin-6 levels || id:ebi-a-GCST004446	Interleukin-6 levels	Interleukin-6 levels || ||	TRUE	igd	9	100535267	0.0177	6.43576e-31	395640	ebi-a-GCST90018855	Hashimoto thyroiditis || id:ebi-a-GCST90018855	TRUE	reported	igd	2	TRUE	high	0.000339264	134.271
	rs73192661	T	C	T	C	-0.1016	-0.0087	0.4453		FALSE	FALSE	FALSE	ebi-a-GCST004446	3	188128794	0.016	8189	0.5947	Interleukin-6 levels || id:ebi-a-GCST004446	Interleukin-6 levels	Interleukin-6 levels || ||	TRUE	igd	3	188128794	0.0168	1.45399e-09	395640	ebi-a-GCST90018855	Hashimoto thyroiditis || id:ebi-a-GCST90018855	TRUE	reported	igd	2	TRUE	high	9.24333e-05	36.5735
	rs78765971	G	GAC	G	GAC	0.2125	-0.011	0.0686		FALSE	FALSE	FALSE	ebi-a-GCST004446	1	108362169	0.0244	8189	0.6511	Interleukin-6 levels || id:ebi-a-GCST004446	Interleukin-6 levels	Interleukin-6 levels || ||	TRUE	igd	1	108362169	0.0245	3.95094e-18	395640	ebi-a-GCST90018855	Hashimoto thyroiditis || id:ebi-a-GCST90018855	TRUE	reported	igd	2	TRUE	low	0.000190109	75.2287
	rs9271365	G	T	G	T	0.2531	0.0094	0.3877		FALSE	FALSE	FALSE	ebi-a-GCST004446	6	32586794	0.0164	8189	0.5662	Interleukin-6 levels || id:ebi-a-GCST004446	Interleukin-6 levels	Interleukin-6 levels || ||	TRUE	igd	6	32586794	0.0192	1.43516e-39	395640	ebi-a-GCST90018855	Hashimoto thyroiditis || id:ebi-a-GCST90018855	TRUE	reported	igd	2	TRUE	high	0.000439027	173.772
	rs9357119	T	G	T	G	-0.1507	0.02	0.3042		FALSE	FALSE	FALSE	ebi-a-GCST004446	6	31229747	0.0161	8189	0.2158	Interleukin-6 levels || id:ebi-a-GCST004446	Interleukin-6 levels	Interleukin-6 levels || ||	TRUE	igd	6	31229747	0.0199	3.6509e-14	395640	ebi-a-GCST90018855	Hashimoto thyroiditis || id:ebi-a-GCST90018855	TRUE	reported	igd	2	TRUE	high	0.00014493	57.348
	SNP	effect_allele.exposure	other_allele.exposure	effect_allele.outcome	other_allele.outcome	beta.exposure	beta.outcome	eaf.exposure	eaf.outcome	remove	palindromic	ambiguous	id.outcome	chr	pos	se.outcome	samplesize.outcome	pval.outcome	outcome	originalname.outcome	outcome.deprecated	mr_keep.outcome	data_source.outcome	chr.exposure	pos.exposure	se.exposure	pval.exposure	samplesize.exposure	id.exposure	exposure	mr_keep.exposure	pval_origin.exposure	data_source.exposure	action	mr_keep	reliability.exposure	R2	F
IL1ra	rs11611029	T	C	T	C	-0.0958	-0.0359	0.4543		FALSE	FALSE	FALSE	ebi-a-GCST004447	12	56385579	0.0235	3638	0.1269	Interleukin-1-receptor antagonist levels || id:ebi-a-GCST004447	Interleukin-1-receptor antagonist levels	Interleukin-1-receptor antagonist levels || ||	TRUE	igd	12	56385579	0.0168	1.16099e-08	395640	ebi-a-GCST90018855	Hashimoto thyroiditis || id:ebi-a-GCST90018855	TRUE	reported	igd	2	TRUE	high	8.2182e-05	32.517
	rs11889341	T	C	T	C	0.1245	-0.0249	0.2286		FALSE	FALSE	FALSE	ebi-a-GCST004447	2	191943742	0.0283	3638	0.3805	Interleukin-1-receptor antagonist levels || id:ebi-a-GCST004447	Interleukin-1-receptor antagonist levels	Interleukin-1-receptor antagonist levels || ||	TRUE	igd	2	191943742	0.0191	6.64202e-11	395640	ebi-a-GCST90018855	Hashimoto thyroiditis || id:ebi-a-GCST90018855	TRUE	reported	igd	2	TRUE	high	0.00010738	42.4883
	rs2110451	A	G	A	G	0.0998	-0.0489	0.3032		FALSE	FALSE	FALSE	ebi-a-GCST004447	12	9931347	0.0264	3638	0.0691895	Interleukin-1-receptor antagonist levels || id:ebi-a-GCST004447	Interleukin-1-receptor antagonist levels	Interleukin-1-receptor antagonist levels || ||	TRUE	igd	12	9931347	0.0181	3.32598e-08	395640	ebi-a-GCST90018855	Hashimoto thyroiditis || id:ebi-a-GCST90018855	TRUE	reported	igd	2	TRUE	high	7.6837e-05	30.402
	rs3184504	C	T	C	T	-0.179	-0.0403	0.5358		FALSE	FALSE	FALSE	ebi-a-GCST004447	12	111884608	0.0238	3638	0.0912704	Interleukin-1-receptor antagonist levels || id:ebi-a-GCST004447	Interleukin-1-receptor antagonist levels	Interleukin-1-receptor antagonist levels || ||	TRUE	igd	12	111884608	0.0171	1.40411e-25	395640	ebi-a-GCST90018855	Hashimoto thyroiditis || id:ebi-a-GCST90018855	TRUE	reported	igd	2	TRUE	high	0.000276881	109.575
	rs34636506	G	A	G	A	-0.1346	-0.0057	0.4513		FALSE	FALSE	FALSE	ebi-a-GCST004447	2	204692216	0.0254	3638	0.8221	Interleukin-1-receptor antagonist levels || id:ebi-a-GCST004447	Interleukin-1-receptor antagonist levels	Interleukin-1-receptor antagonist levels || ||	TRUE	igd	2	204692216	0.0176	1.92309e-14	395640	ebi-a-GCST90018855	Hashimoto thyroiditis || id:ebi-a-GCST90018855	TRUE	reported	igd	2	TRUE	high	0.000147809	58.4874
	rs6679677	A	C	A	C	0.3275	0.0308	0.0915		FALSE	FALSE	FALSE	ebi-a-GCST004447	1	114303808	0.0333	3638	0.3533	Interleukin-1-receptor antagonist levels || id:ebi-a-GCST004447	Interleukin-1-receptor antagonist levels	Interleukin-1-receptor antagonist levels || ||	TRUE	igd	1	114303808	0.0235	5.37032e-44	395640	ebi-a-GCST90018855	Hashimoto thyroiditis || id:ebi-a-GCST90018855	TRUE	reported	igd	2	TRUE	high	0.000490652	194.216
	rs7030280	T	C	T	C	0.2051	-0.0472	0.661		FALSE	FALSE	FALSE	ebi-a-GCST004447	9	100535267	0.0247	3638	0.0562898	Interleukin-1-receptor antagonist levels || id:ebi-a-GCST004447	Interleukin-1-receptor antagonist levels	Interleukin-1-receptor antagonist levels || ||	TRUE	igd	9	100535267	0.0177	6.43576e-31	395640	ebi-a-GCST90018855	Hashimoto thyroiditis || id:ebi-a-GCST90018855	TRUE	reported	igd	2	TRUE	high	0.000339264	134.271
	rs73192661	T	C	T	C	-0.1016	-0.0109	0.4453		FALSE	FALSE	FALSE	ebi-a-GCST004447	3	188128794	0.024	3638	0.644899	Interleukin-1-receptor antagonist levels || id:ebi-a-GCST004447	Interleukin-1-receptor antagonist levels	Interleukin-1-receptor antagonist levels || ||	TRUE	igd	3	188128794	0.0168	1.45399e-09	395640	ebi-a-GCST90018855	Hashimoto thyroiditis || id:ebi-a-GCST90018855	TRUE	reported	igd	2	TRUE	high	9.24333e-05	36.5735
	rs78765971	G	GAC	G	GAC	0.2125	-0.038	0.0686		FALSE	FALSE	FALSE	ebi-a-GCST004447	1	108362169	0.0363	3638	0.2865	Interleukin-1-receptor antagonist levels || id:ebi-a-GCST004447	Interleukin-1-receptor antagonist levels	Interleukin-1-receptor antagonist levels || ||	TRUE	igd	1	108362169	0.0245	3.95094e-18	395640	ebi-a-GCST90018855	Hashimoto thyroiditis || id:ebi-a-GCST90018855	TRUE	reported	igd	2	TRUE	low	0.000190109	75.2287
	rs9271365	G	T	G	T	0.2531	0.0229	0.3877		FALSE	FALSE	FALSE	ebi-a-GCST004447	6	32586794	0.0247	3638	0.3543	Interleukin-1-receptor antagonist levels || id:ebi-a-GCST004447	Interleukin-1-receptor antagonist levels	Interleukin-1-receptor antagonist levels || ||	TRUE	igd	6	32586794	0.0192	1.43516e-39	395640	ebi-a-GCST90018855	Hashimoto thyroiditis || id:ebi-a-GCST90018855	TRUE	reported	igd	2	TRUE	high	0.000439027	173.772
	rs9357119	T	G	T	G	-0.1507	-0.0016	0.3042		FALSE	FALSE	FALSE	ebi-a-GCST004447	6	31229747	0.0238	3638	0.9418	Interleukin-1-receptor antagonist levels || id:ebi-a-GCST004447	Interleukin-1-receptor antagonist levels	Interleukin-1-receptor antagonist levels || ||	TRUE	igd	6	31229747	0.0199	3.6509e-14	395640	ebi-a-GCST90018855	Hashimoto thyroiditis || id:ebi-a-GCST90018855	TRUE	reported	igd	2	TRUE	high	0.00014493	57.348
	SNP	effect_allele.exposure	other_allele.exposure	effect_allele.outcome	other_allele.outcome	beta.exposure	beta.outcome	eaf.exposure	eaf.outcome	remove	palindromic	ambiguous	id.outcome	chr	pos	se.outcome	samplesize.outcome	pval.outcome	outcome	originalname.outcome	outcome.deprecated	mr_keep.outcome	data_source.outcome	chr.exposure	pos.exposure	se.exposure	pval.exposure	samplesize.exposure	id.exposure	exposure	mr_keep.exposure	pval_origin.exposure	data_source.exposure	action	mr_keep	reliability.exposure	R2	F
IL-1β	rs11611029	T	C	T	C	-0.0958	-0.0099	0.4543		FALSE	FALSE	FALSE	ebi-a-GCST004448	12	56385579	0.0187	3309	0.3137	Interleukin-1-beta levels || id:ebi-a-GCST004448	Interleukin-1-beta levels	Interleukin-1-beta levels || ||	TRUE	igd	12	56385579	0.0168	1.16099e-08	395640	ebi-a-GCST90018855	Hashimoto thyroiditis || id:ebi-a-GCST90018855	TRUE	reported	igd	2	TRUE	high	8.2182e-05	32.517
	rs11889341	T	C	T	C	0.1245	0.0056	0.2286		FALSE	FALSE	FALSE	ebi-a-GCST004448	2	191943742	0.0226	3309	0.6421	Interleukin-1-beta levels || id:ebi-a-GCST004448	Interleukin-1-beta levels	Interleukin-1-beta levels || ||	TRUE	igd	2	191943742	0.0191	6.64202e-11	395640	ebi-a-GCST90018855	Hashimoto thyroiditis || id:ebi-a-GCST90018855	TRUE	reported	igd	2	TRUE	high	0.00010738	42.4883
	rs2110451	A	G	A	G	0.0998	-0.0249	0.3032		FALSE	FALSE	FALSE	ebi-a-GCST004448	12	9931347	0.0211	3309	0.3401	Interleukin-1-beta levels || id:ebi-a-GCST004448	Interleukin-1-beta levels	Interleukin-1-beta levels || ||	TRUE	igd	12	9931347	0.0181	3.32598e-08	395640	ebi-a-GCST90018855	Hashimoto thyroiditis || id:ebi-a-GCST90018855	TRUE	reported	igd	2	TRUE	high	7.6837e-05	30.402
	rs3184504	C	T	C	T	-0.179	-0.0127	0.5358		FALSE	FALSE	FALSE	ebi-a-GCST004448	12	111884608	0.0189	3309	0.621901	Interleukin-1-beta levels || id:ebi-a-GCST004448	Interleukin-1-beta levels	Interleukin-1-beta levels || ||	TRUE	igd	12	111884608	0.0171	1.40411e-25	395640	ebi-a-GCST90018855	Hashimoto thyroiditis || id:ebi-a-GCST90018855	TRUE	reported	igd	2	TRUE	high	0.000276881	109.575
	rs34636506	G	A	G	A	-0.1346	-0.0312	0.4513		FALSE	FALSE	FALSE	ebi-a-GCST004448	2	204692216	0.0202	3309	0.0227997	Interleukin-1-beta levels || id:ebi-a-GCST004448	Interleukin-1-beta levels	Interleukin-1-beta levels || ||	TRUE	igd	2	204692216	0.0176	1.92309e-14	395640	ebi-a-GCST90018855	Hashimoto thyroiditis || id:ebi-a-GCST90018855	TRUE	reported	igd	2	TRUE	high	0.000147809	58.4874
	rs6679677	A	C	A	C	0.3275	0.0153	0.0915		FALSE	FALSE	FALSE	ebi-a-GCST004448	1	114303808	0.0265	3309	0.2323	Interleukin-1-beta levels || id:ebi-a-GCST004448	Interleukin-1-beta levels	Interleukin-1-beta levels || ||	TRUE	igd	1	114303808	0.0235	5.37032e-44	395640	ebi-a-GCST90018855	Hashimoto thyroiditis || id:ebi-a-GCST90018855	TRUE	reported	igd	2	TRUE	high	0.000490652	194.216
	rs7030280	T	C	T	C	0.2051	-0.031	0.661		FALSE	FALSE	FALSE	ebi-a-GCST004448	9	100535267	0.0197	3309	0.0991311	Interleukin-1-beta levels || id:ebi-a-GCST004448	Interleukin-1-beta levels	Interleukin-1-beta levels || ||	TRUE	igd	9	100535267	0.0177	6.43576e-31	395640	ebi-a-GCST90018855	Hashimoto thyroiditis || id:ebi-a-GCST90018855	TRUE	reported	igd	2	TRUE	high	0.000339264	134.271
	rs73192661	T	C	T	C	-0.1016	-0.031	0.4453		FALSE	FALSE	FALSE	ebi-a-GCST004448	3	188128794	0.019	3309	0.2768	Interleukin-1-beta levels || id:ebi-a-GCST004448	Interleukin-1-beta levels	Interleukin-1-beta levels || ||	TRUE	igd	3	188128794	0.0168	1.45399e-09	395640	ebi-a-GCST90018855	Hashimoto thyroiditis || id:ebi-a-GCST90018855	TRUE	reported	igd	2	TRUE	high	9.24333e-05	36.5735
	rs78765971	G	GAC	G	GAC	0.2125	-0.0257	0.9314		FALSE	FALSE	FALSE	ebi-a-GCST004448	1	108362169	0.0287	3309	0.2045	Interleukin-1-beta levels || id:ebi-a-GCST004448	Interleukin-1-beta levels	Interleukin-1-beta levels || ||	TRUE	igd	1	108362169	0.0245	3.95094e-18	395640	ebi-a-GCST90018855	Hashimoto thyroiditis || id:ebi-a-GCST90018855	TRUE	reported	igd	2	TRUE	low	0.000190109	75.2287
	rs9271365	G	T	G	T	0.2531	0.0052	0.3877		FALSE	FALSE	FALSE	ebi-a-GCST004448	6	32586794	0.0196	3309	0.669501	Interleukin-1-beta levels || id:ebi-a-GCST004448	Interleukin-1-beta levels	Interleukin-1-beta levels || ||	TRUE	igd	6	32586794	0.0192	1.43516e-39	395640	ebi-a-GCST90018855	Hashimoto thyroiditis || id:ebi-a-GCST90018855	TRUE	reported	igd	2	TRUE	high	0.000439027	173.772
	rs9357119	T	G	T	G	-0.1507	-0.0028	0.3042		FALSE	FALSE	FALSE	ebi-a-GCST004448	6	31229747	0.0188	3309	0.3771	Interleukin-1-beta levels || id:ebi-a-GCST004448	Interleukin-1-beta levels	Interleukin-1-beta levels || ||	TRUE	igd	6	31229747	0.0199	3.6509e-14	395640	ebi-a-GCST90018855	Hashimoto thyroiditis || id:ebi-a-GCST90018855	TRUE	reported	igd	2	TRUE	high	0.00014493	57.348
	SNP	effect_allele.exposure	other_allele.exposure	effect_allele.outcome	other_allele.outcome	beta.exposure	beta.outcome	eaf.exposure	eaf.outcome	remove	palindromic	ambiguous	id.outcome	chr	pos	se.outcome	samplesize.outcome	pval.outcome	outcome	originalname.outcome	outcome.deprecated	mr_keep.outcome	data_source.outcome	chr.exposure	pos.exposure	se.exposure	pval.exposure	samplesize.exposure	id.exposure	exposure	mr_keep.exposure	pval_origin.exposure	data_source.exposure	action	mr_keep	reliability.exposure	R2	F
HGF	rs11611029	T	C	T	C	-0.0958	0.01	0.4543		FALSE	FALSE	FALSE	ebi-a-GCST004449	12	56385579	0.0158	8292	0.5315	Hepatocyte growth factor levels || id:ebi-a-GCST004449	Hepatocyte growth factor levels	Hepatocyte growth factor levels || ||	TRUE	igd	12	56385579	0.0168	1.16099e-08	395640	ebi-a-GCST90018855	Hashimoto thyroiditis || id:ebi-a-GCST90018855	TRUE	reported	igd	2	TRUE	high	8.2182e-05	32.517
	rs11889341	T	C	T	C	0.1245	-0.0207	0.2286		FALSE	FALSE	FALSE	ebi-a-GCST004449	2	191943742	0.0187	8292	0.2683	Hepatocyte growth factor levels || id:ebi-a-GCST004449	Hepatocyte growth factor levels	Hepatocyte growth factor levels || ||	TRUE	igd	2	191943742	0.0191	6.64202e-11	395640	ebi-a-GCST90018855	Hashimoto thyroiditis || id:ebi-a-GCST90018855	TRUE	reported	igd	2	TRUE	high	0.00010738	42.4883
	rs2110451	A	G	A	G	0.0998	-0.0057	0.3032		FALSE	FALSE	FALSE	ebi-a-GCST004449	12	9931347	0.0176	8292	0.737999	Hepatocyte growth factor levels || id:ebi-a-GCST004449	Hepatocyte growth factor levels	Hepatocyte growth factor levels || ||	TRUE	igd	12	9931347	0.0181	3.32598e-08	395640	ebi-a-GCST90018855	Hashimoto thyroiditis || id:ebi-a-GCST90018855	TRUE	reported	igd	2	TRUE	high	7.6837e-05	30.402
	rs3184504	C	T	C	T	-0.179	-0.0489	0.5358		FALSE	FALSE	FALSE	ebi-a-GCST004449	12	111884608	0.0159	8292	0.00220501	Hepatocyte growth factor levels || id:ebi-a-GCST004449	Hepatocyte growth factor levels	Hepatocyte growth factor levels || ||	TRUE	igd	12	111884608	0.0171	1.40411e-25	395640	ebi-a-GCST90018855	Hashimoto thyroiditis || id:ebi-a-GCST90018855	TRUE	reported	igd	2	TRUE	high	0.000276881	109.575
	rs34636506	G	A	G	A	-0.1346	0.0121	0.4513		FALSE	FALSE	FALSE	ebi-a-GCST004449	2	204692216	0.0169	8292	0.4663	Hepatocyte growth factor levels || id:ebi-a-GCST004449	Hepatocyte growth factor levels	Hepatocyte growth factor levels || ||	TRUE	igd	2	204692216	0.0176	1.92309e-14	395640	ebi-a-GCST90018855	Hashimoto thyroiditis || id:ebi-a-GCST90018855	TRUE	reported	igd	2	TRUE	high	0.000147809	58.4874
	rs6679677	A	C	A	C	0.3275	-0.0023	0.0915		FALSE	FALSE	FALSE	ebi-a-GCST004449	1	114303808	0.0219	8292	0.8999	Hepatocyte growth factor levels || id:ebi-a-GCST004449	Hepatocyte growth factor levels	Hepatocyte growth factor levels || ||	TRUE	igd	1	114303808	0.0235	5.37032e-44	395640	ebi-a-GCST90018855	Hashimoto thyroiditis || id:ebi-a-GCST90018855	TRUE	reported	igd	2	TRUE	high	0.000490652	194.216
	rs7030280	T	C	T	C	0.2051	-0.0025	0.661		FALSE	FALSE	FALSE	ebi-a-GCST004449	9	100535267	0.0166	8292	0.8794	Hepatocyte growth factor levels || id:ebi-a-GCST004449	Hepatocyte growth factor levels	Hepatocyte growth factor levels || ||	TRUE	igd	9	100535267	0.0177	6.43576e-31	395640	ebi-a-GCST90018855	Hashimoto thyroiditis || id:ebi-a-GCST90018855	TRUE	reported	igd	2	TRUE	high	0.000339264	134.271
	rs73192661	T	C	T	C	-0.1016	-0.0065	0.4453		FALSE	FALSE	FALSE	ebi-a-GCST004449	3	188128794	0.0159	8292	0.6801	Hepatocyte growth factor levels || id:ebi-a-GCST004449	Hepatocyte growth factor levels	Hepatocyte growth factor levels || ||	TRUE	igd	3	188128794	0.0168	1.45399e-09	395640	ebi-a-GCST90018855	Hashimoto thyroiditis || id:ebi-a-GCST90018855	TRUE	reported	igd	2	TRUE	high	9.24333e-05	36.5735
	rs78765971	G	GAC	G	GAC	0.2125	-0.0236	0.9314		FALSE	FALSE	FALSE	ebi-a-GCST004449	1	108362169	0.0242	8292	0.3263	Hepatocyte growth factor levels || id:ebi-a-GCST004449	Hepatocyte growth factor levels	Hepatocyte growth factor levels || ||	TRUE	igd	1	108362169	0.0245	3.95094e-18	395640	ebi-a-GCST90018855	Hashimoto thyroiditis || id:ebi-a-GCST90018855	TRUE	reported	igd	2	TRUE	low	0.000190109	75.2287
	rs9271365	G	T	G	T	0.2531	0.0263	0.3877		FALSE	FALSE	FALSE	ebi-a-GCST004449	6	32586794	0.0163	8292	0.1085	Hepatocyte growth factor levels || id:ebi-a-GCST004449	Hepatocyte growth factor levels	Hepatocyte growth factor levels || ||	TRUE	igd	6	32586794	0.0192	1.43516e-39	395640	ebi-a-GCST90018855	Hashimoto thyroiditis || id:ebi-a-GCST90018855	TRUE	reported	igd	2	TRUE	high	0.000439027	173.772
	rs9357119	T	G	T	G	-0.1507	0.0181	0.3042		FALSE	FALSE	FALSE	ebi-a-GCST004449	6	31229747	0.016	8292	0.2581	Hepatocyte growth factor levels || id:ebi-a-GCST004449	Hepatocyte growth factor levels	Hepatocyte growth factor levels || ||	TRUE	igd	6	31229747	0.0199	3.6509e-14	395640	ebi-a-GCST90018855	Hashimoto thyroiditis || id:ebi-a-GCST90018855	TRUE	reported	igd	2	TRUE	high	0.00014493	57.348
	SNP	effect_allele.exposure	other_allele.exposure	effect_allele.outcome	other_allele.outcome	beta.exposure	beta.outcome	eaf.exposure	eaf.outcome	remove	palindromic	ambiguous	id.outcome	chr	pos	se.outcome	samplesize.outcome	pval.outcome	outcome	originalname.outcome	outcome.deprecated	mr_keep.outcome	data_source.outcome	chr.exposure	pos.exposure	se.exposure	pval.exposure	samplesize.exposure	id.exposure	exposure	mr_keep.exposure	pval_origin.exposure	data_source.exposure	action	mr_keep	reliability.exposure	R2	F
IL-9	rs11611029	T	C	T	C	-0.0958	-0.0159	0.4543		FALSE	FALSE	FALSE	ebi-a-GCST004450	12	56385579	0.0235	3634	0.4982	Interleukin-9 levels || id:ebi-a-GCST004450	Interleukin-9 levels	Interleukin-9 levels || ||	TRUE	igd	12	56385579	0.0168	1.16099e-08	395640	ebi-a-GCST90018855	Hashimoto thyroiditis || id:ebi-a-GCST90018855	TRUE	reported	igd	2	TRUE	high	8.2182e-05	32.517
	rs11889341	T	C	T	C	0.1245	-0.0309	0.2286		FALSE	FALSE	FALSE	ebi-a-GCST004450	2	191943742	0.0283	3634	0.2742	Interleukin-9 levels || id:ebi-a-GCST004450	Interleukin-9 levels	Interleukin-9 levels || ||	TRUE	igd	2	191943742	0.0191	6.64202e-11	395640	ebi-a-GCST90018855	Hashimoto thyroiditis || id:ebi-a-GCST90018855	TRUE	reported	igd	2	TRUE	high	0.00010738	42.4883
	rs2110451	A	G	A	G	0.0998	-0.0233	0.3032		FALSE	FALSE	FALSE	ebi-a-GCST004450	12	9931347	0.0264	3634	0.3858	Interleukin-9 levels || id:ebi-a-GCST004450	Interleukin-9 levels	Interleukin-9 levels || ||	TRUE	igd	12	9931347	0.0181	3.32598e-08	395640	ebi-a-GCST90018855	Hashimoto thyroiditis || id:ebi-a-GCST90018855	TRUE	reported	igd	2	TRUE	high	7.6837e-05	30.402
	rs3184504	C	T	C	T	-0.179	-0.034	0.5358		FALSE	FALSE	FALSE	ebi-a-GCST004450	12	111884608	0.0238	3634	0.1539	Interleukin-9 levels || id:ebi-a-GCST004450	Interleukin-9 levels	Interleukin-9 levels || ||	TRUE	igd	12	111884608	0.0171	1.40411e-25	395640	ebi-a-GCST90018855	Hashimoto thyroiditis || id:ebi-a-GCST90018855	TRUE	reported	igd	2	TRUE	high	0.000276881	109.575
	rs34636506	G	A	G	A	-0.1346	0.0078	0.4513		FALSE	FALSE	FALSE	ebi-a-GCST004450	2	204692216	0.0254	3634	0.7783	Interleukin-9 levels || id:ebi-a-GCST004450	Interleukin-9 levels	Interleukin-9 levels || ||	TRUE	igd	2	204692216	0.0176	1.92309e-14	395640	ebi-a-GCST90018855	Hashimoto thyroiditis || id:ebi-a-GCST90018855	TRUE	reported	igd	2	TRUE	high	0.000147809	58.4874
	rs6679677	A	C	A	C	0.3275	-0.0059	0.0915		FALSE	FALSE	FALSE	ebi-a-GCST004450	1	114303808	0.0333	3634	0.8525	Interleukin-9 levels || id:ebi-a-GCST004450	Interleukin-9 levels	Interleukin-9 levels || ||	TRUE	igd	1	114303808	0.0235	5.37032e-44	395640	ebi-a-GCST90018855	Hashimoto thyroiditis || id:ebi-a-GCST90018855	TRUE	reported	igd	2	TRUE	high	0.000490652	194.216
	rs7030280	T	C	T	C	0.2051	0.0099	0.661		FALSE	FALSE	FALSE	ebi-a-GCST004450	9	100535267	0.0247	3634	0.690601	Interleukin-9 levels || id:ebi-a-GCST004450	Interleukin-9 levels	Interleukin-9 levels || ||	TRUE	igd	9	100535267	0.0177	6.43576e-31	395640	ebi-a-GCST90018855	Hashimoto thyroiditis || id:ebi-a-GCST90018855	TRUE	reported	igd	2	TRUE	high	0.000339264	134.271
	rs73192661	T	C	T	C	-0.1016	-0.069	0.4453		FALSE	FALSE	FALSE	ebi-a-GCST004450	3	188128794	0.024	3634	0.00394903	Interleukin-9 levels || id:ebi-a-GCST004450	Interleukin-9 levels	Interleukin-9 levels || ||	TRUE	igd	3	188128794	0.0168	1.45399e-09	395640	ebi-a-GCST90018855	Hashimoto thyroiditis || id:ebi-a-GCST90018855	TRUE	reported	igd	2	TRUE	high	9.24333e-05	36.5735
	rs78765971	G	GAC	G	GAC	0.2125	0.0046	0.9314		FALSE	FALSE	FALSE	ebi-a-GCST004450	1	108362169	0.0363	3634	0.9047	Interleukin-9 levels || id:ebi-a-GCST004450	Interleukin-9 levels	Interleukin-9 levels || ||	TRUE	igd	1	108362169	0.0245	3.95094e-18	395640	ebi-a-GCST90018855	Hashimoto thyroiditis || id:ebi-a-GCST90018855	TRUE	reported	igd	2	TRUE	low	0.000190109	75.2287
	rs9271365	G	T	G	T	0.2531	0.0286	0.3877		FALSE	FALSE	FALSE	ebi-a-GCST004450	6	32586794	0.0247	3634	0.2467	Interleukin-9 levels || id:ebi-a-GCST004450	Interleukin-9 levels	Interleukin-9 levels || ||	TRUE	igd	6	32586794	0.0192	1.43516e-39	395640	ebi-a-GCST90018855	Hashimoto thyroiditis || id:ebi-a-GCST90018855	TRUE	reported	igd	2	TRUE	high	0.000439027	173.772
	rs9357119	T	G	T	G	-0.1507	0.0186	0.3042		FALSE	FALSE	FALSE	ebi-a-GCST004450	6	31229747	0.0238	3634	0.4344	Interleukin-9 levels || id:ebi-a-GCST004450	Interleukin-9 levels	Interleukin-9 levels || ||	TRUE	igd	6	31229747	0.0199	3.6509e-14	395640	ebi-a-GCST90018855	Hashimoto thyroiditis || id:ebi-a-GCST90018855	TRUE	reported	igd	2	TRUE	high	0.00014493	57.348
	SNP	effect_allele.exposure	other_allele.exposure	effect_allele.outcome	other_allele.outcome	beta.exposure	beta.outcome	eaf.exposure	eaf.outcome	remove	palindromic	ambiguous	id.outcome	chr	pos	se.outcome	samplesize.outcome	pval.outcome	outcome	originalname.outcome	outcome.deprecated	mr_keep.outcome	data_source.outcome	chr.exposure	pos.exposure	se.exposure	pval.exposure	samplesize.exposure	id.exposure	exposure	mr_keep.exposure	pval_origin.exposure	data_source.exposure	action	mr_keep	reliability.exposure	R2	F
IL-7	rs11611029	T	C	T	C	-0.0958	-0.0145	0.4543		FALSE	FALSE	FALSE	ebi-a-GCST004451	12	56385579	0.0242	3409	0.5489	Interleukin-7 levels || id:ebi-a-GCST004451	Interleukin-7 levels	Interleukin-7 levels || ||	TRUE	igd	12	56385579	0.0168	1.16099e-08	395640	ebi-a-GCST90018855	Hashimoto thyroiditis || id:ebi-a-GCST90018855	TRUE	reported	igd	2	TRUE	high	8.2182e-05	32.517
	rs11889341	T	C	T	C	0.1245	-0.0253	0.2286		FALSE	FALSE	FALSE	ebi-a-GCST004451	2	191943742	0.0292	3409	0.3833	Interleukin-7 levels || id:ebi-a-GCST004451	Interleukin-7 levels	Interleukin-7 levels || ||	TRUE	igd	2	191943742	0.0191	6.64202e-11	395640	ebi-a-GCST90018855	Hashimoto thyroiditis || id:ebi-a-GCST90018855	TRUE	reported	igd	2	TRUE	high	0.00010738	42.4883
	rs2110451	A	G	A	G	0.0998	-0.0204	0.3032		FALSE	FALSE	FALSE	ebi-a-GCST004451	12	9931347	0.0272	3409	0.4656	Interleukin-7 levels || id:ebi-a-GCST004451	Interleukin-7 levels	Interleukin-7 levels || ||	TRUE	igd	12	9931347	0.0181	3.32598e-08	395640	ebi-a-GCST90018855	Hashimoto thyroiditis || id:ebi-a-GCST90018855	TRUE	reported	igd	2	TRUE	high	7.6837e-05	30.402
	rs3184504	C	T	C	T	-0.179	-0.0004	0.5358		FALSE	FALSE	FALSE	ebi-a-GCST004451	12	111884608	0.0245	3409	0.9931	Interleukin-7 levels || id:ebi-a-GCST004451	Interleukin-7 levels	Interleukin-7 levels || ||	TRUE	igd	12	111884608	0.0171	1.40411e-25	395640	ebi-a-GCST90018855	Hashimoto thyroiditis || id:ebi-a-GCST90018855	TRUE	reported	igd	2	TRUE	high	0.000276881	109.575
	rs34636506	G	A	G	A	-0.1346	-0.0033	0.4513		FALSE	FALSE	FALSE	ebi-a-GCST004451	2	204692216	0.0262	3409	0.9041	Interleukin-7 levels || id:ebi-a-GCST004451	Interleukin-7 levels	Interleukin-7 levels || ||	TRUE	igd	2	204692216	0.0176	1.92309e-14	395640	ebi-a-GCST90018855	Hashimoto thyroiditis || id:ebi-a-GCST90018855	TRUE	reported	igd	2	TRUE	high	0.000147809	58.4874
	rs6679677	A	C	A	C	0.3275	0.0706	0.0915		FALSE	FALSE	FALSE	ebi-a-GCST004451	1	114303808	0.0344	3409	0.0409704	Interleukin-7 levels || id:ebi-a-GCST004451	Interleukin-7 levels	Interleukin-7 levels || ||	TRUE	igd	1	114303808	0.0235	5.37032e-44	395640	ebi-a-GCST90018855	Hashimoto thyroiditis || id:ebi-a-GCST90018855	TRUE	reported	igd	2	TRUE	high	0.000490652	194.216
	rs7030280	T	C	T	C	0.2051	-0.0555	0.661		FALSE	FALSE	FALSE	ebi-a-GCST004451	9	100535267	0.0255	3409	0.0291803	Interleukin-7 levels || id:ebi-a-GCST004451	Interleukin-7 levels	Interleukin-7 levels || ||	TRUE	igd	9	100535267	0.0177	6.43576e-31	395640	ebi-a-GCST90018855	Hashimoto thyroiditis || id:ebi-a-GCST90018855	TRUE	reported	igd	2	TRUE	high	0.000339264	134.271
	rs73192661	T	C	T	C	-0.1016	-0.0354	0.4453		FALSE	FALSE	FALSE	ebi-a-GCST004451	3	188128794	0.0247	3409	0.1518	Interleukin-7 levels || id:ebi-a-GCST004451	Interleukin-7 levels	Interleukin-7 levels || ||	TRUE	igd	3	188128794	0.0168	1.45399e-09	395640	ebi-a-GCST90018855	Hashimoto thyroiditis || id:ebi-a-GCST90018855	TRUE	reported	igd	2	TRUE	high	9.24333e-05	36.5735
	rs78765971	G	GAC	G	GAC	0.2125	0.0185	0.0686		FALSE	FALSE	FALSE	ebi-a-GCST004451	1	108362169	0.0371	3409	0.619801	Interleukin-7 levels || id:ebi-a-GCST004451	Interleukin-7 levels	Interleukin-7 levels || ||	TRUE	igd	1	108362169	0.0245	3.95094e-18	395640	ebi-a-GCST90018855	Hashimoto thyroiditis || id:ebi-a-GCST90018855	TRUE	reported	igd	2	TRUE	low	0.000190109	75.2287
	rs9271365	G	T	G	T	0.2531	-0.0133	0.3877		FALSE	FALSE	FALSE	ebi-a-GCST004451	6	32586794	0.0255	3409	0.5985	Interleukin-7 levels || id:ebi-a-GCST004451	Interleukin-7 levels	Interleukin-7 levels || ||	TRUE	igd	6	32586794	0.0192	1.43516e-39	395640	ebi-a-GCST90018855	Hashimoto thyroiditis || id:ebi-a-GCST90018855	TRUE	reported	igd	2	TRUE	high	0.000439027	173.772
	rs9357119	T	G	T	G	-0.1507	-0.0089	0.3042		FALSE	FALSE	FALSE	ebi-a-GCST004451	6	31229747	0.0244	3409	0.714801	Interleukin-7 levels || id:ebi-a-GCST004451	Interleukin-7 levels	Interleukin-7 levels || ||	TRUE	igd	6	31229747	0.0199	3.6509e-14	395640	ebi-a-GCST90018855	Hashimoto thyroiditis || id:ebi-a-GCST90018855	TRUE	reported	igd	2	TRUE	high	0.00014493	57.348
	SNP	effect_allele.exposure	other_allele.exposure	effect_allele.outcome	other_allele.outcome	beta.exposure	beta.outcome	eaf.exposure	eaf.outcome	remove	palindromic	ambiguous	id.outcome	chr	pos	se.outcome	samplesize.outcome	pval.outcome	outcome	proxy.outcome	target_snp.outcome	proxy_snp.outcome	target_a1.outcome	target_a2.outcome	proxy_a1.outcome	proxy_a2.outcome	originalname.outcome	outcome.deprecated	mr_keep.outcome	data_source.outcome	chr.exposure	pos.exposure	se.exposure	pval.exposure	samplesize.exposure	id.exposure	exposure	mr_keep.exposure	pval_origin.exposure	data_source.exposure	action	mr_keep	reliability.exposure	R2	F
IL-5	rs11611029	T	C	T	C	-0.0958	-0.0129	0.4543		FALSE	FALSE	FALSE	ebi-a-GCST004452	12	56385579	0.0245	3364	0.5966	Interleukin-5 levels || id:ebi-a-GCST004452	FALSE	rs11611029	rs11611029					Interleukin-5 levels	Interleukin-5 levels || ||	TRUE	igd	12	56385579	0.0168	1.16099e-08	395640	ebi-a-GCST90018855	Hashimoto thyroiditis || id:ebi-a-GCST90018855	TRUE	reported	igd	2	TRUE	high	8.2182e-05	32.517
	rs11889341	T	C	T	C	0.1245	0.0187	0.2286		FALSE	FALSE	FALSE	ebi-a-GCST004452	2	191943742	0.0296	3364	0.518601	Interleukin-5 levels || id:ebi-a-GCST004452	FALSE	rs11889341	rs11889341					Interleukin-5 levels	Interleukin-5 levels || ||	TRUE	igd	2	191943742	0.0191	6.64202e-11	395640	ebi-a-GCST90018855	Hashimoto thyroiditis || id:ebi-a-GCST90018855	TRUE	reported	igd	2	TRUE	high	0.00010738	42.4883
	rs2110451	A	G	A	G	0.0998	-0.0219	0.3032		FALSE	FALSE	FALSE	ebi-a-GCST004452	12	9931347	0.0274	3364	0.4396	Interleukin-5 levels || id:ebi-a-GCST004452	FALSE	rs2110451	rs2110451					Interleukin-5 levels	Interleukin-5 levels || ||	TRUE	igd	12	9931347	0.0181	3.32598e-08	395640	ebi-a-GCST90018855	Hashimoto thyroiditis || id:ebi-a-GCST90018855	TRUE	reported	igd	2	TRUE	high	7.6837e-05	30.402
	rs3184504	C	T	C	T	-0.179	0.0174	0.5358		FALSE	FALSE	FALSE	ebi-a-GCST004452	12	111884608	0.0247	3364	0.475501	Interleukin-5 levels || id:ebi-a-GCST004452	FALSE	rs3184504	rs3184504					Interleukin-5 levels	Interleukin-5 levels || ||	TRUE	igd	12	111884608	0.0171	1.40411e-25	395640	ebi-a-GCST90018855	Hashimoto thyroiditis || id:ebi-a-GCST90018855	TRUE	reported	igd	2	TRUE	high	0.000276881	109.575
	rs34636506	G	A	G	A	-0.1346	0.0054	0.4513		FALSE	FALSE	FALSE	ebi-a-GCST004452	2	204692216	0.0264	3364	0.8428	Interleukin-5 levels || id:ebi-a-GCST004452	FALSE	rs34636506	rs34636506					Interleukin-5 levels	Interleukin-5 levels || ||	TRUE	igd	2	204692216	0.0176	1.92309e-14	395640	ebi-a-GCST90018855	Hashimoto thyroiditis || id:ebi-a-GCST90018855	TRUE	reported	igd	2	TRUE	high	0.000147809	58.4874
	rs6679677	A	C	A	C	0.3275	0.0637	0.0915		FALSE	FALSE	FALSE	ebi-a-GCST004452	1	114303808	0.0345	3364	0.0663896	Interleukin-5 levels || id:ebi-a-GCST004452	FALSE	rs6679677	rs6679677					Interleukin-5 levels	Interleukin-5 levels || ||	TRUE	igd	1	114303808	0.0235	5.37032e-44	395640	ebi-a-GCST90018855	Hashimoto thyroiditis || id:ebi-a-GCST90018855	TRUE	reported	igd	2	TRUE	high	0.000490652	194.216
	rs7030280	T	C	T	C	0.2051	-0.0033	0.661		FALSE	FALSE	FALSE	ebi-a-GCST004452	9	100535267	0.0257	3364	0.903	Interleukin-5 levels || id:ebi-a-GCST004452	FALSE	rs7030280	rs7030280					Interleukin-5 levels	Interleukin-5 levels || ||	TRUE	igd	9	100535267	0.0177	6.43576e-31	395640	ebi-a-GCST90018855	Hashimoto thyroiditis || id:ebi-a-GCST90018855	TRUE	reported	igd	2	TRUE	high	0.000339264	134.271
	rs73192661	T	C	T	C	-0.1016	-0.0399	0.4453		FALSE	FALSE	FALSE	ebi-a-GCST004452	3	188128794	0.0249	3364	0.1094	Interleukin-5 levels || id:ebi-a-GCST004452	FALSE	rs73192661	rs73192661					Interleukin-5 levels	Interleukin-5 levels || ||	TRUE	igd	3	188128794	0.0168	1.45399e-09	395640	ebi-a-GCST90018855	Hashimoto thyroiditis || id:ebi-a-GCST90018855	TRUE	reported	igd	2	TRUE	high	9.24333e-05	36.5735
	rs78765971	G	GAC	G	GAC	0.2125	-0.047	0.0686		FALSE	FALSE	FALSE	ebi-a-GCST004452	1	108362169	0.0375	3364	0.2087	Interleukin-5 levels || id:ebi-a-GCST004452	FALSE	rs78765971	rs78765971					Interleukin-5 levels	Interleukin-5 levels || ||	TRUE	igd	1	108362169	0.0245	3.95094e-18	395640	ebi-a-GCST90018855	Hashimoto thyroiditis || id:ebi-a-GCST90018855	TRUE	reported	igd	2	TRUE	low	0.000190109	75.2287
	rs9271365	G	T	G	T	0.2531	0.0345	0.3877		FALSE	FALSE	FALSE	ebi-a-GCST004452	6	32586794	0.0257	3364	0.1771	Interleukin-5 levels || id:ebi-a-GCST004452	FALSE	rs9271365	rs9271365					Interleukin-5 levels	Interleukin-5 levels || ||	TRUE	igd	6	32586794	0.0192	1.43516e-39	395640	ebi-a-GCST90018855	Hashimoto thyroiditis || id:ebi-a-GCST90018855	TRUE	reported	igd	2	TRUE	high	0.000439027	173.772
	rs9357119	T	G	T	G	-0.1507	0.0021	0.3042		FALSE	FALSE	FALSE	ebi-a-GCST004452	6	31229747	0.0246	3364	0.9342	Interleukin-5 levels || id:ebi-a-GCST004452	FALSE	rs9357119	rs9357119					Interleukin-5 levels	Interleukin-5 levels || ||	TRUE	igd	6	31229747	0.0199	3.6509e-14	395640	ebi-a-GCST90018855	Hashimoto thyroiditis || id:ebi-a-GCST90018855	TRUE	reported	igd	2	TRUE	high	0.00014493	57.348
	SNP	effect_allele.exposure	other_allele.exposure	effect_allele.outcome	other_allele.outcome	beta.exposure	beta.outcome	eaf.exposure	eaf.outcome	remove	palindromic	ambiguous	id.outcome	chr	pos	se.outcome	samplesize.outcome	pval.outcome	outcome	proxy.outcome	target_snp.outcome	proxy_snp.outcome	target_a1.outcome	target_a2.outcome	proxy_a1.outcome	proxy_a2.outcome	originalname.outcome	outcome.deprecated	mr_keep.outcome	data_source.outcome	chr.exposure	pos.exposure	se.exposure	pval.exposure	samplesize.exposure	id.exposure	exposure	mr_keep.exposure	pval_origin.exposure	data_source.exposure	action	mr_keep	reliability.exposure	R2	F
IL-4	rs11611029	T	C	T	C	-0.0958	-0.0014	0.4543		FALSE	FALSE	FALSE	ebi-a-GCST004453	12	56385579	0.016	8124	0.9333	Interleukin-4 levels || id:ebi-a-GCST004453	FALSE	rs11611029	rs11611029					Interleukin-4 levels	Interleukin-4 levels || ||	TRUE	igd	12	56385579	0.0168	1.16099e-08	395640	ebi-a-GCST90018855	Hashimoto thyroiditis || id:ebi-a-GCST90018855	TRUE	reported	igd	2	TRUE	high	8.2182e-05	32.517
	rs11889341	T	C	T	C	0.1245	0.0212	0.2286		FALSE	FALSE	FALSE	ebi-a-GCST004453	2	191943742	0.0189	8124	0.2605	Interleukin-4 levels || id:ebi-a-GCST004453	FALSE	rs11889341	rs11889341					Interleukin-4 levels	Interleukin-4 levels || ||	TRUE	igd	2	191943742	0.0191	6.64202e-11	395640	ebi-a-GCST90018855	Hashimoto thyroiditis || id:ebi-a-GCST90018855	TRUE	reported	igd	2	TRUE	high	0.00010738	42.4883
	rs2110451	A	G	A	G	0.0998	-0.0322	0.3032		FALSE	FALSE	FALSE	ebi-a-GCST004453	12	9931347	0.0178	8124	0.0723402	Interleukin-4 levels || id:ebi-a-GCST004453	FALSE	rs2110451	rs2110451					Interleukin-4 levels	Interleukin-4 levels || ||	TRUE	igd	12	9931347	0.0181	3.32598e-08	395640	ebi-a-GCST90018855	Hashimoto thyroiditis || id:ebi-a-GCST90018855	TRUE	reported	igd	2	TRUE	high	7.6837e-05	30.402
	rs3184504	C	T	C	T	-0.179	0.0059	0.5358		FALSE	FALSE	FALSE	ebi-a-GCST004453	12	111884608	0.0161	8124	0.7166	Interleukin-4 levels || id:ebi-a-GCST004453	FALSE	rs3184504	rs3184504					Interleukin-4 levels	Interleukin-4 levels || ||	TRUE	igd	12	111884608	0.0171	1.40411e-25	395640	ebi-a-GCST90018855	Hashimoto thyroiditis || id:ebi-a-GCST90018855	TRUE	reported	igd	2	TRUE	high	0.000276881	109.575
	rs34636506	G	A	G	A	-0.1346	-0.0089	0.4513		FALSE	FALSE	FALSE	ebi-a-GCST004453	2	204692216	0.0171	8124	0.6017	Interleukin-4 levels || id:ebi-a-GCST004453	FALSE	rs34636506	rs34636506					Interleukin-4 levels	Interleukin-4 levels || ||	TRUE	igd	2	204692216	0.0176	1.92309e-14	395640	ebi-a-GCST90018855	Hashimoto thyroiditis || id:ebi-a-GCST90018855	TRUE	reported	igd	2	TRUE	high	0.000147809	58.4874
	rs6679677	A	C	A	C	0.3275	0.0166	0.0915		FALSE	FALSE	FALSE	ebi-a-GCST004453	1	114303808	0.0222	8124	0.4607	Interleukin-4 levels || id:ebi-a-GCST004453	FALSE	rs6679677	rs6679677					Interleukin-4 levels	Interleukin-4 levels || ||	TRUE	igd	1	114303808	0.0235	5.37032e-44	395640	ebi-a-GCST90018855	Hashimoto thyroiditis || id:ebi-a-GCST90018855	TRUE	reported	igd	2	TRUE	high	0.000490652	194.216
	rs7030280	T	C	T	C	0.2051	0.0127	0.661		FALSE	FALSE	FALSE	ebi-a-GCST004453	9	100535267	0.0168	8124	0.4445	Interleukin-4 levels || id:ebi-a-GCST004453	FALSE	rs7030280	rs7030280					Interleukin-4 levels	Interleukin-4 levels || ||	TRUE	igd	9	100535267	0.0177	6.43576e-31	395640	ebi-a-GCST90018855	Hashimoto thyroiditis || id:ebi-a-GCST90018855	TRUE	reported	igd	2	TRUE	high	0.000339264	134.271
	rs73192661	T	C	T	C	-0.1016	-0.0229	0.4453		FALSE	FALSE	FALSE	ebi-a-GCST004453	3	188128794	0.0161	8124	0.1562	Interleukin-4 levels || id:ebi-a-GCST004453	FALSE	rs73192661	rs73192661					Interleukin-4 levels	Interleukin-4 levels || ||	TRUE	igd	3	188128794	0.0168	1.45399e-09	395640	ebi-a-GCST90018855	Hashimoto thyroiditis || id:ebi-a-GCST90018855	TRUE	reported	igd	2	TRUE	high	9.24333e-05	36.5735
	rs78765971	G	GAC	G	GAC	0.2125	-0.029	0.9314		FALSE	FALSE	FALSE	ebi-a-GCST004453	1	108362169	0.0244	8124	0.2317	Interleukin-4 levels || id:ebi-a-GCST004453	FALSE	rs78765971	rs78765971					Interleukin-4 levels	Interleukin-4 levels || ||	TRUE	igd	1	108362169	0.0245	3.95094e-18	395640	ebi-a-GCST90018855	Hashimoto thyroiditis || id:ebi-a-GCST90018855	TRUE	reported	igd	2	TRUE	low	0.000190109	75.2287
	rs9271365	G	T	G	T	0.2531	0.009	0.3877		FALSE	FALSE	FALSE	ebi-a-GCST004453	6	32586794	0.0165	8124	0.5874	Interleukin-4 levels || id:ebi-a-GCST004453	FALSE	rs9271365	rs9271365					Interleukin-4 levels	Interleukin-4 levels || ||	TRUE	igd	6	32586794	0.0192	1.43516e-39	395640	ebi-a-GCST90018855	Hashimoto thyroiditis || id:ebi-a-GCST90018855	TRUE	reported	igd	2	TRUE	high	0.000439027	173.772
	rs9357119	T	G	T	G	-0.1507	0.0007	0.3042		FALSE	FALSE	FALSE	ebi-a-GCST004453	6	31229747	0.0161	8124	0.9707	Interleukin-4 levels || id:ebi-a-GCST004453	FALSE	rs9357119	rs9357119					Interleukin-4 levels	Interleukin-4 levels || ||	TRUE	igd	6	31229747	0.0199	3.6509e-14	395640	ebi-a-GCST90018855	Hashimoto thyroiditis || id:ebi-a-GCST90018855	TRUE	reported	igd	2	TRUE	high	0.00014493	57.348
	SNP	effect_allele.exposure	other_allele.exposure	effect_allele.outcome	other_allele.outcome	beta.exposure	beta.outcome	eaf.exposure	eaf.outcome	remove	palindromic	ambiguous	id.outcome	chr	pos	se.outcome	samplesize.outcome	pval.outcome	outcome	originalname.outcome	outcome.deprecated	mr_keep.outcome	data_source.outcome	chr.exposure	pos.exposure	se.exposure	pval.exposure	samplesize.exposure	id.exposure	exposure	mr_keep.exposure	pval_origin.exposure	data_source.exposure	action	mr_keep	reliability.exposure	R2	F
IL2ra	rs11611029	T	C	T	C	-0.0958	0.0117	0.4543		FALSE	FALSE	FALSE	ebi-a-GCST004454	12	56385579	0.0233	3677	0.615399	Interleukin-2 receptor antagonist levels || id:ebi-a-GCST004454	Interleukin-2 receptor antagonist levels	Interleukin-2 receptor antagonist levels || ||	TRUE	igd	12	56385579	0.0168	1.16099e-08	395640	ebi-a-GCST90018855	Hashimoto thyroiditis || id:ebi-a-GCST90018855	TRUE	reported	igd	2	TRUE	high	8.2182e-05	32.517
	rs11889341	T	C	T	C	0.1245	0.0408	0.2286		FALSE	FALSE	FALSE	ebi-a-GCST004454	2	191943742	0.0282	3677	0.1491	Interleukin-2 receptor antagonist levels || id:ebi-a-GCST004454	Interleukin-2 receptor antagonist levels	Interleukin-2 receptor antagonist levels || ||	TRUE	igd	2	191943742	0.0191	6.64202e-11	395640	ebi-a-GCST90018855	Hashimoto thyroiditis || id:ebi-a-GCST90018855	TRUE	reported	igd	2	TRUE	high	0.00010738	42.4883
	rs2110451	A	G	A	G	0.0998	0.0138	0.3032		FALSE	FALSE	FALSE	ebi-a-GCST004454	12	9931347	0.0262	3677	0.5925	Interleukin-2 receptor antagonist levels || id:ebi-a-GCST004454	Interleukin-2 receptor antagonist levels	Interleukin-2 receptor antagonist levels || ||	TRUE	igd	12	9931347	0.0181	3.32598e-08	395640	ebi-a-GCST90018855	Hashimoto thyroiditis || id:ebi-a-GCST90018855	TRUE	reported	igd	2	TRUE	high	7.6837e-05	30.402
	rs3184504	C	T	C	T	-0.179	-0.0568	0.5358		FALSE	FALSE	FALSE	ebi-a-GCST004454	12	111884608	0.0237	3677	0.0164801	Interleukin-2 receptor antagonist levels || id:ebi-a-GCST004454	Interleukin-2 receptor antagonist levels	Interleukin-2 receptor antagonist levels || ||	TRUE	igd	12	111884608	0.0171	1.40411e-25	395640	ebi-a-GCST90018855	Hashimoto thyroiditis || id:ebi-a-GCST90018855	TRUE	reported	igd	2	TRUE	high	0.000276881	109.575
	rs34636506	G	A	G	A	-0.1346	-0.0553	0.4513		FALSE	FALSE	FALSE	ebi-a-GCST004454	2	204692216	0.0253	3677	0.0279698	Interleukin-2 receptor antagonist levels || id:ebi-a-GCST004454	Interleukin-2 receptor antagonist levels	Interleukin-2 receptor antagonist levels || ||	TRUE	igd	2	204692216	0.0176	1.92309e-14	395640	ebi-a-GCST90018855	Hashimoto thyroiditis || id:ebi-a-GCST90018855	TRUE	reported	igd	2	TRUE	high	0.000147809	58.4874
	rs6679677	A	C	A	C	0.3275	0.0923	0.0915		FALSE	FALSE	FALSE	ebi-a-GCST004454	1	114303808	0.033	3677	0.005254	Interleukin-2 receptor antagonist levels || id:ebi-a-GCST004454	Interleukin-2 receptor antagonist levels	Interleukin-2 receptor antagonist levels || ||	TRUE	igd	1	114303808	0.0235	5.37032e-44	395640	ebi-a-GCST90018855	Hashimoto thyroiditis || id:ebi-a-GCST90018855	TRUE	reported	igd	2	TRUE	high	0.000490652	194.216
	rs7030280	T	C	T	C	0.2051	-0.0064	0.661		FALSE	FALSE	FALSE	ebi-a-GCST004454	9	100535267	0.0246	3677	0.7942	Interleukin-2 receptor antagonist levels || id:ebi-a-GCST004454	Interleukin-2 receptor antagonist levels	Interleukin-2 receptor antagonist levels || ||	TRUE	igd	9	100535267	0.0177	6.43576e-31	395640	ebi-a-GCST90018855	Hashimoto thyroiditis || id:ebi-a-GCST90018855	TRUE	reported	igd	2	TRUE	high	0.000339264	134.271
	rs73192661	T	C	T	C	-0.1016	-0.0045	0.4453		FALSE	FALSE	FALSE	ebi-a-GCST004454	3	188128794	0.0238	3677	0.8603	Interleukin-2 receptor antagonist levels || id:ebi-a-GCST004454	Interleukin-2 receptor antagonist levels	Interleukin-2 receptor antagonist levels || ||	TRUE	igd	3	188128794	0.0168	1.45399e-09	395640	ebi-a-GCST90018855	Hashimoto thyroiditis || id:ebi-a-GCST90018855	TRUE	reported	igd	2	TRUE	high	9.24333e-05	36.5735
	rs78765971	G	GAC	G	GAC	0.2125	0.0084	0.9314		FALSE	FALSE	FALSE	ebi-a-GCST004454	1	108362169	0.0361	3677	0.8258	Interleukin-2 receptor antagonist levels || id:ebi-a-GCST004454	Interleukin-2 receptor antagonist levels	Interleukin-2 receptor antagonist levels || ||	TRUE	igd	1	108362169	0.0245	3.95094e-18	395640	ebi-a-GCST90018855	Hashimoto thyroiditis || id:ebi-a-GCST90018855	TRUE	reported	igd	2	TRUE	low	0.000190109	75.2287
	rs9271365	G	T	G	T	0.2531	0.0223	0.3877		FALSE	FALSE	FALSE	ebi-a-GCST004454	6	32586794	0.0246	3677	0.3673	Interleukin-2 receptor antagonist levels || id:ebi-a-GCST004454	Interleukin-2 receptor antagonist levels	Interleukin-2 receptor antagonist levels || ||	TRUE	igd	6	32586794	0.0192	1.43516e-39	395640	ebi-a-GCST90018855	Hashimoto thyroiditis || id:ebi-a-GCST90018855	TRUE	reported	igd	2	TRUE	high	0.000439027	173.772
	rs9357119	T	G	T	G	-0.1507	0.0183	0.3042		FALSE	FALSE	FALSE	ebi-a-GCST004454	6	31229747	0.0237	3677	0.4318	Interleukin-2 receptor antagonist levels || id:ebi-a-GCST004454	Interleukin-2 receptor antagonist levels	Interleukin-2 receptor antagonist levels || ||	TRUE	igd	6	31229747	0.0199	3.6509e-14	395640	ebi-a-GCST90018855	Hashimoto thyroiditis || id:ebi-a-GCST90018855	TRUE	reported	igd	2	TRUE	high	0.00014493	57.348
	SNP	effect_allele.exposure	other_allele.exposure	effect_allele.outcome	other_allele.outcome	beta.exposure	beta.outcome	eaf.exposure	eaf.outcome	remove	palindromic	ambiguous	id.outcome	chr	pos	se.outcome	samplesize.outcome	pval.outcome	outcome	originalname.outcome	outcome.deprecated	mr_keep.outcome	data_source.outcome	chr.exposure	pos.exposure	se.exposure	pval.exposure	samplesize.exposure	id.exposure	exposure	mr_keep.exposure	pval_origin.exposure	data_source.exposure	action	mr_keep	reliability.exposure	R2	F
IL-2	rs11611029	T	C	T	C	-0.0958	-0.0151	0.4543		FALSE	FALSE	FALSE	ebi-a-GCST004455	12	56385579	0.024	3475	0.5293	Interleukin-2 levels || id:ebi-a-GCST004455	Interleukin-2 levels	Interleukin-2 levels || ||	TRUE	igd	12	56385579	0.0168	1.16099e-08	395640	ebi-a-GCST90018855	Hashimoto thyroiditis || id:ebi-a-GCST90018855	TRUE	reported	igd	2	TRUE	high	8.2182e-05	32.517
	rs11889341	T	C	T	C	0.1245	-0.0001	0.2286		FALSE	FALSE	FALSE	ebi-a-GCST004455	2	191943742	0.0288	3475	0.9979	Interleukin-2 levels || id:ebi-a-GCST004455	Interleukin-2 levels	Interleukin-2 levels || ||	TRUE	igd	2	191943742	0.0191	6.64202e-11	395640	ebi-a-GCST90018855	Hashimoto thyroiditis || id:ebi-a-GCST90018855	TRUE	reported	igd	2	TRUE	high	0.00010738	42.4883
	rs2110451	A	G	A	G	0.0998	-0.0673	0.3032		FALSE	FALSE	FALSE	ebi-a-GCST004455	12	9931347	0.0269	3475	0.01322	Interleukin-2 levels || id:ebi-a-GCST004455	Interleukin-2 levels	Interleukin-2 levels || ||	TRUE	igd	12	9931347	0.0181	3.32598e-08	395640	ebi-a-GCST90018855	Hashimoto thyroiditis || id:ebi-a-GCST90018855	TRUE	reported	igd	2	TRUE	high	7.6837e-05	30.402
	rs3184504	C	T	C	T	-0.179	0.0221	0.5358		FALSE	FALSE	FALSE	ebi-a-GCST004455	12	111884608	0.0243	3475	0.3551	Interleukin-2 levels || id:ebi-a-GCST004455	Interleukin-2 levels	Interleukin-2 levels || ||	TRUE	igd	12	111884608	0.0171	1.40411e-25	395640	ebi-a-GCST90018855	Hashimoto thyroiditis || id:ebi-a-GCST90018855	TRUE	reported	igd	2	TRUE	high	0.000276881	109.575
	rs34636506	G	A	G	A	-0.1346	-0.0266	0.4513		FALSE	FALSE	FALSE	ebi-a-GCST004455	2	204692216	0.0259	3475	0.2945	Interleukin-2 levels || id:ebi-a-GCST004455	Interleukin-2 levels	Interleukin-2 levels || ||	TRUE	igd	2	204692216	0.0176	1.92309e-14	395640	ebi-a-GCST90018855	Hashimoto thyroiditis || id:ebi-a-GCST90018855	TRUE	reported	igd	2	TRUE	high	0.000147809	58.4874
	rs6679677	A	C	A	C	0.3275	0.0296	0.0915		FALSE	FALSE	FALSE	ebi-a-GCST004455	1	114303808	0.034	3475	0.3878	Interleukin-2 levels || id:ebi-a-GCST004455	Interleukin-2 levels	Interleukin-2 levels || ||	TRUE	igd	1	114303808	0.0235	5.37032e-44	395640	ebi-a-GCST90018855	Hashimoto thyroiditis || id:ebi-a-GCST90018855	TRUE	reported	igd	2	TRUE	high	0.000490652	194.216
	rs7030280	T	C	T	C	0.2051	-0.0062	0.661		FALSE	FALSE	FALSE	ebi-a-GCST004455	9	100535267	0.0252	3475	0.8041	Interleukin-2 levels || id:ebi-a-GCST004455	Interleukin-2 levels	Interleukin-2 levels || ||	TRUE	igd	9	100535267	0.0177	6.43576e-31	395640	ebi-a-GCST90018855	Hashimoto thyroiditis || id:ebi-a-GCST90018855	TRUE	reported	igd	2	TRUE	high	0.000339264	134.271
	rs73192661	T	C	T	C	-0.1016	-0.0079	0.4453		FALSE	FALSE	FALSE	ebi-a-GCST004455	3	188128794	0.0245	3475	0.7519	Interleukin-2 levels || id:ebi-a-GCST004455	Interleukin-2 levels	Interleukin-2 levels || ||	TRUE	igd	3	188128794	0.0168	1.45399e-09	395640	ebi-a-GCST90018855	Hashimoto thyroiditis || id:ebi-a-GCST90018855	TRUE	reported	igd	2	TRUE	high	9.24333e-05	36.5735
	rs78765971	G	GAC	G	GAC	0.2125	-0.0538	0.9314		FALSE	FALSE	FALSE	ebi-a-GCST004455	1	108362169	0.0372	3475	0.1448	Interleukin-2 levels || id:ebi-a-GCST004455	Interleukin-2 levels	Interleukin-2 levels || ||	TRUE	igd	1	108362169	0.0245	3.95094e-18	395640	ebi-a-GCST90018855	Hashimoto thyroiditis || id:ebi-a-GCST90018855	TRUE	reported	igd	2	TRUE	low	0.000190109	75.2287
	rs9271365	G	T	G	T	0.2531	0.0018	0.3877		FALSE	FALSE	FALSE	ebi-a-GCST004455	6	32586794	0.0253	3475	0.9443	Interleukin-2 levels || id:ebi-a-GCST004455	Interleukin-2 levels	Interleukin-2 levels || ||	TRUE	igd	6	32586794	0.0192	1.43516e-39	395640	ebi-a-GCST90018855	Hashimoto thyroiditis || id:ebi-a-GCST90018855	TRUE	reported	igd	2	TRUE	high	0.000439027	173.772
	rs9357119	T	G	T	G	-0.1507	0.0335	0.3042		FALSE	FALSE	FALSE	ebi-a-GCST004455	6	31229747	0.0243	3475	0.1683	Interleukin-2 levels || id:ebi-a-GCST004455	Interleukin-2 levels	Interleukin-2 levels || ||	TRUE	igd	6	31229747	0.0199	3.6509e-14	395640	ebi-a-GCST90018855	Hashimoto thyroiditis || id:ebi-a-GCST90018855	TRUE	reported	igd	2	TRUE	high	0.00014493	57.348
	SNP	effect_allele.exposure	other_allele.exposure	effect_allele.outcome	other_allele.outcome	beta.exposure	beta.outcome	eaf.exposure	eaf.outcome	remove	palindromic	ambiguous	id.outcome	chr	pos	se.outcome	samplesize.outcome	pval.outcome	outcome	originalname.outcome	outcome.deprecated	mr_keep.outcome	data_source.outcome	chr.exposure	pos.exposure	se.exposure	pval.exposure	samplesize.exposure	id.exposure	exposure	mr_keep.exposure	pval_origin.exposure	data_source.exposure	action	mr_keep	reliability.exposure	R2	F
IFN-γ	rs11611029	T	C	T	C	-0.0958	-0.0155	0.4543		FALSE	FALSE	FALSE	ebi-a-GCST004456	12	56385579	0.0165	7701	0.3538	Interferon gamma levels || id:ebi-a-GCST004456	Interferon gamma levels	Interferon gamma levels || ||	TRUE	igd	12	56385579	0.0168	1.16099e-08	395640	ebi-a-GCST90018855	Hashimoto thyroiditis || id:ebi-a-GCST90018855	TRUE	reported	igd	2	TRUE	high	8.2182e-05	32.517
	rs11889341	T	C	T	C	0.1245	0.0171	0.2286		FALSE	FALSE	FALSE	ebi-a-GCST004456	2	191943742	0.0194	7701	0.3809	Interferon gamma levels || id:ebi-a-GCST004456	Interferon gamma levels	Interferon gamma levels || ||	TRUE	igd	2	191943742	0.0191	6.64202e-11	395640	ebi-a-GCST90018855	Hashimoto thyroiditis || id:ebi-a-GCST90018855	TRUE	reported	igd	2	TRUE	high	0.00010738	42.4883
	rs2110451	A	G	A	G	0.0998	-0.0446	0.3032		FALSE	FALSE	FALSE	ebi-a-GCST004456	12	9931347	0.0182	7701	0.01562	Interferon gamma levels || id:ebi-a-GCST004456	Interferon gamma levels	Interferon gamma levels || ||	TRUE	igd	12	9931347	0.0181	3.32598e-08	395640	ebi-a-GCST90018855	Hashimoto thyroiditis || id:ebi-a-GCST90018855	TRUE	reported	igd	2	TRUE	high	7.6837e-05	30.402
	rs3184504	C	T	C	T	-0.179	-0.0103	0.5358		FALSE	FALSE	FALSE	ebi-a-GCST004456	12	111884608	0.0166	7701	0.5316	Interferon gamma levels || id:ebi-a-GCST004456	Interferon gamma levels	Interferon gamma levels || ||	TRUE	igd	12	111884608	0.0171	1.40411e-25	395640	ebi-a-GCST90018855	Hashimoto thyroiditis || id:ebi-a-GCST90018855	TRUE	reported	igd	2	TRUE	high	0.000276881	109.575
	rs34636506	G	A	G	A	-0.1346	0.0006	0.4513		FALSE	FALSE	FALSE	ebi-a-GCST004456	2	204692216	0.0176	7701	0.9724	Interferon gamma levels || id:ebi-a-GCST004456	Interferon gamma levels	Interferon gamma levels || ||	TRUE	igd	2	204692216	0.0176	1.92309e-14	395640	ebi-a-GCST90018855	Hashimoto thyroiditis || id:ebi-a-GCST90018855	TRUE	reported	igd	2	TRUE	high	0.000147809	58.4874
	rs6679677	A	C	A	C	0.3275	0.0256	0.0915		FALSE	FALSE	FALSE	ebi-a-GCST004456	1	114303808	0.0228	7701	0.2629	Interferon gamma levels || id:ebi-a-GCST004456	Interferon gamma levels	Interferon gamma levels || ||	TRUE	igd	1	114303808	0.0235	5.37032e-44	395640	ebi-a-GCST90018855	Hashimoto thyroiditis || id:ebi-a-GCST90018855	TRUE	reported	igd	2	TRUE	high	0.000490652	194.216
	rs7030280	T	C	T	C	0.2051	0.0116	0.661		FALSE	FALSE	FALSE	ebi-a-GCST004456	9	100535267	0.0172	7701	0.5014	Interferon gamma levels || id:ebi-a-GCST004456	Interferon gamma levels	Interferon gamma levels || ||	TRUE	igd	9	100535267	0.0177	6.43576e-31	395640	ebi-a-GCST90018855	Hashimoto thyroiditis || id:ebi-a-GCST90018855	TRUE	reported	igd	2	TRUE	high	0.000339264	134.271
	rs73192661	T	C	T	C	-0.1016	-0.009	0.4453		FALSE	FALSE	FALSE	ebi-a-GCST004456	3	188128794	0.0165	7701	0.5884	Interferon gamma levels || id:ebi-a-GCST004456	Interferon gamma levels	Interferon gamma levels || ||	TRUE	igd	3	188128794	0.0168	1.45399e-09	395640	ebi-a-GCST90018855	Hashimoto thyroiditis || id:ebi-a-GCST90018855	TRUE	reported	igd	2	TRUE	high	9.24333e-05	36.5735
	rs78765971	G	GAC	G	GAC	0.2125	-0.0463	0.9314		FALSE	FALSE	FALSE	ebi-a-GCST004456	1	108362169	0.025	7701	0.0605606	Interferon gamma levels || id:ebi-a-GCST004456	Interferon gamma levels	Interferon gamma levels || ||	TRUE	igd	1	108362169	0.0245	3.95094e-18	395640	ebi-a-GCST90018855	Hashimoto thyroiditis || id:ebi-a-GCST90018855	TRUE	reported	igd	2	TRUE	low	0.000190109	75.2287
	rs9271365	G	T	G	T	0.2531	0.012	0.3877		FALSE	FALSE	FALSE	ebi-a-GCST004456	6	32586794	0.017	7701	0.4749	Interferon gamma levels || id:ebi-a-GCST004456	Interferon gamma levels	Interferon gamma levels || ||	TRUE	igd	6	32586794	0.0192	1.43516e-39	395640	ebi-a-GCST90018855	Hashimoto thyroiditis || id:ebi-a-GCST90018855	TRUE	reported	igd	2	TRUE	high	0.000439027	173.772
	rs9357119	T	G	T	G	-0.1507	0.0207	0.3042		FALSE	FALSE	FALSE	ebi-a-GCST004456	6	31229747	0.0165	7701	0.2098	Interferon gamma levels || id:ebi-a-GCST004456	Interferon gamma levels	Interferon gamma levels || ||	TRUE	igd	6	31229747	0.0199	3.6509e-14	395640	ebi-a-GCST90018855	Hashimoto thyroiditis || id:ebi-a-GCST90018855	TRUE	reported	igd	2	TRUE	high	0.00014493	57.348
	SNP	effect_allele.exposure	other_allele.exposure	effect_allele.outcome	other_allele.outcome	beta.exposure	beta.outcome	eaf.exposure	eaf.outcome	remove	palindromic	ambiguous	id.outcome	chr	pos	se.outcome	samplesize.outcome	pval.outcome	outcome	originalname.outcome	outcome.deprecated	mr_keep.outcome	data_source.outcome	chr.exposure	pos.exposure	se.exposure	pval.exposure	samplesize.exposure	id.exposure	exposure	mr_keep.exposure	pval_origin.exposure	data_source.exposure	action	mr_keep	reliability.exposure	R2	F
GROα	rs11611029	T	C	T	C	-0.0958	-0.0314	0.4543		FALSE	FALSE	FALSE	ebi-a-GCST004457	12	56385579	0.024	3505	0.1922	Growth-regulated protein alpha levels || id:ebi-a-GCST004457	Growth-regulated protein alpha levels	Growth-regulated protein alpha levels || ||	TRUE	igd	12	56385579	0.0168	1.16099e-08	395640	ebi-a-GCST90018855	Hashimoto thyroiditis || id:ebi-a-GCST90018855	TRUE	reported	igd	2	TRUE	high	8.2182e-05	32.517
	rs11889341	T	C	T	C	0.1245	0.0338	0.2286		FALSE	FALSE	FALSE	ebi-a-GCST004457	2	191943742	0.0287	3505	0.2381	Growth-regulated protein alpha levels || id:ebi-a-GCST004457	Growth-regulated protein alpha levels	Growth-regulated protein alpha levels || ||	TRUE	igd	2	191943742	0.0191	6.64202e-11	395640	ebi-a-GCST90018855	Hashimoto thyroiditis || id:ebi-a-GCST90018855	TRUE	reported	igd	2	TRUE	high	0.00010738	42.4883
	rs2110451	A	G	A	G	0.0998	0.0328	0.3032		FALSE	FALSE	FALSE	ebi-a-GCST004457	12	9931347	0.0269	3505	0.2197	Growth-regulated protein alpha levels || id:ebi-a-GCST004457	Growth-regulated protein alpha levels	Growth-regulated protein alpha levels || ||	TRUE	igd	12	9931347	0.0181	3.32598e-08	395640	ebi-a-GCST90018855	Hashimoto thyroiditis || id:ebi-a-GCST90018855	TRUE	reported	igd	2	TRUE	high	7.6837e-05	30.402
	rs3184504	C	T	C	T	-0.179	-0.0646	0.5358		FALSE	FALSE	FALSE	ebi-a-GCST004457	12	111884608	0.0243	3505	0.00803304	Growth-regulated protein alpha levels || id:ebi-a-GCST004457	Growth-regulated protein alpha levels	Growth-regulated protein alpha levels || ||	TRUE	igd	12	111884608	0.0171	1.40411e-25	395640	ebi-a-GCST90018855	Hashimoto thyroiditis || id:ebi-a-GCST90018855	TRUE	reported	igd	2	TRUE	high	0.000276881	109.575
	rs34636506	G	A	G	A	-0.1346	-0.007	0.4513		FALSE	FALSE	FALSE	ebi-a-GCST004457	2	204692216	0.0259	3505	0.7995	Growth-regulated protein alpha levels || id:ebi-a-GCST004457	Growth-regulated protein alpha levels	Growth-regulated protein alpha levels || ||	TRUE	igd	2	204692216	0.0176	1.92309e-14	395640	ebi-a-GCST90018855	Hashimoto thyroiditis || id:ebi-a-GCST90018855	TRUE	reported	igd	2	TRUE	high	0.000147809	58.4874
	rs6679677	A	C	A	C	0.3275	-0.0124	0.0915		FALSE	FALSE	FALSE	ebi-a-GCST004457	1	114303808	0.0337	3505	0.7137	Growth-regulated protein alpha levels || id:ebi-a-GCST004457	Growth-regulated protein alpha levels	Growth-regulated protein alpha levels || ||	TRUE	igd	1	114303808	0.0235	5.37032e-44	395640	ebi-a-GCST90018855	Hashimoto thyroiditis || id:ebi-a-GCST90018855	TRUE	reported	igd	2	TRUE	high	0.000490652	194.216
	rs7030280	T	C	T	C	0.2051	-0.0292	0.661		FALSE	FALSE	FALSE	ebi-a-GCST004457	9	100535267	0.0252	3505	0.2469	Growth-regulated protein alpha levels || id:ebi-a-GCST004457	Growth-regulated protein alpha levels	Growth-regulated protein alpha levels || ||	TRUE	igd	9	100535267	0.0177	6.43576e-31	395640	ebi-a-GCST90018855	Hashimoto thyroiditis || id:ebi-a-GCST90018855	TRUE	reported	igd	2	TRUE	high	0.000339264	134.271
	rs73192661	T	C	T	C	-0.1016	0.0427	0.4453		FALSE	FALSE	FALSE	ebi-a-GCST004457	3	188128794	0.0243	3505	0.0765403	Growth-regulated protein alpha levels || id:ebi-a-GCST004457	Growth-regulated protein alpha levels	Growth-regulated protein alpha levels || ||	TRUE	igd	3	188128794	0.0168	1.45399e-09	395640	ebi-a-GCST90018855	Hashimoto thyroiditis || id:ebi-a-GCST90018855	TRUE	reported	igd	2	TRUE	high	9.24333e-05	36.5735
	rs78765971	G	GAC	G	GAC	0.2125	-0.0304	0.0686		FALSE	FALSE	FALSE	ebi-a-GCST004457	1	108362169	0.0369	3505	0.411	Growth-regulated protein alpha levels || id:ebi-a-GCST004457	Growth-regulated protein alpha levels	Growth-regulated protein alpha levels || ||	TRUE	igd	1	108362169	0.0245	3.95094e-18	395640	ebi-a-GCST90018855	Hashimoto thyroiditis || id:ebi-a-GCST90018855	TRUE	reported	igd	2	TRUE	low	0.000190109	75.2287
	rs9271365	G	T	G	T	0.2531	-0.0223	0.3877		FALSE	FALSE	FALSE	ebi-a-GCST004457	6	32586794	0.0251	3505	0.3741	Growth-regulated protein alpha levels || id:ebi-a-GCST004457	Growth-regulated protein alpha levels	Growth-regulated protein alpha levels || ||	TRUE	igd	6	32586794	0.0192	1.43516e-39	395640	ebi-a-GCST90018855	Hashimoto thyroiditis || id:ebi-a-GCST90018855	TRUE	reported	igd	2	TRUE	high	0.000439027	173.772
	rs9357119	T	G	T	G	-0.1507	0.0142	0.3042		FALSE	FALSE	FALSE	ebi-a-GCST004457	6	31229747	0.0242	3505	0.553	Growth-regulated protein alpha levels || id:ebi-a-GCST004457	Growth-regulated protein alpha levels	Growth-regulated protein alpha levels || ||	TRUE	igd	6	31229747	0.0199	3.6509e-14	395640	ebi-a-GCST90018855	Hashimoto thyroiditis || id:ebi-a-GCST90018855	TRUE	reported	igd	2	TRUE	high	0.00014493	57.348
	SNP	effect_allele.exposure	other_allele.exposure	effect_allele.outcome	other_allele.outcome	beta.exposure	beta.outcome	eaf.exposure	eaf.outcome	remove	palindromic	ambiguous	id.outcome	chr	pos	se.outcome	samplesize.outcome	pval.outcome	outcome	originalname.outcome	outcome.deprecated	mr_keep.outcome	data_source.outcome	chr.exposure	pos.exposure	se.exposure	pval.exposure	samplesize.exposure	id.exposure	exposure	mr_keep.exposure	pval_origin.exposure	data_source.exposure	action	mr_keep	reliability.exposure	R2	F
GCSF	rs11611029	T	C	T	C	-0.0958	-0.0205	0.4543		FALSE	FALSE	FALSE	ebi-a-GCST004458	12	56385579	0.0162	7904	0.2132	Granulocyte-colony stimulating factor levels || id:ebi-a-GCST004458	Granulocyte-colony stimulating factor levels	Granulocyte-colony stimulating factor levels || ||	TRUE	igd	12	56385579	0.0168	1.16099e-08	395640	ebi-a-GCST90018855	Hashimoto thyroiditis || id:ebi-a-GCST90018855	TRUE	reported	igd	2	TRUE	high	8.2182e-05	32.517
	rs11889341	T	C	T	C	0.1245	0.0268	0.2286		FALSE	FALSE	FALSE	ebi-a-GCST004458	2	191943742	0.0191	7904	0.1592	Granulocyte-colony stimulating factor levels || id:ebi-a-GCST004458	Granulocyte-colony stimulating factor levels	Granulocyte-colony stimulating factor levels || ||	TRUE	igd	2	191943742	0.0191	6.64202e-11	395640	ebi-a-GCST90018855	Hashimoto thyroiditis || id:ebi-a-GCST90018855	TRUE	reported	igd	2	TRUE	high	0.00010738	42.4883
	rs2110451	A	G	A	G	0.0998	-0.035	0.3032		FALSE	FALSE	FALSE	ebi-a-GCST004458	12	9931347	0.0179	7904	0.0529005	Granulocyte-colony stimulating factor levels || id:ebi-a-GCST004458	Granulocyte-colony stimulating factor levels	Granulocyte-colony stimulating factor levels || ||	TRUE	igd	12	9931347	0.0181	3.32598e-08	395640	ebi-a-GCST90018855	Hashimoto thyroiditis || id:ebi-a-GCST90018855	TRUE	reported	igd	2	TRUE	high	7.6837e-05	30.402
	rs3184504	C	T	C	T	-0.179	-0.0127	0.5358		FALSE	FALSE	FALSE	ebi-a-GCST004458	12	111884608	0.0162	7904	0.4364	Granulocyte-colony stimulating factor levels || id:ebi-a-GCST004458	Granulocyte-colony stimulating factor levels	Granulocyte-colony stimulating factor levels || ||	TRUE	igd	12	111884608	0.0171	1.40411e-25	395640	ebi-a-GCST90018855	Hashimoto thyroiditis || id:ebi-a-GCST90018855	TRUE	reported	igd	2	TRUE	high	0.000276881	109.575
	rs34636506	G	A	G	A	-0.1346	-0.0009	0.4513		FALSE	FALSE	FALSE	ebi-a-GCST004458	2	204692216	0.0172	7904	0.9623	Granulocyte-colony stimulating factor levels || id:ebi-a-GCST004458	Granulocyte-colony stimulating factor levels	Granulocyte-colony stimulating factor levels || ||	TRUE	igd	2	204692216	0.0176	1.92309e-14	395640	ebi-a-GCST90018855	Hashimoto thyroiditis || id:ebi-a-GCST90018855	TRUE	reported	igd	2	TRUE	high	0.000147809	58.4874
	rs6679677	A	C	A	C	0.3275	0.0294	0.0915		FALSE	FALSE	FALSE	ebi-a-GCST004458	1	114303808	0.0224	7904	0.1923	Granulocyte-colony stimulating factor levels || id:ebi-a-GCST004458	Granulocyte-colony stimulating factor levels	Granulocyte-colony stimulating factor levels || ||	TRUE	igd	1	114303808	0.0235	5.37032e-44	395640	ebi-a-GCST90018855	Hashimoto thyroiditis || id:ebi-a-GCST90018855	TRUE	reported	igd	2	TRUE	high	0.000490652	194.216
	rs7030280	T	C	T	C	0.2051	-0.0026	0.661		FALSE	FALSE	FALSE	ebi-a-GCST004458	9	100535267	0.0169	7904	0.8859	Granulocyte-colony stimulating factor levels || id:ebi-a-GCST004458	Granulocyte-colony stimulating factor levels	Granulocyte-colony stimulating factor levels || ||	TRUE	igd	9	100535267	0.0177	6.43576e-31	395640	ebi-a-GCST90018855	Hashimoto thyroiditis || id:ebi-a-GCST90018855	TRUE	reported	igd	2	TRUE	high	0.000339264	134.271
	rs73192661	T	C	T	C	-0.1016	-0.0264	0.4453		FALSE	FALSE	FALSE	ebi-a-GCST004458	3	188128794	0.0162	7904	0.1042	Granulocyte-colony stimulating factor levels || id:ebi-a-GCST004458	Granulocyte-colony stimulating factor levels	Granulocyte-colony stimulating factor levels || ||	TRUE	igd	3	188128794	0.0168	1.45399e-09	395640	ebi-a-GCST90018855	Hashimoto thyroiditis || id:ebi-a-GCST90018855	TRUE	reported	igd	2	TRUE	high	9.24333e-05	36.5735
	rs78765971	G	GAC	G	GAC	0.2125	-0.0262	0.0686		FALSE	FALSE	FALSE	ebi-a-GCST004458	1	108362169	0.0247	7904	0.2858	Granulocyte-colony stimulating factor levels || id:ebi-a-GCST004458	Granulocyte-colony stimulating factor levels	Granulocyte-colony stimulating factor levels || ||	TRUE	igd	1	108362169	0.0245	3.95094e-18	395640	ebi-a-GCST90018855	Hashimoto thyroiditis || id:ebi-a-GCST90018855	TRUE	reported	igd	2	TRUE	low	0.000190109	75.2287
	rs9271365	G	T	G	T	0.2531	0.0286	0.3877		FALSE	FALSE	FALSE	ebi-a-GCST004458	6	32586794	0.0167	7904	0.0862204	Granulocyte-colony stimulating factor levels || id:ebi-a-GCST004458	Granulocyte-colony stimulating factor levels	Granulocyte-colony stimulating factor levels || ||	TRUE	igd	6	32586794	0.0192	1.43516e-39	395640	ebi-a-GCST90018855	Hashimoto thyroiditis || id:ebi-a-GCST90018855	TRUE	reported	igd	2	TRUE	high	0.000439027	173.772
	rs9357119	T	G	T	G	-0.1507	0.0334	0.3042		FALSE	FALSE	FALSE	ebi-a-GCST004458	6	31229747	0.0163	7904	0.0399696	Granulocyte-colony stimulating factor levels || id:ebi-a-GCST004458	Granulocyte-colony stimulating factor levels	Granulocyte-colony stimulating factor levels || ||	TRUE	igd	6	31229747	0.0199	3.6509e-14	395640	ebi-a-GCST90018855	Hashimoto thyroiditis || id:ebi-a-GCST90018855	TRUE	reported	igd	2	TRUE	high	0.00014493	57.348
	SNP	effect_allele.exposure	other_allele.exposure	effect_allele.outcome	other_allele.outcome	beta.exposure	beta.outcome	eaf.exposure	eaf.outcome	remove	palindromic	ambiguous	id.outcome	chr	pos	se.outcome	samplesize.outcome	pval.outcome	outcome	originalname.outcome	outcome.deprecated	mr_keep.outcome	data_source.outcome	chr.exposure	pos.exposure	se.exposure	pval.exposure	samplesize.exposure	id.exposure	exposure	mr_keep.exposure	pval_origin.exposure	data_source.exposure	action	mr_keep	reliability.exposure	R2	F
bFGF	rs11611029	T	C	T	C	-0.0958	-0.0139	0.4543		FALSE	FALSE	FALSE	ebi-a-GCST004459	12	56385579	0.0165	7565	0.4185	Fibroblast growth factor basic levels || id:ebi-a-GCST004459	Fibroblast growth factor basic levels	Fibroblast growth factor basic levels || ||	TRUE	igd	12	56385579	0.0168	1.16099e-08	395640	ebi-a-GCST90018855	Hashimoto thyroiditis || id:ebi-a-GCST90018855	TRUE	reported	igd	2	TRUE	high	8.2182e-05	32.517
	rs11889341	T	C	T	C	0.1245	0.0221	0.2286		FALSE	FALSE	FALSE	ebi-a-GCST004459	2	191943742	0.0195	7565	0.2586	Fibroblast growth factor basic levels || id:ebi-a-GCST004459	Fibroblast growth factor basic levels	Fibroblast growth factor basic levels || ||	TRUE	igd	2	191943742	0.0191	6.64202e-11	395640	ebi-a-GCST90018855	Hashimoto thyroiditis || id:ebi-a-GCST90018855	TRUE	reported	igd	2	TRUE	high	0.00010738	42.4883
	rs2110451	A	G	A	G	0.0998	-0.0488	0.3032		FALSE	FALSE	FALSE	ebi-a-GCST004459	12	9931347	0.0184	7565	0.00789405	Fibroblast growth factor basic levels || id:ebi-a-GCST004459	Fibroblast growth factor basic levels	Fibroblast growth factor basic levels || ||	TRUE	igd	12	9931347	0.0181	3.32598e-08	395640	ebi-a-GCST90018855	Hashimoto thyroiditis || id:ebi-a-GCST90018855	TRUE	reported	igd	2	TRUE	high	7.6837e-05	30.402
	rs3184504	C	T	C	T	-0.179	-0.0292	0.5358		FALSE	FALSE	FALSE	ebi-a-GCST004459	12	111884608	0.0166	7565	0.0797205	Fibroblast growth factor basic levels || id:ebi-a-GCST004459	Fibroblast growth factor basic levels	Fibroblast growth factor basic levels || ||	TRUE	igd	12	111884608	0.0171	1.40411e-25	395640	ebi-a-GCST90018855	Hashimoto thyroiditis || id:ebi-a-GCST90018855	TRUE	reported	igd	2	TRUE	high	0.000276881	109.575
	rs34636506	G	A	G	A	-0.1346	-0.0012	0.4513		FALSE	FALSE	FALSE	ebi-a-GCST004459	2	204692216	0.0177	7565	0.9498	Fibroblast growth factor basic levels || id:ebi-a-GCST004459	Fibroblast growth factor basic levels	Fibroblast growth factor basic levels || ||	TRUE	igd	2	204692216	0.0176	1.92309e-14	395640	ebi-a-GCST90018855	Hashimoto thyroiditis || id:ebi-a-GCST90018855	TRUE	reported	igd	2	TRUE	high	0.000147809	58.4874
	rs6679677	A	C	A	C	0.3275	0.0303	0.0915		FALSE	FALSE	FALSE	ebi-a-GCST004459	1	114303808	0.0229	7565	0.1883	Fibroblast growth factor basic levels || id:ebi-a-GCST004459	Fibroblast growth factor basic levels	Fibroblast growth factor basic levels || ||	TRUE	igd	1	114303808	0.0235	5.37032e-44	395640	ebi-a-GCST90018855	Hashimoto thyroiditis || id:ebi-a-GCST90018855	TRUE	reported	igd	2	TRUE	high	0.000490652	194.216
	rs7030280	T	C	T	C	0.2051	-0.0172	0.661		FALSE	FALSE	FALSE	ebi-a-GCST004459	9	100535267	0.0173	7565	0.326	Fibroblast growth factor basic levels || id:ebi-a-GCST004459	Fibroblast growth factor basic levels	Fibroblast growth factor basic levels || ||	TRUE	igd	9	100535267	0.0177	6.43576e-31	395640	ebi-a-GCST90018855	Hashimoto thyroiditis || id:ebi-a-GCST90018855	TRUE	reported	igd	2	TRUE	high	0.000339264	134.271
	rs73192661	T	C	T	C	-0.1016	-0.0259	0.4453		FALSE	FALSE	FALSE	ebi-a-GCST004459	3	188128794	0.0167	7565	0.1198	Fibroblast growth factor basic levels || id:ebi-a-GCST004459	Fibroblast growth factor basic levels	Fibroblast growth factor basic levels || ||	TRUE	igd	3	188128794	0.0168	1.45399e-09	395640	ebi-a-GCST90018855	Hashimoto thyroiditis || id:ebi-a-GCST90018855	TRUE	reported	igd	2	TRUE	high	9.24333e-05	36.5735
	rs78765971	G	GAC	G	GAC	0.2125	-0.0397	0.0686		FALSE	FALSE	FALSE	ebi-a-GCST004459	1	108362169	0.0253	7565	0.1153	Fibroblast growth factor basic levels || id:ebi-a-GCST004459	Fibroblast growth factor basic levels	Fibroblast growth factor basic levels || ||	TRUE	igd	1	108362169	0.0245	3.95094e-18	395640	ebi-a-GCST90018855	Hashimoto thyroiditis || id:ebi-a-GCST90018855	TRUE	reported	igd	2	TRUE	low	0.000190109	75.2287
	rs9271365	G	T	G	T	0.2531	0.0175	0.3877		FALSE	FALSE	FALSE	ebi-a-GCST004459	6	32586794	0.0171	7565	0.3066	Fibroblast growth factor basic levels || id:ebi-a-GCST004459	Fibroblast growth factor basic levels	Fibroblast growth factor basic levels || ||	TRUE	igd	6	32586794	0.0192	1.43516e-39	395640	ebi-a-GCST90018855	Hashimoto thyroiditis || id:ebi-a-GCST90018855	TRUE	reported	igd	2	TRUE	high	0.000439027	173.772
	rs9357119	T	G	T	G	-0.1507	0.0278	0.3042		FALSE	FALSE	FALSE	ebi-a-GCST004459	6	31229747	0.0167	7565	0.0976495	Fibroblast growth factor basic levels || id:ebi-a-GCST004459	Fibroblast growth factor basic levels	Fibroblast growth factor basic levels || ||	TRUE	igd	6	31229747	0.0199	3.6509e-14	395640	ebi-a-GCST90018855	Hashimoto thyroiditis || id:ebi-a-GCST90018855	TRUE	reported	igd	2	TRUE	high	0.00014493	57.348
	SNP	effect_allele.exposure	other_allele.exposure	effect_allele.outcome	other_allele.outcome	beta.exposure	beta.outcome	eaf.exposure	eaf.outcome	remove	palindromic	ambiguous	id.outcome	chr	pos	se.outcome	samplesize.outcome	pval.outcome	outcome	originalname.outcome	outcome.deprecated	mr_keep.outcome	data_source.outcome	chr.exposure	pos.exposure	se.exposure	pval.exposure	samplesize.exposure	id.exposure	exposure	mr_keep.exposure	pval_origin.exposure	data_source.exposure	action	mr_keep	reliability.exposure	R2	F
Eotaxin	rs11611029	T	C	T	C	-0.0958	-0.0001	0.4543		FALSE	FALSE	FALSE	ebi-a-GCST004460	12	56385579	0.016	8153	0.9845	Eotaxin levels || id:ebi-a-GCST004460	Eotaxin levels	Eotaxin levels || ||	TRUE	igd	12	56385579	0.0168	1.16099e-08	395640	ebi-a-GCST90018855	Hashimoto thyroiditis || id:ebi-a-GCST90018855	TRUE	reported	igd	2	TRUE	high	8.2182e-05	32.517
	rs11889341	T	C	T	C	0.1245	0.0119	0.2286		FALSE	FALSE	FALSE	ebi-a-GCST004460	2	191943742	0.0188	8153	0.5271	Eotaxin levels || id:ebi-a-GCST004460	Eotaxin levels	Eotaxin levels || ||	TRUE	igd	2	191943742	0.0191	6.64202e-11	395640	ebi-a-GCST90018855	Hashimoto thyroiditis || id:ebi-a-GCST90018855	TRUE	reported	igd	2	TRUE	high	0.00010738	42.4883
	rs2110451	A	G	A	G	0.0998	-0.0129	0.3032		FALSE	FALSE	FALSE	ebi-a-GCST004460	12	9931347	0.0177	8153	0.4705	Eotaxin levels || id:ebi-a-GCST004460	Eotaxin levels	Eotaxin levels || ||	TRUE	igd	12	9931347	0.0181	3.32598e-08	395640	ebi-a-GCST90018855	Hashimoto thyroiditis || id:ebi-a-GCST90018855	TRUE	reported	igd	2	TRUE	high	7.6837e-05	30.402
	rs3184504	C	T	C	T	-0.179	-0.0016	0.5358		FALSE	FALSE	FALSE	ebi-a-GCST004460	12	111884608	0.016	8153	0.925	Eotaxin levels || id:ebi-a-GCST004460	Eotaxin levels	Eotaxin levels || ||	TRUE	igd	12	111884608	0.0171	1.40411e-25	395640	ebi-a-GCST90018855	Hashimoto thyroiditis || id:ebi-a-GCST90018855	TRUE	reported	igd	2	TRUE	high	0.000276881	109.575
	rs34636506	G	A	G	A	-0.1346	0.0114	0.4513		FALSE	FALSE	FALSE	ebi-a-GCST004460	2	204692216	0.017	8153	0.51	Eotaxin levels || id:ebi-a-GCST004460	Eotaxin levels	Eotaxin levels || ||	TRUE	igd	2	204692216	0.0176	1.92309e-14	395640	ebi-a-GCST90018855	Hashimoto thyroiditis || id:ebi-a-GCST90018855	TRUE	reported	igd	2	TRUE	high	0.000147809	58.4874
	rs6679677	A	C	A	C	0.3275	-0.0131	0.0915		FALSE	FALSE	FALSE	ebi-a-GCST004460	1	114303808	0.0221	8153	0.5523	Eotaxin levels || id:ebi-a-GCST004460	Eotaxin levels	Eotaxin levels || ||	TRUE	igd	1	114303808	0.0235	5.37032e-44	395640	ebi-a-GCST90018855	Hashimoto thyroiditis || id:ebi-a-GCST90018855	TRUE	reported	igd	2	TRUE	high	0.000490652	194.216
	rs7030280	T	C	T	C	0.2051	-0.0127	0.661		FALSE	FALSE	FALSE	ebi-a-GCST004460	9	100535267	0.0167	8153	0.4407	Eotaxin levels || id:ebi-a-GCST004460	Eotaxin levels	Eotaxin levels || ||	TRUE	igd	9	100535267	0.0177	6.43576e-31	395640	ebi-a-GCST90018855	Hashimoto thyroiditis || id:ebi-a-GCST90018855	TRUE	reported	igd	2	TRUE	high	0.000339264	134.271
	rs73192661	T	C	T	C	-0.1016	-0.0215	0.4453		FALSE	FALSE	FALSE	ebi-a-GCST004460	3	188128794	0.016	8153	0.1774	Eotaxin levels || id:ebi-a-GCST004460	Eotaxin levels	Eotaxin levels || ||	TRUE	igd	3	188128794	0.0168	1.45399e-09	395640	ebi-a-GCST90018855	Hashimoto thyroiditis || id:ebi-a-GCST90018855	TRUE	reported	igd	2	TRUE	high	9.24333e-05	36.5735
	rs78765971	G	GAC	G	GAC	0.2125	-0.0578	0.9314		FALSE	FALSE	FALSE	ebi-a-GCST004460	1	108362169	0.0245	8153	0.0186599	Eotaxin levels || id:ebi-a-GCST004460	Eotaxin levels	Eotaxin levels || ||	TRUE	igd	1	108362169	0.0245	3.95094e-18	395640	ebi-a-GCST90018855	Hashimoto thyroiditis || id:ebi-a-GCST90018855	TRUE	reported	igd	2	TRUE	low	0.000190109	75.2287
	rs9271365	G	T	G	T	0.2531	0.0076	0.3877		FALSE	FALSE	FALSE	ebi-a-GCST004460	6	32586794	0.0165	8153	0.645199	Eotaxin levels || id:ebi-a-GCST004460	Eotaxin levels	Eotaxin levels || ||	TRUE	igd	6	32586794	0.0192	1.43516e-39	395640	ebi-a-GCST90018855	Hashimoto thyroiditis || id:ebi-a-GCST90018855	TRUE	reported	igd	2	TRUE	high	0.000439027	173.772
	rs9357119	T	G	T	G	-0.1507	-0.0093	0.3042		FALSE	FALSE	FALSE	ebi-a-GCST004460	6	31229747	0.0161	8153	0.562501	Eotaxin levels || id:ebi-a-GCST004460	Eotaxin levels	Eotaxin levels || ||	TRUE	igd	6	31229747	0.0199	3.6509e-14	395640	ebi-a-GCST90018855	Hashimoto thyroiditis || id:ebi-a-GCST90018855	TRUE	reported	igd	2	TRUE	high	0.00014493	57.348
